# Supplementary material for: Transcriptional and proteomic insights into phytotoxic activity of interspecific potato hybrids with low glycoalkaloid contents
Source: BMC Plant Biol. 2021 Jan 22;21:60. doi: 10.1186/s12870-021-02825-w (PMC7825178; doi:10.1186/s12870-021-02825-w)
Supplement: Supplementary file 3 — Additional file 3: Supplementary Table S2. All DEGs recognized after comparison D vs. C bulks, sorted by log2 FC. [file 12870_2021_2825_MOESM3_ESM.xlsx]

## Sheet: Title page
Transcriptional and proteomic insights into phytotoxic activity of interspecific potato hybrids with low glycoalkaloid contents.
Katarzyna Szajko1, Jarosław Ciekot2, Iwona Wasilewicz-Flis1, Waldemar Marczewski1, Dorota Sołtys-Kalina1*
1 Plant Breeding and Acclimatization Institute, Młochów Research Centre, Platanowa 19 st. 05-831 Młochów, Poland
2Ludwik Hirszfeld Institute of Immunology and Experimental Therapy, Laboratory of Biomedical Chemistry, Rudolfa Weigla 12 st., 53-114 Wrocław
Corresponding Author: d.soltys@ihar.edu.pl

## Sheet: upregulated_genes
Supplementary Table S2. All DEGs recognized after comparison D vs. C bulks, sorted by log2 FC
Gene	BaseMean	Estimated_FoldChange	log2_Estimated_FoldChange	p_value_not_adjusted	FDR_adjusted_p_value	Gene_id	Contig	Start	End	Strand	Type	Product
LOC102605147	118.83	699.82	9.45	2.27789e-15	9.20266e-14	102605147	NW_006239306.1	467982	472863	-	gene	anthocyanin 5-aromatic acyltransferase-like
LOC102596363	51.01	585.31	9.19	2.60475e-14	9.50794e-13	102596363	NW_006239206.1	37251	60111	+	gene	subtilisin-like protease SBT1.7, transcript variant X2
LOC107057927	26.34	302.32	8.24	2.11023e-11	5.48522e-10	107057927	NW_006239329.1	9	5037	-	gene	putative uncharacterized protein YER190C-A
LOC102600040	8.98	102.89	6.68	5.81491e-07	7.33744e-06	102600040	NW_006240445.1	169	4200	-	gene	probable disease resistance protein At1g61310, transcript variant X1
LOC102589195	17.47	101.88	6.67	1.16625e-07	1.6646e-06	102589195	NW_006239402.1	63522	64993	+	gene	1-aminocyclopropane-1-carboxylate oxidase 5-like
LOC107057698	17.26	100.77	6.65	1.12577e-07	1.61345e-06	107057698	NW_006239391.1	7883	8566	-	gene	trans-resveratrol di-O-methyltransferase-like
LOC102590955	8.33	95.7	6.58	9.00141e-07	1.09301e-05	102590955	NW_006238959.1	1576922	1582261	+	gene	uncharacterized LOC102590955
LOC102596771	7.89	90.88	6.51	1.67288e-06	1.90151e-05	102596771	NW_006239038.1	489608	493720	+	gene	two-component response regulator ARR2
LOC107058900	7.79	89.5	6.48	1.42787e-06	1.65378e-05	107058900	NW_006239610.1	142329	142736	-	gene	uncharacterized LOC107058900
LOC102589829	6.72	77.34	6.27	6.06042e-06	6.09006e-05	102589829	NW_006239252.1	424003	424798	-	gene	miraculin-like
LOC107061330	13.25	77.36	6.27	1.06522e-06	1.26763e-05	107061330	NW_006239057.1	2204	3388	+	gene	probable disease resistance protein At1g61310, transcript variant X1
LOC102578767	5.78	66.25	6.05	1.52822e-05	0.000139619	102578767	NW_006239018.1	915471	926153	+	gene
LOC102602790	5.07	58.16	5.86	3.71128e-05	0.000309742	102602790	NW_006239309.1	157156	160805	+	gene	LOW QUALITY PROTEIN: probable protein phosphatase 2C 43
LOC102594799	8.92	51.82	5.7	1.94125e-05	0.000172474	102594799	NW_006239149.1	456118	457622	+	gene	uncharacterized protein LOC102594799
LOC107061684	4.3	49.54	5.63	0.000137831	0.000990998	107061684	NW_006239082.1	478055	478887	+	gene	uncharacterized LOC107061684
LOC102581176	3.87	44.32	5.47	0.000249484	0.00166854	102581176	NW_006239459.1	173377	174513	+	gene	uncharacterized protein LOC102581176
LOC102579657	7.17	41.48	5.37	9.64221e-05	0.000718898	102579657	NW_006239121.1	702470	710021	-	gene
LOC107063308	7	40.37	5.34	0.000173739	0.0012173	107063308	NW_006239256.1	33577	34915	-	gene	uncharacterized protein LOC107063308
LOC107057706	3.25	37.46	5.23	0.0009075	0.00509448	107057706	NW_006238943.1	1893127	1894813	+	gene	uncharacterized LOC107057706, transcript variant X1
LOC102586789	5.39	30.86	4.95	0.000435583	0.00270661	102586789	NW_006238985.1	806417	808934	-	gene	putative pectinesterase/pectinesterase inhibitor 22
LOC107061697	2.7	31	4.95	0.167439	0.335611	107061697	NW_006239083.1	1085640	1097821	-	gene	uncharacterized LOC107061697, transcript variant X3
LOC102602820	2.58	29.69	4.89	0.00389622	0.017459	102602820	NW_006239521.1	197236	201335	+	gene	cation/H(+) antiporter 15-like
LOC102593293	4.82	27.57	4.78	0.000907342	0.00509448	102593293	NW_006239216.1	180413	185525	-	gene	histone-lysine N-methyltransferase, H3 lysine-9 specific SUVH8-like
LOC107058162	8.46	26.12	4.71	8.52793e-05	0.00064583	107058162	NW_006239370.1	209214	212993	+	gene	uncharacterized LOC107058162
LOC102600002	2.26	25.93	4.7	0.00677108	0.0278364	102600002	NW_006239369.1	20719	26115	+	gene
LOC102589789	2.12	24.26	4.6	0.00762194	0.0306731	102589789	NW_006239058.1	1469761	1474410	-	gene	uncharacterized protein LOC102589789
LOC107062727	2.09	23.96	4.58	0.184874	0.359992	107062727	NW_006239186.1	905162	906058	+	gene	uncharacterized protein LOC107062727
LOC107059812	2.04	23.55	4.56	0.0144043	0.0515141	107059812	NW_006238965.1	1316759	1318023	-	gene
LOC102579211	4.09	23.27	4.54	0.00237653	0.011563	102579211	NW_006239850.1	46992	50348	-	gene	(Iso)eugenol O-methyltransferase-like
LOC107060004	3.97	22.52	4.49	0.00237883	0.0115718	107060004	NW_006238978.1	621346	623249	+	gene	uncharacterized protein LOC107060004
LOC102590054	1.94	22.26	4.48	0.0125881	0.0461261	102590054	NW_006239255.1	116126	117586	+	gene	uncharacterized protein LOC102590054
LOC107062628	1.95	22.27	4.48	0.0110135	0.0414391	107062628	NW_006239172.1	88770	90852	-	gene	uncharacterized LOC107062628
LOC107057882	1.92	22.02	4.46	0.0146324	0.0521889	107057882	NW_006239320.1	222479	224182	-	gene	major pollen allergen Lig v 1-like
LOC102596372	1.9	21.85	4.45	0.0118168	0.0438524	102596372	NW_006239245.1	137723	139522	+	gene
LOC102595235	1.86	21.44	4.42	0.0182951	0.0626015	102595235	NW_006239066.1	957302	958922	-	gene	dnaJ protein homolog 1-like
LOC107059235	1.84	21.15	4.4	0.261911	0.456387	107059235	NW_006239907.1	23708	24675	-	gene	zinc finger BED domain-containing protein RICESLEEPER 2-like
LOC102592447	3.65	20.49	4.36	0.00407665	0.0181323	102592447	NW_006239538.1	42610	44906	+	gene	trans-resveratrol di-O-methyltransferase-like
LOC102583413	1.78	20.34	4.35	0.0176798	0.0608893	102583413	NW_006239037.1	97101	104786	+	gene	transcription factor TT8-like
LOC107058367	6.81	20.44	4.35	0.000381543	0.00241424	107058367	NW_006239420.1	334189	339010	+	gene	uncharacterized LOC107058367, transcript variant X1
LOC102595395	1.77	20.28	4.34	0.0251452	0.0808528	102595395	NW_006239298.1	496314	500416	+	gene	uncharacterized LOC102595395
LOC102589219	1.76	20.18	4.33	0.0162937	0.0569048	102589219	NW_006239657.1	124846	127484	+	gene	7-deoxyloganetic acid glucosyltransferase-like
LOC102605187	1.75	20.09	4.33	0.0283391	0.088974	102605187	NW_006239025.1	85080	87720	+	gene	beta-glucosidase 18-like
LOC102578243	1.74	19.96	4.32	0.0164147	0.0572614	102578243	NW_006239149.1	54543	57951	-	gene	uncharacterized protein LOC102578243
LOC107060516	1.72	19.81	4.31	0.0198848	0.0668889	107060516	NW_006239010.1	537002	540412	-	gene	putative late blight resistance protein homolog R1A-3
LOC102604990	221.08	19.6	4.29	5.07672e-74	3.10279e-71	102604990	NW_006239139.1	760733	761716	+	gene	chlorophyll a-b binding protein 3C, chloroplastic-like
LOC102583048	3.31	18.59	4.22	0.00568601	0.0240475	102583048	NW_006238987.1	1382526	1389866	-	gene	agamous-like MADS-box protein AGL8 homolog
LOC102578635	1.56	17.97	4.17	0.0252286	0.0810663	102578635	NW_006239550.1	11282	15053	-	gene	LOB domain-containing protein 1-like
LOC102601688	3.18	17.76	4.15	0.00809909	0.0322341	102601688	NW_006238976.1	1345465	1347374	-	gene	BTB/POZ domain-containing protein POB1-like
LOC107060588	1.53	17.59	4.14	0.0398342	0.116889	107060588	NW_006239015.1	564259	565260	+	gene	anther-specific protein TA-29-like
LOC102596806	3.1	17.3	4.11	0.00822679	0.0326575	102596806	NW_006238930.1	382990	385327	-	gene
LOC107058388	3.05	17.17	4.1	0.010485	0.0398852	107058388	NW_006238928.1	3334166	3334945	+	gene	uncharacterized LOC107058388
LOC102588869	1.44	16.43	4.04	0.049795	0.138416	102588869	NW_006239396.1	407103	408003	+	gene	trans-resveratrol di-O-methyltransferase-like
LOC102604040	162.75	16.1	4.01	6.15132e-54	1.85599e-51	102604040	NW_006238994.1	1021567	1024127	-	gene
LOC102590366	1.38	15.84	3.99	0.041742	0.121042	102590366	NW_006238947.1	1746164	1747712	-	gene	cytochrome P450 94C1-like
LOC102603125	1.38	15.89	3.99	0.0426801	0.123058	102603125	NW_006239309.1	172011	175036	+	gene	probable protein phosphatase 2C 43
LOC102605530	1.39	15.92	3.99	0.0544908	0.148507	102605530	NW_006239038.1	1182327	1183660	-	gene	uncharacterized LOC102605530
LOC102588500	1.37	15.82	3.98	0.0432504	0.124417	102588500	NW_006239132.1	725150	729462	+	gene	polygalacturonase
LOC102601311	7.93	15.78	3.98	0.000151647	0.00108029	102601311	NW_006238934.1	1530614	1532458	-	gene
LOC107058919	7.87	15.82	3.98	0.000272053	0.00180279	107058919	NW_006239616.1	129844	132003	-	gene	uncharacterized protein LOC107058919
LOC102588710	1.36	15.72	3.97	0.0564947	0.152746	102588710	NW_006239120.1	5477	6343	-	gene	non-specific lipid-transfer protein 2-like
LOC107060926	1.36	15.72	3.97	0.0441032	0.126116	107060926	NW_006239030.1	311819	318475	-	gene	uncharacterized LOC107060926
LOC107063458	1.36	15.72	3.97	0.0441032	0.126116	107063458	NW_006239286.1	620517	623835	+	gene	uncharacterized LOC107063458
LOC107061657	1.35	15.6	3.96	0.0577108	0.155259	107061657	NW_006239079.1	899709	901906	-	gene	uncharacterized LOC107061657
LOC102580758	235.29	15.12	3.92	9.79602e-78	6.48606e-75	102580758	NW_006239055.1	41209	47228	+	gene	copper methylamine oxidase-like
LOC102583439	20.25	15.06	3.91	1.73928e-09	3.35146e-08	102583439	NW_006239150.1	493716	494435	-	gene	uncharacterized LOC102583439
LOC102580071	5	14.96	3.9	0.00268126	0.0128	102580071	NW_006239729.1	72683	74491	+	gene
LOC102582532	22.37	14.67	3.87	8.69128e-10	1.76161e-08	102582532	NW_006239057.1	293612	296875	+	gene	triacylglycerol lipase SDP1-like
LOC107058860	4.83	14.47	3.86	0.00288731	0.0136308	107058860	NW_006239593.1	46703	47203	+	gene	non-functional pseudokinase ZED1-like
LOC102592235	1.25	14.34	3.84	0.0727313	0.183936	102592235	NW_006239030.1	369494	371217	+	gene
LOC102604810	2.59	14.35	3.84	0.0164943	0.0575045	102604810	NW_006238958.1	1623819	1628154	-	gene	CO(2)-response secreted protease-like
LOC102604828	1.24	14.21	3.83	0.0589859	0.157728	102604828	NW_006238988.1	497532	498376	+	gene	putative uncharacterized protein DDB_G0289009
LOC107061068	1.24	14.21	3.83	0.0589859	0.157728	107061068	NW_006239039.1	274916	279852	+	gene	uncharacterized protein LOC107061068
LOC107062117	2.53	14.08	3.82	0.0222304	0.0732997	107062117	NW_006239125.1	276112	285364	+	gene	uncharacterized LOC107062117
LOC102586847	1.22	14.01	3.81	0.0578429	0.155518	102586847	NW_006239115.1	867360	871702	-	gene
LOC107059240	54.5	14.02	3.81	4.69829e-21	3.0766e-19	107059240	NW_006239914.1	27371	33734	-	gene
LOC102582228	1.21	13.89	3.8	0.0628266	0.165346	102582228	NW_006239191.1	117049	118075	-	gene	pectinesterase 2-like
LOC102590320	1.22	13.96	3.8	0.0661969	0.171657	102590320	NW_006239060.1	733699	736542	-	gene	hyoscyamine 6-dioxygenase-like
LOC102595690	1.21	13.95	3.8	0.0585112	0.15678	102595690	NW_006239181.1	423723	425057	+	gene	probable aquaporin NIP-type
LOC102602452	1.21	13.89	3.8	0.0628266	0.165346	102602452	NW_006238964.1	1724544	1727228	-	gene	protein CHUP1, chloroplastic
LOC107060274	1.21	13.9	3.8	0.0626842	0.165044	107060274	NW_006238997.1	1094	4108	-	gene	uncharacterized protein LOC107060274
LOC107057670	32.92	13.86	3.79	7.25526e-14	2.49188e-12	107057670	NW_006238985.1	1662756	1665429	+	gene	WAT1-related protein At1g09380-like
LOC102596268	1.18	13.62	3.77	0.0851448	0.207051	102596268	NW_006239207.1	699769	704348	-	gene
LOC102587563	1.17	13.55	3.76	0.0914974	0.218006	102587563	NW_006239376.1	85584	89187	-	gene	uncharacterized LOC102587563
LOC102588215	2.43	13.42	3.75	0.0233234	0.0760828	102588215	NW_006238987.1	1119147	1120481	-	gene	uncharacterized LOC102588215
LOC102596518	2.46	13.46	3.75	0.0215209	0.0713749	102596518	NW_006239397.1	128701	133195	+	gene	lysophospholipid acyltransferase 1-like
LOC102603100	13.5	13.15	3.72	2.46228e-06	2.70839e-05	102603100	NW_006238930.1	1850425	1853291	-	gene	uncharacterized protein LOC102603100
LOC102588085	4.36	12.95	3.7	0.0054497	0.0231962	102588085	NW_006239232.1	392094	393331	-	gene
LOC102579374	4.26	12.73	3.67	0.00994665	0.0382092	102579374	NW_006238953.1	339741	342299	+	gene	probable fructokinase-7
LOC107060911	12.71	12.63	3.66	2.99175e-05	0.000255413	107060911	NW_006239030.1	193755	195557	-	gene	pectinesterase
LOC107063343	1.09	12.46	3.64	0.110374	0.249419	107063343	NW_006239263.1	662338	663631	+	gene	uncharacterized LOC107063343
LOC102578907	1.08	12.35	3.63	0.107225	0.244552	102578907	NW_006239128.1	64394	65323	+	gene	abscisic acid receptor PYL4
LOC102590074	1.08	12.35	3.63	0.107225	0.244552	102590074	NW_006239378.1	295882	296391	-	gene	pre-mRNA-splicing factor syf2-like
LOC102602387	6548.65	12.39	3.63	4.45394e-160	1.7694e-156	102602387	NW_006239038.1	308520	309101	-	gene	photosystem II 5 kDa protein, chloroplastic-like
LOC102580081	4.12	12.3	3.62	0.00746194	0.0301462	102580081	NW_006239043.1	803713	805980	+	gene	caffeic acid 3-O-methyltransferase-like
LOC102588563	2.23	12.26	3.62	0.0295464	0.0920012	102588563	NW_006239007.1	1591490	1593949	-	gene	uncharacterized LOC102588563
LOC102586633	1.07	12.23	3.61	0.109656	0.248244	102586633	NW_006239127.1	821560	822762	-	gene	uncharacterized protein LOC102586633
LOC107063052	1.07	12.23	3.61	0.109656	0.248244	107063052	NW_006239222.1	399992	401152	+	gene	uncharacterized LOC107063052
LOC102582215	1.06	12.14	3.6	0.111652	0.251639	102582215	NW_006239103.1	700892	701779	-	gene	lysine-rich arabinogalactan protein 19-like
LOC102596524	12.38	12.14	3.6	4.389e-06	4.55447e-05	102596524	NW_006239470.1	15082	18649	+	gene	patatin-like protein 3
LOC107062315	1.06	12.12	3.6	0.0899304	0.215262	107062315	NW_006238937.1	68059	71491	+	gene	uncharacterized LOC107062315
LOC102581650	1.05	12.02	3.59	0.0887681	0.213402	102581650	NW_006239054.1	622921	649888	-	gene	probable cysteine desulfurase, transcript variant X2
LOC102593901	1.05	12.08	3.59	0.0907792	0.216728	102593901	NW_006239050.1	95530	101684	+	gene	uncharacterized protein LOC102593901
LOC102601444	1.05	12.07	3.59	0.111759	0.251785	102601444	NW_006238958.1	622567	625874	-	gene	omega-hydroxypalmitate O-feruloyl transferase
LOC107059594	1.05	12.07	3.59	0.111759	0.251785	107059594	NW_006238953.1	405428	412434	+	gene	putative F-box only protein 15
LOC107061757	1.05	12.02	3.59	0.0887681	0.213402	107061757	NW_006239090.1	317482	318909	-	gene	uncharacterized protein LOC107061757
LOC102579432	1.04	11.96	3.58	0.0929463	0.220313	102579432	NW_006239028.1	317464	319649	+	gene
LOC107060341	1.04	11.96	3.58	0.0929463	0.220313	107060341	NW_006239000.1	200167	211409	+	gene	probable LRR receptor-like serine/threonine-protein kinase At1g56140, transcript variant X1
LOC102581971	1.03	11.87	3.57	0.123201	0.270257	102581971	NW_006239779.1	41938	44327	+	gene	uncharacterized protein LOC102581971
LOC102593851	1.03	11.86	3.57	0.0949478	0.223295	102593851	NW_006238944.1	584514	589556	+	gene	uncharacterized LOC102593851, transcript variant X3
LOC102594155	1.03	11.86	3.57	0.0949478	0.223295	102594155	NW_006239201.1	734124	739528	+	gene
LOC102594568	1.03	11.9	3.57	0.116817	0.260253	102594568	NW_006239038.1	853069	861221	-	gene	uncharacterized protein LOC102594568
LOC102597507	1.04	11.92	3.57	0.0938289	0.22159	102597507	NW_006239378.1	313797	315138	+	gene	pre-mRNA-splicing factor 18-like
LOC102602689	156.85	11.91	3.57	6.20287e-49	1.6428e-46	102602689	NW_006239391.1	48440	49629	-	gene	trans-resveratrol di-O-methyltransferase-like
LOC102596094	1.02	11.8	3.56	0.100596	0.233062	102596094	NW_006239635.1	144791	146170	-	gene	probable xyloglucan endotransglucosylase/hydrolase protein 10
LOC107063516	1.02	11.8	3.56	0.100596	0.233062	107063516	NW_006239294.1	237343	239998	-	gene	uncharacterized protein LOC107063516
LOC102587988	5.94	11.75	3.55	0.00196813	0.00987211	102587988	NW_006238962.1	1547293	1551646	+	gene	synaptotagmin-1-like
LOC102600164	1.02	11.75	3.55	0.118837	0.263742	102600164	NW_006239060.1	1163862	1164926	+	gene	CRIB domain-containing protein RIC8-like
LOC102602672	1.02	11.75	3.55	0.118837	0.263742	102602672	NW_006238962.1	433299	437345	+	gene	la-related protein 6B-like
LOC107059403	12.01	11.67	3.54	6.97861e-06	6.92206e-05	107059403	NW_006238947.1	257490	260365	-	gene	uncharacterized LOC107059403
LOC102595840	2.12	11.56	3.53	0.0420496	0.121669	102595840	NW_006238981.1	122511	123816	+	gene	putative F-box protein At1g65770
LOC102593011	5.85	11.38	3.51	0.00217257	0.0107216	102593011	NW_006239742.1	52118	56683	-	gene	beta-glucosidase BoGH3B-like
LOC107059372	2.08	11.35	3.5	0.0381297	0.112958	107059372	NW_006240528.1	82	3509	+	gene	uncharacterized protein LOC107059372
LOC102597051	2.01	11.05	3.47	0.0570533	0.153925	102597051	NW_006238966.1	540890	543653	+	gene	lysine histidine transporter 1
LOC107062545	2.02	11.11	3.47	0.045679	0.129535	107062545	NW_006239165.1	485047	489935	-	gene
LOC107059076	15.13	10.8	3.43	3.0384e-06	3.27411e-05	107059076	NW_006239726.1	56395	59000	-	gene
LOC102579568	7.26	10.53	3.4	0.000441663	0.00274153	102579568	NW_006238928.1	1057777	1063408	+	gene	protein DETOXIFICATION 27-like
LOC102600945	1.93	10.41	3.38	0.0518985	0.142764	102600945	NW_006239118.1	604141	606632	-	gene	histone-lysine N-methyltransferase ATX5-like, transcript variant X2
LOC102588270	1.89	10.25	3.36	0.0523443	0.143742	102588270	NW_006239107.1	854379	859352	+	gene	ABC transporter A family member 2-like
LOC102590951	0.9	10.26	3.36	0.159736	0.324351	102590951	NW_006239273.1	519671	521108	+	gene	adhesive plaque matrix protein-like
LOC102604517	1.89	10.25	3.36	0.0523443	0.143742	102604517	NW_006239025.1	74261	80431	+	gene	beta-glucosidase 18-like
LOC102586400	1.88	10.2	3.35	0.0540883	0.147647	102586400	NW_006239080.1	772023	773366	-	gene	LOB domain-containing protein 12-like
LOC102597159	1.88	10.23	3.35	0.0544875	0.148507	102597159	NW_006238958.1	300976	304397	-	gene	agglutinin-like
LOC102580813	0.89	10.14	3.34	0.163452	0.330089	102580813	NW_006238952.1	2637522	2643604	-	gene	protein decapping 5-like
LOC102583595	0.89	10.15	3.34	0.163154	0.329654	102583595	NW_006239372.1	266397	269084	-	gene
LOC102588716	0.89	10.14	3.34	0.163452	0.330089	102588716	NW_006239139.1	563193	567837	+	gene	WAT1-related protein At1g44800-like
LOC102591904	0.89	10.14	3.34	0.163452	0.330089	102591904	NW_006239029.1	1265381	1267922	-	gene	putative phytosulfokines 6
LOC102593719	1.86	10.11	3.34	0.062868	0.165418	102593719	NW_006239195.1	633035	635263	+	gene	subtilisin-like protease SBT1.7
LOC102603431	237.36	10.14	3.34	2.13614e-62	9.60701e-60	102603431	NW_006238930.1	1859229	1860554	-	gene	uncharacterized protein LOC102603431
LOC102590966	0.88	10.04	3.33	0.171864	0.34175	102590966	NW_006238967.1	1911573	1912862	-	gene	vicilin-like antimicrobial peptides 2-2
LOC102605616	0.88	10.09	3.33	0.13842	0.293775	102605616	NW_006239465.1	203507	207900	+	gene	cellulose synthase-like protein D4
LOC107059025	0.88	10.04	3.33	0.171864	0.34175	107059025	NW_006239680.1	13296	19802	+	gene
LOC107059913	1.85	10.06	3.33	0.0636852	0.166887	107059913	NW_006238972.1	848488	850809	-	gene	uncharacterized protein LOC107059913
LOC102578205	0.87	9.99	3.32	0.145054	0.303237	102578205	NW_006239018.1	957351	957941	-	gene
LOC102596381	0.87	9.99	3.32	0.145054	0.303237	102596381	NW_006239264.1	552342	554419	-	gene	glucan endo-1,3-beta-glucosidase 14-like
LOC102587505	13.85	9.89	3.31	2.03712e-06	2.27539e-05	102587505	NW_006239057.1	844837	846595	+	gene	zeatin O-glucosyltransferase-like
LOC102593391	0.86	9.93	3.31	0.143247	0.30083	102593391	NW_006239195.1	628985	631437	+	gene
LOC102594569	0.86	9.94	3.31	0.210062	0.392371	102594569	NW_006239047.1	1190912	1193291	-	gene	probable metal-nicotianamine transporter YSL7
LOC102596736	0.86	9.93	3.31	0.143247	0.30083	102596736	NW_006239368.1	241181	242413	-	gene
LOC102603269	0.86	9.94	3.31	0.210062	0.392371	102603269	NW_006239511.1	85126	88021	+	gene	putative late blight resistance protein homolog R1A-3
LOC107057906	0.86	9.93	3.31	0.143247	0.30083	107057906	NW_006239325.1	263883	266478	+	gene	beta-amyrin 11-oxidase-like
LOC107062725	0.86	9.94	3.31	0.210062	0.392371	107062725	NW_006239186.1	809926	811679	-	gene	uncharacterized protein LOC107062725
LOC102581901	0.85	9.82	3.3	0.17422	0.345138	102581901	NW_006239189.1	581116	582550	+	gene	F-box protein CPR30-like
LOC102596141	0.85	9.82	3.3	0.17422	0.345138	102596141	NW_006238930.1	461062	462754	-	gene	B3 domain-containing protein REM16-like
LOC102600324	0.86	9.87	3.3	0.148616	0.308787	102600324	NW_006239369.1	26780	30984	-	gene	ARF guanine-nucleotide exchange factor GNL2
LOC102603458	3.44	9.82	3.3	0.0171437	0.0593776	102603458	NW_006238958.1	1414689	1429196	+	gene	pathogenesis-related protein 5
LOC102604289	0.86	9.87	3.3	0.148616	0.308787	102604289	NW_006239017.1	937440	944435	+	gene	uncharacterized LOC102604289, transcript variant X2
LOC107061077	0.85	9.82	3.3	0.17422	0.345138	107061077	NW_006239040.1	702747	705076	+	gene	zinc finger MYM-type protein 1-like
LOC102579489	0.85	9.76	3.29	0.176284	0.347984	102579489	NW_006238947.1	352139	359300	-	gene	uncharacterized protein LOC102579489
LOC102597115	0.85	9.76	3.29	0.176284	0.347984	102597115	NW_006239126.1	503243	508009	-	gene	probable pectinesterase 68
LOC102605078	0.85	9.76	3.29	0.176284	0.347984	102605078	NW_006239027.1	1454255	1458757	+	gene	uncharacterized LOC102605078, transcript variant X1
LOC107059308	0.85	9.76	3.29	0.176284	0.347984	107059308	NW_006240136.1	1261	4511	-	gene	probable S-adenosylmethionine-dependent methyltransferase At5g37990
LOC102597737	0.84	9.7	3.28	0.183737	0.358364	102597737	NW_006239023.1	560651	561489	-	gene	protein YLS9
LOC102590669	0.83	9.63	3.27	0.221633	0.407407	102590669	NW_006239077.1	350800	362761	-	gene	(-)-germacrene D synthase-like
LOC102579456	3.27	9.5	3.25	0.020511	0.0685984	102579456	NW_006239143.1	53504	54099	-	gene
LOC102590103	12.89	9.3	3.22	8.07978e-06	7.85439e-05	102590103	NW_006240057.1	8072	17601	-	gene	TMV resistance protein N-like, transcript variant X1
LOC102578932	113.43	9.24	3.21	2.3869e-36	4.00663e-34	102578932	NW_006239253.1	413677	418728	+	gene	endoglucanase 6
LOC102579741	1.74	9.23	3.21	0.0731017	0.184503	102579741	NW_006239002.1	1726258	1727755	-	gene	salicylic acid-binding protein 2-like
LOC102592879	1.74	9.26	3.21	0.077575	0.192773	102592879	NW_006239395.1	111398	113977	+	gene	uncharacterized protein C594.04c-like
LOC102596414	6.31	9.17	3.2	0.00186225	0.00940634	102596414	NW_006238999.1	711827	715105	-	gene	L-ascorbate oxidase homolog
LOC102606270	1.71	9.2	3.2	0.0772451	0.192214	102606270	NW_006238964.1	523015	527143	-	gene	uncharacterized protein LOC102606270
LOC107058936	1.71	9.21	3.2	0.0723182	0.183108	107058936	NW_006239628.1	156672	163248	-	gene	glycine-rich cell wall structural protein 1.0-like
LOC107062838	1.72	9.17	3.2	0.0927949	0.220107	107062838	NW_006239197.1	48616	51111	-	gene	uncharacterized protein LOC107062838
LOC102592276	1.7	9.15	3.19	0.0781719	0.193973	102592276	NW_006238934.1	3913342	3915453	-	gene	WAT1-related protein At5g07050-like
LOC107060803	1.7	9.15	3.19	0.103451	0.238317	107060803	NW_006239025.1	387534	387917	-	gene	protein RALF-like 22
LOC102581048	6.39	9.07	3.18	0.00161086	0.00831992	102581048	NW_006238988.1	599401	602291	+	gene	pollen receptor-like kinase 3
LOC107060827	1.67	9.01	3.17	0.0974886	0.227963	107060827	NW_006239026.1	685519	689715	-	gene	aluminum-activated malate transporter 8-like
LOC102585651	18.72	8.93	3.16	8.91763e-08	1.29927e-06	102585651	NW_006239204.1	21558	27130	+	gene	disease resistance protein At4g27190-like
PDR3	10.93	8.95	3.16	6.03367e-05	0.000474806	102588178	NW_006239197.1	800914	811067	+	gene	pleiotropic drug resistance protein 3
LOC102594611	4.74	8.85	3.15	0.00759351	0.0305845	102594611	NW_006238936.1	3802255	3803810	+	gene	uncharacterized protein LOC102594611
LOC102590739	52.8	8.61	3.11	2.18874e-18	1.15935e-16	102590739	NW_006239395.1	39456	41802	+	gene	probable S-adenosylmethionine-dependent methyltransferase At5g38780
LOC102579386	3.11	8.56	3.1	0.0311991	0.0962544	102579386	NW_006239348.1	286034	289222	-	gene	uncharacterized protein LOC102579386
LOC102582972	49.6	8.48	3.08	3.9379e-17	1.86608e-15	102582972	NW_006239781.1	18667	19785	+	gene	dimethylallylcistransferase, chloroplastic-like
LOC102603130	1.6	8.48	3.08	0.114671	0.256749	102603130	NW_006239343.1	489668	495910	-	gene	protein DETOXIFICATION 18-like
LOC102594191	2.9	8.42	3.07	0.036494	0.109129	102594191	NW_006239378.1	68099	88040	-	gene
LOC102601549	1.55	8.26	3.05	0.0957817	0.224688	102601549	NW_006239246.1	37715	53244	-	gene	probable polyol transporter 6
LOC102583922	1.54	8.21	3.04	0.0985959	0.229662	102583922	NW_006238968.1	2422800	2426196	-	gene	AAA-ATPase At3g50940-like
LOC102590678	1.55	8.22	3.04	0.129489	0.279701	102590678	NW_006239115.1	1127880	1130732	+	gene	pectin acetylesterase 11-like
LOC102589683	1.54	8.18	3.03	0.0976544	0.228196	102589683	NW_006239096.1	750585	753472	+	gene
LOC102590694	1.55	8.15	3.03	0.442277	0.636794	102590694	NW_006239197.1	5871	11912	+	gene	TMV resistance protein N-like
LOC102590025	1.53	8.13	3.02	0.132203	0.284275	102590025	NW_006239139.1	265135	267491	+	gene	sugar transport protein 8-like
LOC102596199	1.52	8.11	3.02	0.104468	0.240126	102596199	NW_006239000.1	1521908	1523596	+	gene	putative protein phosphatase 2C 76
LOC107058459	1.54	8.08	3.01	0.122978	0.269967	107058459	NW_006239440.1	74693	75628	-	gene	uncharacterized protein LOC107058459
LOC107059120	1.52	8.08	3.01	0.107645	0.24523	107059120	NW_006239756.1	6222	8863	-	gene	uncharacterized LOC107059120, transcript variant X2
LOC107061686	1.5	8.01	3	0.136745	0.290977	107061686	NW_006239082.1	560248	564662	-	gene	uncharacterized LOC107061686
LOC102582509	89.03	7.91	2.98	2.1972e-25	2.00661e-23	102582509	NW_006239512.1	124339	130772	+	gene	inactive poly [ADP-ribose] polymerase RCD1-like
LOC102599112	19.56	7.85	2.97	1.32972e-07	1.87768e-06	102599112	NW_006239260.1	10006	12222	+	gene
LOC107059783	22.09	7.76	2.96	2.71627e-08	4.40442e-07	107059783	NW_006238964.1	139641	142303	+	gene	uncharacterized LOC107059783
LOC102603331	9.83	7.73	2.95	0.000222945	0.00151442	102603331	NW_006239232.1	71998	73514	-	gene	uncharacterized protein LOC102603331
LOC102602682	79.48	7.69	2.94	2.18833e-25	2.00619e-23	102602682	NW_006238970.1	1944524	1949098	+	gene	protein NRT1/ PTR FAMILY 3.1-like
LOC102606330	26.12	7.7	2.94	1.567e-09	3.04906e-08	102606330	NW_006239089.1	722458	728308	+	gene
trnQ-UUG	2.77	7.68	2.94	0.0444277	0.126778	4099951	NC_008096.2	7261	7332	-	gene	tRNA-Gln
LOC102582218	17.8	7.61	2.93	4.54628e-07	5.85124e-06	102582218	NW_006239132.1	560568	563116	-	gene	uncharacterized LOC102582218, transcript variant X2
LOC102600329	912.08	7.64	2.93	3.61271e-131	6.1509e-128	102600329	NW_006239416.1	110722	112829	+	gene	non-symbiotic hemoglobin 2
LOC107063354	16.22	7.6	2.93	1.46906e-06	1.69514e-05	107063354	NW_006239265.1	46067	47640	-	gene	uncharacterized LOC107063354
LOC102601278	2.79	7.51	2.91	0.0558752	0.151501	102601278	NW_006239070.1	451936	453321	+	gene	methionine gamma-lyase
LOC102597555	3.94	7.48	2.9	0.0170712	0.059178	102597555	NW_006239055.1	702662	708781	-	gene	type I inositol polyphosphate 5-phosphatase 12-like
LOC107059122	5.3	7.46	2.9	0.00650333	0.0269027	107059122	NW_006239756.1	70219	71586	-	gene	acetyl-CoA-benzylalcohol acetyltransferase-like
LOC102578787	13.38	7.37	2.88	3.20496e-05	0.000271091	102578787	NW_006239054.1	492789	507719	-	gene	callose synthase 5
LOC102592850	9.37	7.37	2.88	0.000395006	0.00248689	102592850	NW_006238944.1	205767	208014	+	gene	uncharacterized protein LOC102592850
LOC107061396	1.43	7.35	2.88	0.152252	0.313887	107061396	NW_006239060.1	835737	836621	+	gene	uncharacterized protein LOC107061396
LOC107062894	5.42	7.37	2.88	0.00676542	0.0278227	107062894	NW_006239204.1	27211	27906	+	gene	uncharacterized LOC107062894
LOC107058879	1.4	7.32	2.87	0.133566	0.286301	107058879	NW_006239602.1	182995	183800	+	gene	putative disease resistance protein RGA1
LOC107062533	5.09	7.31	2.87	0.0148847	0.0528987	107062533	NW_006239164.1	345640	346455	-	gene	fasciclin-like arabinogalactan protein 3
LOC102604041	2.54	7.21	2.85	0.0640947	0.167573	102604041	NW_006238996.1	119904	134621	+	gene	probable sucrose-phosphate synthase 1
LOC107059668	3.8	7.21	2.85	0.025562	0.0818727	107059668	NW_006238958.1	391719	393806	+	gene	flocculation protein FLO11-like
LOC102582699	3.91	7.16	2.84	0.0235542	0.0766573	102582699	NW_006238963.1	1622320	1623445	+	gene	universal stress protein A-like protein
LOC102604184	11.7	7.15	2.84	6.57396e-05	0.00051158	102604184	NW_006239026.1	1538003	1558712	-	gene
LOC102585850	2.57	7.1	2.83	0.0706048	0.179878	102585850	NW_006239140.1	826910	832492	+	gene
LOC102587827	1.36	7.11	2.83	0.139697	0.295669	102587827	NW_006239038.1	656357	658498	-	gene	transcription factor MYB108-like
LOC102580770	14.05	7.08	2.82	6.96264e-05	0.000539011	102580770	NW_006239104.1	843958	850888	+	gene	uncharacterized LOC102580770, transcript variant X1
LOC102589539	115.64	7.06	2.82	3.73403e-32	5.20493e-30	102589539	NW_006239017.1	35449	39892	+	gene	2-methylacyl-CoA dehydrogenase, mitochondrial precursor
LOC102596439	1.36	7.06	2.82	0.161848	0.327664	102596439	NW_006239038.1	470505	472643	-	gene	probable pectinesterase/pectinesterase inhibitor 21
LOC102594149	3.66	6.96	2.8	0.0419591	0.12151	102594149	NW_006238930.1	2317991	2320193	-	gene	probable pectate lyase P59
LOC107059563	5.12	6.95	2.8	0.0118135	0.0438483	107059563	NW_006238952.1	2465445	2467493	+	gene	uncharacterized LOC107059563, transcript variant X1
LOC102579167	940.02	6.9	2.79	1.42907e-127	2.27089e-124	102579167	NW_006239264.1	219510	221263	+	gene	aspartic proteinase nepenthesin-1
LOC102605525	6.14	6.91	2.79	0.00687908	0.0282074	102605525	NW_006239026.1	1595569	1599317	-	gene	sugar transport protein 10
LOC107061685	3.7	6.93	2.79	0.0379818	0.112716	107061685	NW_006239082.1	479421	481382	+	gene	uncharacterized LOC107061685
LOC102592679	44.32	6.87	2.78	1.06859e-13	3.57736e-12	102592679	NW_006239680.1	55029	60311	+	gene	purple acid phosphatase 23-like, transcript variant X2
LOC102591546	7.24	6.82	2.77	0.0030308	0.0141707	102591546	NW_006239572.1	136166	141099	-	gene	uncharacterized LOC102591546
LOC107063267	3.59	6.75	2.76	0.0287553	0.0900435	107063267	NW_006238942.1	3274451	3276976	+	gene
LOC102580325	2.4	6.73	2.75	0.0681158	0.175392	102580325	NW_006239196.1	364100	365534	-	gene	F-box/kelch-repeat protein At3g23880-like
LOC102603670	8.37	6.72	2.75	0.00140064	0.00740257	102603670	NW_006239233.1	402940	408746	+	gene	long-chain-alcohol oxidase FAO4A-like
LOC102597359	6.05	6.67	2.74	0.0050282	0.0216848	102597359	NW_006238946.1	1515547	1517606	-	gene	L-ascorbate peroxidase 3, peroxisomal-like
LOC102580981	20.38	6.53	2.71	1.64237e-06	1.87129e-05	102580981	NW_006239092.1	722222	723311	-	gene	heavy metal-associated isoprenylated plant protein 26-like
LOC102602923	11.78	6.48	2.7	0.000133125	0.000960696	102602923	NW_006238994.1	480501	481468	+	gene	putative germin-like protein 2-1
LOC102579461	3.59	6.44	2.69	0.0590895	0.157917	102579461	NW_006239165.1	223651	225463	-	gene	probable pectate lyase P59
LOC102591741	11.57	6.46	2.69	0.00113113	0.00615701	102591741	NW_006238963.1	2310506	2312261	+	gene	pectinesterase-like
LOC102602062	5.88	6.47	2.69	0.00597348	0.0250411	102602062	NW_006239035.1	337711	339334	+	gene
LOC107061779	51.64	6.42	2.68	4.82323e-15	1.90658e-13	107061779	NW_006239092.1	23065	24049	+	gene	uncharacterized protein LOC107061779
LOC102589139	13.85	6.33	2.66	3.49454e-05	0.000293273	102589139	NW_006239079.1	1205018	1205660	+	gene
LOC102588038	1.22	6.27	2.65	0.205191	0.386055	102588038	NW_006239053.1	932354	934342	-	gene	dehydrodolichyl diphosphate synthase 2-like
LOC102605400	12.62	6.25	2.64	7.22383e-05	0.00055652	102605400	NW_006239017.1	1301162	1301773	-	gene	uncharacterized protein LOC102605400
LOC102594375	6.88	6.19	2.63	0.0031092	0.014475	102594375	NW_006238934.1	2435947	2438289	+	gene	cytochrome P450 76A2-like
LOC102583063	2.22	6.17	2.62	0.0893095	0.214249	102583063	NW_006239005.1	815214	816587	-	gene	lamin-like protein
LOC102598907	1.19	6.14	2.62	0.18828	0.364037	102598907	NW_006239290.1	65674	71155	-	gene	pumilio homolog 4-like
LOC107058592	1.2	6.15	2.62	0.193714	0.371828	107058592	NW_006239477.1	147226	148795	+	gene	uncharacterized protein LOC107058592
LOC102583074	1.18	6.09	2.61	0.191585	0.368812	102583074	NW_006239021.1	452632	454203	-	gene	zinc finger protein ZAT4-like
LOC102583978	7.65	6.1	2.61	0.00279957	0.0132771	102583978	NW_006239073.1	1411967	1414025	-	gene	pectinesterase 4-like
LOC102586709	25.82	6.11	2.61	2.32136e-08	3.80028e-07	102586709	NW_006239758.1	27301	28106	-	gene
LOC102597005	91.34	6.1	2.61	3.38831e-20	2.10871e-18	102597005	NW_006239092.1	24951	26152	+	gene	uncharacterized LOC102597005, transcript variant X2
LOC102597176	1.18	6.09	2.61	0.191585	0.368812	102597176	NW_006239378.1	305765	311747	+	gene	ATP-dependent helicase rhp16-like
LOC107060134	1.18	6.12	2.61	0.18999	0.366584	107060134	NW_006238986.1	272727	273557	-	gene	tRNA:m(4)X modification enzyme TRM13 homolog
LOC102584543	1.18	6.07	2.6	0.217531	0.401882	102584543	NW_006238928.1	3840460	3855713	+	gene
LOC102586567	1.18	6.06	2.6	0.198567	0.377887	102586567	NW_006238978.1	1595365	1598557	-	gene	homeobox-leucine zipper protein HOX3-like
LOC102591297	211.67	6.07	2.6	4.12604e-44	9.10631e-42	102591297	NW_006239273.1	542721	544342	+	gene	3-oxoacyl-[acyl-carrier-protein] reductase FabG-like
LOC102596117	1.17	6.06	2.6	0.199047	0.37844	102596117	NW_006239070.1	1254141	1256195	+	gene	protein LURP-one-related 4-like
LOC102601751	1.18	6.07	2.6	0.217531	0.401882	102601751	NW_006238927.1	1165668	1167329	-	gene	uncharacterized protein LOC102601751
LOC102604281	2.18	6.08	2.6	0.0990667	0.230421	102604281	NW_006239503.1	88181	93890	-	gene	BTB/POZ domain-containing protein At3g22104-like
LOC102605981	4.41	6.05	2.6	0.0293422	0.0914488	102605981	NW_006239061.1	889937	891994	+	gene	metacaspase-3-like
LOC107058790	16.58	6.06	2.6	6.76497e-06	6.73839e-05	107058790	NW_006239568.1	55788	56831	-	gene	glycine-rich cell wall structural protein 1-like
LOC107060449	1.2	6.07	2.6	0.21562	0.399528	107060449	NW_006238931.1	2455082	2458091	+	gene	uncharacterized LOC107060449, transcript variant X1
LOC107061379	1.18	6.07	2.6	0.217531	0.401882	107061379	NW_006239059.1	582854	590306	+	gene	uncharacterized protein LOC107061379
LOC107062113	1.17	6.06	2.6	0.199047	0.37844	107062113	NW_006239124.1	945421	953328	-	gene	uncharacterized mitochondrial protein AtMg00810-like
MIR7992	2.18	6.07	2.6	0.100513	0.233019	104796941	NW_006238960.1	720823	720962	-	gene	microRNA MIR7992
LOC102597244	5.46	6.02	2.59	0.0110421	0.041519	102597244	NW_006239140.1	746566	749631	+	gene	uncharacterized LOC102597244, transcript variant X2
LOC102600465	6.77	6	2.59	0.00434337	0.0191578	102600465	NW_006239515.1	240713	242334	-	gene	E3 ubiquitin-protein ligase RMA1H1-like
LOC107058753	1.19	6.04	2.59	0.215514	0.399419	107058753	NW_006239545.1	236376	236953	-	gene	uncharacterized LOC107058753
LOC102580126	1.16	5.98	2.58	0.230575	0.418328	102580126	NW_006239238.1	323161	327109	+	gene	putative beta-glucosidase 41
LOC102582438	1.16	5.98	2.58	0.230008	0.417585	102582438	NW_006239184.1	85477	88207	-	gene	uncharacterized LOC102582438
LOC102594482	2.24	6	2.58	0.0916159	0.218245	102594482	NW_006239181.1	829826	840021	-	gene	delta(7)-sterol-C5(6)-desaturase-like
LOC102587444	17.52	5.93	2.57	5.20832e-06	5.31218e-05	102587444	NW_006238952.1	2111425	2113231	-	gene	uncharacterized protein LOC102587444
LOC107060740	2.21	5.91	2.56	0.123287	0.270396	107060740	NW_006239021.1	650047	654525	-	gene	uncharacterized protein LOC107060740
LOC102580832	7.5	5.86	2.55	0.00275603	0.0130967	102580832	NW_006239401.1	24667	29189	+	gene	(-)-germacrene D synthase-like
LOC102588734	115.16	5.87	2.55	1.81255e-24	1.57105e-22	102588734	NW_006239205.1	284194	286676	+	gene	cold and drought-regulated protein CORA-like
LOC102597210	2.25	5.87	2.55	0.102773	0.23696	102597210	NW_006239019.1	455129	459107	-	gene	uncharacterized LOC102597210, transcript variant X3
LOC107062604	4.31	5.73	2.52	0.0276534	0.0872804	107062604	NW_006239169.1	167967	168618	+	gene	uncharacterized LOC107062604
LOC102589750	6.27	5.64	2.49	0.00872956	0.0342571	102589750	NW_006238987.1	563950	569994	-	gene	probable cyclic nucleotide-gated ion channel 16
LOC102598311	115.44	5.63	2.49	5.73343e-27	6.12834e-25	102598311	NW_006239170.1	283838	288479	+	gene	expansin-B3
LOC107058835	2.03	5.63	2.49	0.127183	0.276273	107058835	NW_006239583.1	147532	148527	+	gene	uncharacterized protein LOC107058835
LOC102585968	3.04	5.58	2.48	0.0629302	0.165545	102585968	NW_006239126.1	172164	173744	+	gene	uncharacterized LOC102585968
LOC102588888	2.04	5.6	2.48	0.114737	0.256844	102588888	NW_006239011.1	195182	200162	+	gene	uncharacterized LOC102588888, transcript variant X2
LOC107059496	30.96	5.55	2.47	7.5821e-09	1.33773e-07	107059496	NW_006238947.1	3062432	3062974	-	gene	anaphase-promoting complex subunit CDC27-like
LOC102578877	2.09	5.5	2.46	0.123733	0.271151	102578877	NW_006239021.1	1591499	1595370	+	gene	flotillin-like protein 6, transcript variant X2
LOC102588484	222.86	5.52	2.46	8.02925e-34	1.23474e-31	102588484	NW_006239058.1	1243430	1253156	+	gene	uncharacterized protein LOC102588484
LOC102601872	2.01	5.52	2.46	0.128382	0.277948	102601872	NW_006238934.1	2743307	2745122	+	gene	uncharacterized LOC102601872
LOC107059979	3.01	5.51	2.46	0.0707509	0.180154	107059979	NW_006238976.1	942446	946889	+	gene	uncharacterized LOC107059979
LOC107063294	21.32	5.51	2.46	1.26141e-06	1.47604e-05	107063294	NW_006239254.1	31382	37969	-	gene	uncharacterized protein LOC107063294
LOC102581707	2.15	5.46	2.45	0.162081	0.328042	102581707	NW_006238970.1	1838185	1852657	-	gene	putative late blight resistance protein homolog R1B-8
LOC102598920	2.07	5.48	2.45	0.118764	0.263631	102598920	NW_006239351.1	346561	348896	-	gene	COBRA-like protein 4
LOC102602329	13.39	5.48	2.45	0.00020982	0.00143591	102602329	NW_006238953.1	2768171	2771953	-	gene	protein SIEVE ELEMENT OCCLUSION B-like
LOC107058353	5.2	5.45	2.45	0.016045	0.0561599	107058353	NW_006239417.1	383869	385709	-	gene
LOC102603432	2054.74	5.43	2.44	7.26637e-85	5.58714e-82	102603432	NW_006239187.1	497514	498749	+	gene	protein GAST1-like
LOC107060674	124.33	5.36	2.42	2.7257e-24	2.33704e-22	107060674	NW_006239018.1	40277	49931	+	gene	uncharacterized protein LOC107060674
LOC102586624	12.8	5.33	2.41	0.000982052	0.00546155	102586624	NW_006239078.1	967630	970259	-	gene	L-ascorbate oxidase homolog
LOC102604453	22.9	5.32	2.41	5.03423e-07	6.43065e-06	102604453	NW_006238930.1	2230004	2231622	+	gene	probable receptor-like protein kinase At5g15080
LOC102585792	1.06	5.28	2.4	0.277191	0.472545	102585792	NW_006239396.1	317536	322123	+	gene	uncharacterized LOC102585792
LOC102580794	8.68	5.26	2.39	0.00398401	0.0177733	102580794	NW_006239205.1	778920	785571	-	gene
LOC102587026	6.81	5.24	2.39	0.00559265	0.0237116	102587026	NW_006239344.1	468745	473171	-	gene	probable LRR receptor-like serine/threonine-protein kinase At3g47570
LOC102585524	1.04	5.2	2.38	0.277541	0.472973	102585524	NW_006239189.1	768552	769798	+	gene	probable LRR receptor-like serine/threonine-protein kinase At3g47570
LOC102592406	1.03	5.2	2.38	0.278198	0.473626	102592406	NW_006239279.1	622559	624575	+	gene	metalloendoproteinase 4-MMP-like
LOC102601633	1.91	5.22	2.38	0.180918	0.354315	102601633	NW_006239148.1	827082	829275	+	gene	pollen-specific leucine-rich repeat extensin-like protein 1
LOC102604707	751.28	5.21	2.38	2.6045e-65	1.26695e-62	102604707	NW_006238994.1	1008327	1010972	-	gene
LOC102605853	22.65	5.21	2.38	1.07258e-06	1.27564e-05	102605853	NW_006239530.1	74387	85088	+	gene	homeobox-leucine zipper protein HDG8-like
LOC102580722	2.9	5.17	2.37	0.072759	0.18397	102580722	NW_006239492.1	150501	151018	-	gene
LOC102593209	1.02	5.16	2.37	0.287964	0.484761	102593209	NW_006238962.1	2536306	2536483	-	gene	uncharacterized LOC102593209
LOC102604699	1.03	5.18	2.37	0.253679	0.446184	102604699	NW_006239395.1	201480	203948	-	gene	probable S-adenosylmethionine-dependent methyltransferase At5g38100
LOC107059824	1.93	5.17	2.37	0.188683	0.364668	107059824	NW_006238966.1	718956	719456	-	gene	uncharacterized LOC107059824
LOC107061735	1.92	5.18	2.37	0.152253	0.313887	107061735	NW_006239088.1	203254	204871	+	gene	uncharacterized protein LOC107061735
LOC107063329	1.05	5.18	2.37	0.251607	0.443606	107063329	NW_006239260.1	230749	231636	+	gene	putative disease resistance protein At1g50180
LOC102578473	1.02	5.12	2.36	0.284075	0.480365	102578473	NW_006238930.1	2475530	2478240	-	gene	uncharacterized protein LOC102578473
LOC102584878	1.03	5.15	2.36	0.255858	0.448692	102584878	NW_006238936.1	3211316	3212718	-	gene	MYB-like transcription factor ETC3
LOC102585628	2.85	5.13	2.36	0.0935274	0.221167	102585628	NW_006239099.1	539853	542621	+	gene	serine/threonine-protein phosphatase 7 long form homolog
LOC102593793	1.02	5.12	2.36	0.284075	0.480365	102593793	NW_006239017.1	1763201	1765073	-	gene	dof zinc finger protein DOF5.6-like
LOC102600170	4.79	5.14	2.36	0.0210177	0.0699691	102600170	NW_006239084.1	41038	44202	+	gene	zinc transporter 5-like
LOC102605690	1.02	5.13	2.36	0.262424	0.457033	102605690	NW_006239248.1	449177	451239	+	gene	uncharacterized protein LOC102605690
LOC102606312	1.02	5.13	2.36	0.261819	0.456292	102606312	NW_006240569.1	1747	4266	-	gene	uncharacterized protein LOC102606312
LOC107060101	1.02	5.13	2.36	0.262424	0.457033	107060101	NW_006238985.1	193862	195687	-	gene	leucine-rich repeat receptor-like protein kinase PXC2
LOC107063355	1.02	5.13	2.36	0.261819	0.456292	107063355	NW_006239265.1	36249	37296	-	gene	uncharacterized protein LOC107063355
LOC102580360	1.02	5.1	2.35	0.259806	0.453784	102580360	NW_006239349.1	229098	230296	-	gene	LOW QUALITY PROTEIN: deacetylvindoline O-acetyltransferase-like
LOC102580571	1.86	5.08	2.35	0.160424	0.325462	102580571	NW_006238955.1	56615	59487	-	gene
LOC102583767	1.04	5.1	2.35	0.257663	0.450995	102583767	NW_006239133.1	577392	582556	+	gene	putative late blight resistance protein homolog R1A-3
LOC102591620	1.01	5.1	2.35	0.260418	0.454468	102591620	NW_006239257.1	597977	626608	-	gene
LOC107058894	1.02	5.1	2.35	0.259806	0.453784	107058894	NW_006239608.1	24253	26803	-	gene	LRR receptor-like serine/threonine-protein kinase GSO1
LOC107062813	1.02	5.1	2.35	0.323931	0.52336	107062813	NW_006239195.1	403726	404788	+	gene	uncharacterized LOC107062813
LOC102583806	1.01	5.08	2.34	0.293976	0.490942	102583806	NW_006239283.1	119873	131566	-	gene
LOC102584655	1.01	5.07	2.34	0.266312	0.461223	102584655	NW_006239150.1	693043	699891	-	gene	probable auxin efflux carrier component 6
LOC102591905	29.3	5.05	2.34	4.0653e-08	6.33522e-07	102591905	NW_006239030.1	481734	484987	+	gene	probable pectinesterase 53
LOC102592681	1.01	5.07	2.34	0.266931	0.461696	102592681	NW_006239026.1	242272	247384	-	gene	calcium-dependent protein kinase 20-like
LOC107059139	3.71	5.05	2.34	0.0494373	0.13755	107059139	NW_006239771.1	56169	61424	+	gene	uncharacterized protein LOC107059139
LOC107062584	1.01	5.07	2.34	0.266312	0.461223	107062584	NW_006239168.1	720349	722748	+	gene	uncharacterized LOC107062584
LOC102580364	1.87	5.01	2.33	0.162884	0.329333	102580364	NW_006238980.1	69996	74295	+	gene	endoplasmic reticulum oxidoreductin-1-like
LOC102582821	0.99	5.02	2.33	0.293424	0.490428	102582821	NW_006239304.1	319177	323643	-	gene	pumilio homolog 12-like
LOC102589438	1	5.04	2.33	0.297611	0.495	102589438	NW_006239590.1	138033	141337	+	gene	histone-lysine N-methyltransferase, H3 lysine-9 specific SUVH6-like
LOC102594850	1	5.02	2.33	0.292719	0.489699	102594850	NW_006238986.1	1666480	1670446	+	gene	proline-rich extensin-like protein EPR1
LOC102600577	1.85	5.04	2.33	0.16643	0.334104	102600577	NW_006239017.1	570676	572542	+	gene	UDP-glycosyltransferase 73C3-like
LOC102579353	1.84	4.98	2.32	0.160979	0.326283	102579353	NW_006239204.1	76705	79391	-	gene	two-component response regulator ARR17-like
LOC102580336	1.93	5	2.32	0.155237	0.318144	102580336	NW_006238943.1	421473	426609	-	gene	BEL1-like homeodomain protein 8
LOC102584515	0.99	4.99	2.32	0.301345	0.498358	102584515	NW_006239046.1	813244	813907	+	gene
LOC102586199	1.84	4.98	2.32	0.160979	0.326283	102586199	NW_006238935.1	3924689	3929671	-	gene	uncharacterized LOC102586199, transcript variant X2
LOC102594743	1.01	4.99	2.32	0.298872	0.496302	102594743	NW_006238968.1	2220158	2236931	+	gene
LOC102597712	1.93	4.98	2.32	0.152364	0.31403	102597712	NW_006238982.1	863604	866641	-	gene	glucan endo-1,3-beta-glucosidase 5-like
LOC107062132	0.99	4.99	2.32	0.302051	0.498877	107062132	NW_006239126.1	639393	640817	+	gene	uncharacterized protein LOC107062132
LOC102587373	8.55	4.98	2.31	0.00262938	0.0125851	102587373	NW_006239007.1	1179557	1181536	+	gene	expansin-A10-like
LOC102595738	1.92	4.97	2.31	0.155786	0.318821	102595738	NW_006239368.1	151747	176044	+	gene	uncharacterized protein LOC102595738
LOC102601411	0.99	4.95	2.31	0.336904	0.537897	102601411	NW_006239118.1	752265	758878	-	gene	uncharacterized LOC102601411
LOC107058942	0.98	4.95	2.31	0.337672	0.538378	107058942	NW_006239634.1	20164	21375	+	gene	(-)-isopiperitenol/(-)-carveol dehydrogenase, mitochondrial-like
LOC107059446	2.75	4.98	2.31	0.104502	0.24018	107059446	NW_006243888.1	7	576	+	gene	uncharacterized LOC107059446
LOC102594703	344.65	4.93	2.3	8.63998e-47	2.12312e-44	102594703	NW_006238934.1	2459372	2461569	+	gene	cytochrome P450 76A2
LOC102597235	1.84	4.93	2.3	0.198715	0.378025	102597235	NW_006239083.1	1191652	1192802	-	gene	mitogen-activated protein kinase kinase kinase 3-like
LOC107062455	24.92	4.89	2.29	7.3796e-07	9.13685e-06	107062455	NW_006239155.1	805268	806080	-	gene	uncharacterized LOC107062455, transcript variant X1
LOC102580109	10.11	4.84	2.28	0.00125976	0.00675383	102580109	NW_006238930.1	3907759	3908975	+	gene	uncharacterized protein LOC102580109
LOC102587386	1.88	4.85	2.28	0.199845	0.37931	102587386	NW_006239026.1	1260252	1262122	-	gene	peroxidase 57-like
LOC102602333	1.85	4.85	2.28	0.18573	0.360921	102602333	NW_006239286.1	450542	453259	+	gene	uncharacterized protein LOC102602333
LOC102605002	139.87	4.86	2.28	1.00309e-27	1.11728e-25	102605002	NW_006238936.1	3273133	3281305	+	gene	uncharacterized LOC102605002, transcript variant X1
LOC102581015	5.46	4.82	2.27	0.0192348	0.0651159	102581015	NW_006238946.1	2805072	2818639	+	gene	myosin-7-like
LOC102586729	2.7	4.83	2.27	0.0983678	0.2294	102586729	NW_006239101.1	1224591	1230525	-	gene	peroxisomal fatty acid beta-oxidation multifunctional protein AIM1-like
LOC102601076	3.72	4.82	2.27	0.060706	0.16117	102601076	NW_006239168.1	723629	728992	+	gene	uncharacterized LOC102601076, transcript variant X1
LOC102594867	1.83	4.78	2.26	0.206468	0.387692	102594867	NW_006239015.1	1343657	1346345	-	gene	uncharacterized protein LOC102594867
LOC102591775	4.46	4.71	2.24	0.0334066	0.101508	102591775	NW_006239518.1	16185	22759	-	gene	pleiotropic drug resistance protein 1-like
LOC102594706	6.31	4.74	2.24	0.0111841	0.0419357	102594706	NW_006239205.1	798458	809843	-	gene	putative late blight resistance protein homolog R1A-3, transcript variant X2
LOC102597517	5.25	4.71	2.24	0.0268598	0.0852957	102597517	NW_006239424.1	106220	113363	-	gene	clathrin interactor EPSIN 2
LOC102603739	39.81	4.74	2.24	4.13625e-10	8.81857e-09	102603739	NW_006239056.1	279841	280510	+	gene	uncharacterized protein LOC102603739
LOC102583451	7.11	4.69	2.23	0.0113362	0.0424102	102583451	NW_006238930.1	3453208	3454118	-	gene	sodium/potassium/calcium exchanger 1-like
LOC107059284	5.26	4.71	2.23	0.0281249	0.0884714	107059284	NW_006240031.1	636	5176	-	gene	LRR receptor-like serine/threonine-protein kinase GSO2
LOC107062248	2.75	4.7	2.23	0.0980209	0.228796	107062248	NW_006239139.1	243812	246317	+	gene	uncharacterized LOC107062248
LOC102589031	7.92	4.66	2.22	0.00641407	0.0265888	102589031	NW_006239071.1	1102110	1104646	-	gene	PHD finger protein MALE MEIOCYTE DEATH 1
LOC102605862	2.81	4.65	2.22	0.115376	0.257861	102605862	NW_006239018.1	942395	944036	+	gene
LOC102596089	1.75	4.62	2.21	0.199479	0.378989	102596089	NW_006239496.1	16118	19748	-	gene	cytochrome P450 CYP736A12-like, transcript variant X2
LOC102602546	7.9	4.63	2.21	0.0112075	0.0420035	102602546	NW_006239219.1	318391	321912	+	gene	potassium transporter 5-like
LOC102595067	9.71	4.59	2.2	0.0029133	0.0137372	102595067	NW_006239298.1	485330	488652	-	gene	uncharacterized LOC102595067
LOC102581318	2.55	4.55	2.19	0.127238	0.276341	102581318	NW_006239054.1	643206	646283	+	gene
LOC102579462	6.99	4.52	2.18	0.00941675	0.0365626	102579462	NW_006239166.1	950092	952427	+	gene	pectate lyase-like
LOC102591346	1.69	4.53	2.18	0.224063	0.410008	102591346	NW_006239872.1	28701	29786	+	gene	putative late blight resistance protein homolog R1A-3
LOC102601070	6.17	4.53	2.18	0.0143502	0.0513733	102601070	NW_006239140.1	833193	834957	-	gene	protein SRG1-like
LOC107062273	15.73	4.55	2.18	0.000108775	0.000800448	107062273	NW_006239140.1	448389	449964	+	gene	F-box/kelch-repeat protein At3g06240-like
LOC107061040	1.72	4.51	2.17	0.210804	0.39351	107061040	NW_006239038.1	1542461	1544210	+	gene	F-box protein PP2-B10-like
LOC107058680	3.38	4.46	2.16	0.0787131	0.194936	107058680	NW_006239516.1	43068	43703	+	gene	serine hydroxymethyltransferase 3, chloroplastic-like
LOC107062981	1.71	4.48	2.16	0.216535	0.400693	107062981	NW_006239216.1	335740	337471	-	gene	gibberellin 20 oxidase 3-like
LOC102595183	1.68	4.45	2.15	0.202121	0.382264	102595183	NW_006239350.1	5049	5928	+	gene	putative late blight resistance protein homolog R1B-14
LOC102601455	15.13	4.45	2.15	0.00174794	0.00891398	102601455	NW_006238973.1	2133665	2138662	+	gene	ATPase 8, plasma membrane-type-like
LOC107058976	1.74	4.44	2.15	0.194784	0.373042	107058976	NW_006239649.1	122728	124316	-	gene	extensin-2-like
LOC107059217	1.67	4.44	2.15	0.203399	0.383439	107059217	NW_006239884.1	5019	5543	+	gene	uncharacterized protein LOC107059217
LOC107060166	2.51	4.43	2.15	0.126954	0.275945	107060166	NW_006238988.1	358676	360297	-	gene	putative late blight resistance protein homolog R1B-16
LOC102590223	3.46	4.41	2.14	0.0679906	0.175165	102590223	NW_006239101.1	790548	792000	+	gene	F-box/kelch-repeat protein At3g23880-like
LOC107061844	7.7	4.42	2.14	0.00617995	0.0257978	107061844	NW_006239097.1	798765	799701	+	gene	uncharacterized LOC107061844
LOC102580590	1.7	4.36	2.13	0.201731	0.381746	102580590	NW_006238973.1	1322684	1329431	+	gene	uncharacterized protein LOC102580590
LOC102591485	10.83	4.36	2.13	0.00180864	0.00917052	102591485	NW_006239175.1	561131	562764	+	gene	uncharacterized LOC102591485
LOC102592742	1.72	4.37	2.13	0.207069	0.388474	102592742	NW_006239277.1	93795	95224	-	gene	dirigent protein 24-like
LOC102597214	1077.9	4.39	2.13	2.0083e-73	1.16755e-70	102597214	NW_006239798.1	53702	59243	-	gene	putative GTP diphosphokinase RSH1, chloroplastic, transcript variant X4
LOC102586816	10.22	4.3	2.11	0.00347719	0.0158566	102586816	NW_006239675.1	98844	101723	-	gene	protein yippee-like
LOC102595603	7.35	4.33	2.11	0.0165134	0.0575532	102595603	NW_006238947.1	1331934	1334728	-	gene	beta-fructofuranosidase, insoluble isoenzyme 1-like, transcript variant X1
LOC102601335	194.55	4.3	2.1	2.32277e-29	2.86503e-27	102601335	NW_006239280.1	578656	586903	+	gene	accelerated cell death 11-like
LOC102602068	1645.67	4.28	2.1	5.35133e-105	5.79792e-102	102602068	NW_006239058.1	191096	193910	-	gene	BTB/POZ and TAZ domain-containing protein 1
LOC102604208	151.85	4.28	2.1	3.53565e-25	3.15639e-23	102604208	NW_006239084.1	244751	246692	+	gene	36.4 kDa proline-rich protein
LOC107058110	1.69	4.29	2.1	0.214675	0.398333	107058110	NW_006239359.1	272390	273591	+	gene	protein LIKE COV 3-like
LOC107058564	9.8	4.3	2.1	0.00453324	0.0198666	107058564	NW_006238946.1	170423	173376	+	gene	uncharacterized LOC107058564
LOC107058761	0.89	4.3	2.1	0.397697	0.597585	107058761	NW_006239552.1	102061	103374	+	gene	uncharacterized protein LOC107058761
LOC107063098	0.89	4.3	2.1	0.397697	0.597585	107063098	NW_006239228.1	238036	239536	+	gene	mitogen-activated protein kinase kinase kinase 1-like
LOC102582478	1.68	4.25	2.09	0.237622	0.427133	102582478	NW_006239331.1	275293	277024	-	gene	uncharacterized protein LOC102582478
LOC102601683	6.66	4.26	2.09	0.0155316	0.0547813	102601683	NW_006238968.1	1401755	1408726	+	gene	uncharacterized LOC102601683, transcript variant X1
LOC102589918	4.05	4.23	2.08	0.0684277	0.175816	102589918	NW_006239169.1	389967	395921	-	gene	U-box domain-containing protein 35-like
LOC102594915	30.99	4.22	2.08	9.0824e-07	1.1006e-05	102594915	NW_006239117.1	320329	322311	+	gene	peroxidase 45-like
LOC102597267	4.07	4.21	2.08	0.051152	0.141167	102597267	NW_006238943.1	2959989	2962324	+	gene	gibberellin 20 oxidase 1
LOC102602143	4.93	4.24	2.08	0.0413592	0.120341	102602143	NW_006239001.1	1456812	1459067	-	gene	trans-resveratrol di-O-methyltransferase-like
LOC102604447	16.25	4.24	2.08	0.000761437	0.00439043	102604447	NW_006239166.1	345310	361225	+	gene	disease resistance protein TAO1-like, transcript variant X1
LOC102605888	1069.82	4.22	2.08	1.87586e-67	9.72023e-65	102605888	NW_006239139.1	755769	756757	+	gene	chlorophyll a-b binding protein 3C, chloroplastic-like
LOC102606416	3.24	4.22	2.08	0.0912734	0.217603	102606416	NW_006239018.1	887052	888785	+	gene	cytochrome P450 89A2-like
LOC107062374	0.9	4.24	2.08	0.369086	0.569955	107062374	NW_006239147.1	557826	558533	-	gene	putative late blight resistance protein homolog R1A-3
LOC102583973	10.46	4.19	2.07	0.0119391	0.0442306	102583973	NW_006239052.1	223632	225784	+	gene	heat stress transcription factor A-6b-like
LOC102585418	0.87	4.21	2.07	0.37498	0.575444	102585418	NW_006239201.1	46481	49600	+	gene	scarecrow-like protein 14
LOC102592824	0.87	4.21	2.07	0.375775	0.576176	102592824	NW_006239126.1	952069	956401	-	gene	NAC domain-containing protein 7-like, transcript variant X2
LOC102594174	2.59	4.21	2.07	0.159335	0.323723	102594174	NW_006239280.1	274250	276799	-	gene	uncharacterized RNA-binding protein C17H9.04c, transcript variant X2
LOC102596285	0.87	4.21	2.07	0.37498	0.575444	102596285	NW_006239298.1	554421	558808	-	gene	chitin elicitor receptor kinase 1-like
LOC102605480	3.24	4.19	2.07	0.0920474	0.218966	102605480	NW_006238958.1	1647404	1648784	+	gene	UPF0496 protein At1g20180-like
LOC102605721	0.87	4.21	2.07	0.37498	0.575444	102605721	NW_006239395.1	255952	258485	+	gene	probable transmembrane ascorbate ferrireductase 3
LOC107060580	0.87	4.21	2.07	0.37498	0.575444	107060580	NW_006238931.1	1254675	1256705	+	gene	vinorine synthase-like
LOC102584916	5.76	4.18	2.06	0.0269014	0.0853939	102584916	NW_006238994.1	1596422	1602245	+	gene	uncharacterized LOC102584916, transcript variant X3
LOC102598154	106.76	4.18	2.06	3.16827e-17	1.51644e-15	102598154	NW_006239593.1	53701	54855	+	gene	non-functional pseudokinase ZED1-like
LOC102603405	33.08	4.16	2.06	4.2463e-07	5.49782e-06	102603405	NW_006239056.1	278693	279607	+	gene	uncharacterized protein LOC102603405
LOC102604627	53.38	4.18	2.06	2.05307e-10	4.60801e-09	102604627	NW_006239040.1	302379	310102	+	gene	subtilisin-like protease SBT5.3
LOC107063156	1.71	4.17	2.06	0.26355	0.458287	107063156	NW_006239237.1	758385	758942	+	gene	uncharacterized protein LOC107063156
LOC102581393	0.85	4.13	2.05	0.380624	0.58083	102581393	NW_006239448.1	203074	207589	+	gene	probable phospholipid hydroperoxide glutathione peroxidase
LOC102581595	0.85	4.13	2.05	0.380624	0.58083	102581595	NW_006238962.1	599484	602451	+	gene	dentin sialophosphoprotein-like
LOC102590565	0.86	4.13	2.05	0.383204	0.583236	102590565	NW_006239184.1	191216	192744	+	gene
LOC102591595	0.86	4.13	2.05	0.379798	0.580125	102591595	NW_006239172.1	772940	774728	-	gene	peroxidase 39-like
LOC102593220	0.86	4.13	2.05	0.379798	0.580125	102593220	NW_006239395.1	114442	120325	+	gene	dynamin-related protein 1C
LOC102595948	0.86	4.15	2.05	0.353191	0.554114	102595948	NW_006239278.1	61278	64216	+	gene	uncharacterized protein LOC102595948
LOC102596260	3174.19	4.13	2.05	1.14718e-70	6.21456e-68	102596260	NW_006238930.1	1095993	1097079	-	gene	protein GAST1
MIR167B	0.85	4.13	2.05	0.380624	0.58083	104794918	NW_006239037.1	1256041	1256114	+	gene	microRNA MIR167b
LOC102594565	2.37	4.11	2.04	0.14807	0.307896	102594565	NW_006239031.1	7	2018	-	gene	uncharacterized LOC102594565
LOC102606125	0.85	4.11	2.04	0.359474	0.560507	102606125	NW_006239155.1	530962	539537	-	gene	CSC1-like protein RXW8
LOC102579080	0.84	4.08	2.03	0.361846	0.562865	102579080	NW_006239448.1	270733	274580	-	gene	uncharacterized protein LOC102579080
LOC102579398	0.85	4.08	2.03	0.421219	0.618885	102579398	NW_006238985.1	1316483	1320679	-	gene	homeobox protein knotted-1-like 1-like
LOC102581414	7.21	4.1	2.03	0.0286916	0.0898826	102581414	NW_006239021.1	139244	145224	+	gene	uncharacterized LOC102581414, transcript variant X1
LOC102584899	12.57	4.08	2.03	0.00146316	0.00766842	102584899	NW_006238964.1	1757875	1761000	-	gene	uncharacterized LOC102584899, transcript variant X1
LOC102588279	2.37	4.09	2.03	0.176677	0.348472	102588279	NW_006238927.1	3998984	3999624	-	gene	uncharacterized LOC102588279
LOC102589575	0.86	4.08	2.03	0.359145	0.560175	102589575	NW_006239135.1	1040029	1043882	+	gene	replication protein A 70 kDa DNA-binding subunit B-like
LOC102595728	5.51	4.08	2.03	0.0441328	0.126157	102595728	NW_006239326.1	385249	386994	-	gene	transcription factor bHLH18-like
LOC102596550	0.84	4.08	2.03	0.361846	0.562865	102596550	NW_006239887.1	16938	18407	-	gene	probable LRR receptor-like serine/threonine-protein kinase At4g26540
LOC102603460	0.84	4.08	2.03	0.362619	0.563445	102603460	NW_006239309.1	166285	169531	+	gene	probable protein phosphatase 2C 43
LOC102605869	1358.93	4.08	2.03	9.12151e-68	4.83156e-65	102605869	NW_006239029.1	712363	718795	+	gene	superoxide dismutase [Cu-Zn], chloroplastic, transcript variant X3
LOC107058774	0.84	4.08	2.03	0.4221	0.619604	107058774	NW_006239562.1	11454	11901	-	gene	uncharacterized LOC107058774
LOC107059323	0.84	4.08	2.03	0.362619	0.563445	107059323	NW_006240204.1	11612	13253	+	gene
LOC107059848	0.84	4.08	2.03	0.362619	0.563445	107059848	NW_006238968.1	988347	990956	-	gene	CRIB domain-containing protein RIC11-like
LOC107060376	0.85	4.08	2.03	0.421219	0.618885	107060376	NW_006239002.1	1418173	1419141	+	gene	uncharacterized protein LOC107060376
LOC107062109	2.38	4.1	2.03	0.165629	0.333131	107062109	NW_006239124.1	405198	410239	-	gene	zinc finger MYM-type protein 1-like
LOC107063386	27.44	4.1	2.03	1.80434e-06	2.04024e-05	107063386	NW_006239272.1	104160	104984	+	gene	uncharacterized protein LOC107063386
LOC102591441	0.86	4.06	2.02	0.389372	0.589461	102591441	NW_006239010.1	1022989	1025848	-	gene	transcription factor bHLH30-like
LOC102591907	0.84	4.05	2.02	0.393026	0.592923	102591907	NW_006239040.1	279186	283919	-	gene	phospholipase D alpha 1-like
LOC102592488	0.83	4.06	2.02	0.39317	0.592952	102592488	NW_006239141.1	171833	174975	-	gene
LOC102592996	2.4	4.06	2.02	0.144987	0.303176	102592996	NW_006238995.1	265025	269857	+	gene
LOC102602702	0.83	4.06	2.02	0.39317	0.592952	102602702	NW_006239474.1	235715	239532	-	gene	uncharacterized LOC102602702, transcript variant X1
LOC102605625	0.84	4.06	2.02	0.392326	0.592391	102605625	NW_006239017.1	1209069	1212671	+	gene	ABC transporter G family member 11-like
LOC107058984	0.84	4.06	2.02	0.392326	0.592391	107058984	NW_006239651.1	146411	147257	-	gene	uncharacterized LOC107058984
LOC107061328	0.84	4.05	2.02	0.393026	0.592923	107061328	NW_006239057.1	828306	830636	+	gene	pumilio homolog 12-like
LOC107062453	0.83	4.06	2.02	0.39317	0.592952	107062453	NW_006239155.1	948547	949760	-	gene	disease resistance protein RPP8-like
LOC102580616	4.75	4.02	2.01	0.0486207	0.135912	102580616	NW_006239624.1	121393	126505	+	gene	proline-rich receptor-like protein kinase PERK1, transcript variant X1
LOC102581529	72.85	4.02	2.01	4.28725e-14	1.5207e-12	102581529	NW_006239853.1	27146	27994	-	gene	21 kDa protein-like
LOC102591291	4.19	4.04	2.01	0.0836966	0.204498	102591291	NW_006239248.1	490052	494259	+	gene
LOC102592486	1.56	4.04	2.01	0.253699	0.446187	102592486	NW_006239135.1	525271	526378	+	gene	protein NRT1/ PTR FAMILY 1.2-like
LOC102598542	2134.13	4.04	2.01	3.19065e-41	6.50019e-39	102598542	NW_006239134.1	185561	187841	+	gene	splicing factor, arginine/serine-rich 15-like
LOC102604158	0.83	4.03	2.01	0.39155	0.59167	102604158	NW_006239421.1	56858	58862	+	gene	galactoside 2-alpha-L-fucosyltransferase-like
LOC107060111	0.83	4.03	2.01	0.39155	0.59167	107060111	NW_006238985.1	627094	629292	-	gene	uncharacterized LOC107060111
LOC107060184	0.83	4.03	2.01	0.392411	0.592445	107060184	NW_006238988.1	667606	669519	-	gene	uncharacterized LOC107060184
LOC102578983	0.82	4	2	0.399779	0.59909	102578983	NW_006239809.1	38339	39868	-	gene	serine/threonine-protein phosphatase 7 long form homolog
LOC102579173	0.82	4	2	0.399779	0.59909	102579173	NW_006238962.1	1240923	1244885	-	gene	U-box domain-containing protein 15-like
LOC102589241	17.42	3.99	2	0.000707231	0.00412872	102589241	NW_006239090.1	312218	316321	-	gene	uncharacterized protein LOC102589241
LOC102595185	3.05	4	2	0.12934	0.279505	102595185	NW_006239355.1	88993	92699	-	gene	uncharacterized LOC102595185
LOC102598958	34.79	3.99	2	3.54947e-07	4.65631e-06	102598958	NW_006239058.1	113077	116106	+	gene	protein SIEVE ELEMENT OCCLUSION B-like
LOC102600719	37.81	3.99	2	5.3068e-08	8.08778e-07	102600719	NW_006239158.1	359889	374058	+	gene	uncharacterized LOC102600719, transcript variant X2
LOC102602095	1.53	4	2	0.260729	0.45481	102602095	NW_006238936.1	443570	445267	+	gene	endo-1,3%3B1,4-beta-D-glucanase-like
LOC107062911	0.83	4	2	0.398918	0.598555	107062911	NW_006239205.1	831088	832004	-	gene	uncharacterized LOC107062911
LOC107063085	0.83	4	2	0.398918	0.598555	107063085	NW_006239226.1	168300	169271	-	gene	auxin-induced protein 15A-like
LOC102590462	6.96	3.96	1.99	0.019491	0.0658521	102590462	NW_006239192.1	410141	423184	-	gene	putative leucine-rich repeat receptor-like protein kinase At2g19210
LOC102593290	35.38	3.97	1.99	1.0849e-06	1.28848e-05	102593290	NW_006239207.1	428979	434786	+	gene	uncharacterized protein LOC102593290
LOC102597791	0.82	3.96	1.99	0.434993	0.630822	102597791	NW_006238943.1	3027288	3035689	+	gene	putative disease resistance RPP13-like protein 1
LOC102601789	4.53	3.97	1.99	0.0754267	0.188696	102601789	NW_006239361.1	63465	66899	+	gene
LOC102603615	14.73	3.97	1.99	0.0015439	0.00801751	102603615	NW_006239017.1	806407	808906	-	gene	transcription factor bHLH137
LOC102603848	0.84	3.96	1.99	0.431788	0.628036	102603848	NW_006239025.1	2145	3603	+	gene	uncharacterized LOC102603848
LOC107059581	0.82	3.96	1.99	0.434993	0.630822	107059581	NW_006238952.1	1287595	1288558	-	gene	uncharacterized LOC107059581
LOC102579576	6.94	3.94	1.98	0.02248	0.0739286	102579576	NW_006238937.1	868421	870683	+	gene	uncharacterized protein LOC102579576
LOC102581488	36.57	3.95	1.98	5.88998e-08	8.8913e-07	102581488	NW_006238953.1	707026	709624	-	gene	F-box protein PP2-A13-like
LOC102594274	6.33	3.95	1.98	0.0219518	0.0725217	102594274	NW_006238937.1	978824	982167	+	gene	caltractin
LOC102598772	19.28	3.95	1.98	0.000149649	0.00106765	102598772	NW_006239240.1	737745	749762	+	gene	salicylic acid-binding protein 2-like, transcript variant X1
LOC102601303	335.19	3.94	1.98	3.21554e-40	6.28243e-38	102601303	NW_006239183.1	231727	235956	+	gene	cellulose synthase-like protein G1
LOC102604904	1.5	3.95	1.98	0.310867	0.509232	102604904	NW_006239238.1	149831	156189	+	gene	formin-like protein 5
LOC107062043	1.51	3.95	1.98	0.273593	0.468994	107062043	NW_006239117.1	631474	632859	+	gene	putative late blight resistance protein homolog R1A-3
LOC102584616	1.53	3.92	1.97	0.271093	0.466273	102584616	NW_006239674.1	15285	17980	-	gene	uncharacterized protein LOC102584616
LOC102590910	4.65	3.93	1.97	0.0588184	0.157457	102590910	NW_006239140.1	645208	648176	+	gene	acyl-protein thioesterase 2-like
LOC102602479	623.8	3.91	1.97	3.6025e-57	1.19263e-54	102602479	NW_006239001.1	1475432	1476685	-	gene	trans-resveratrol di-O-methyltransferase-like
LOC102602487	4.57	3.91	1.97	0.0624831	0.164605	102602487	NW_006239014.1	488051	489359	-	gene	uncharacterized protein LOC102602487
LOC107062263	188.03	3.93	1.97	1.13032e-26	1.1714e-24	107062263	NW_006238936.1	3797820	3798719	+	gene	anther-specific proline-rich protein APG
LOC102585933	524.09	3.89	1.96	3.31278e-60	1.2736e-57	102585933	NW_006239614.1	151759	157042	+	gene	flavonol synthase/flavanone 3-hydroxylase-like
LOC102586195	3	3.9	1.96	0.157318	0.320726	102586195	NW_006239189.1	797392	802064	+	gene	probable LRR receptor-like serine/threonine-protein kinase At3g47570
LOC102592725	10.57	3.9	1.96	0.00653142	0.0270002	102592725	NW_006239212.1	366222	368048	+	gene	AAA-ATPase At4g30250-like
LOC102594949	4.01	3.9	1.96	0.0870719	0.210427	102594949	NW_006239273.1	546856	548226	+	gene	3-oxoacyl-[acyl-carrier-protein] reductase FabG-like
LOC102596111	1.48	3.9	1.96	0.304396	0.501666	102596111	NW_006239038.1	469403	470083	-	gene	pectinesterase-like
LOC102598325	1.52	3.9	1.96	0.269336	0.464436	102598325	NW_006239226.1	688892	693194	+	gene
LOC102602248	78.83	3.89	1.96	3.84424e-12	1.09476e-10	102602248	NW_006238994.1	440227	441121	+	gene	putative germin-like protein 2-1
LOC102605158	4.02	3.9	1.96	0.0863362	0.209116	102605158	NW_006239388.1	116903	120789	+	gene	serine carboxypeptidase-like 45
LOC107058124	1.48	3.9	1.96	0.304396	0.501666	107058124	NW_006239362.1	282032	283168	+	gene	uncharacterized mitochondrial protein AtMg00810-like
LOC102586232	1.55	3.86	1.95	0.259268	0.453007	102586232	NW_006238976.1	1719774	1722142	-	gene	uncharacterized LOC102586232, transcript variant X2
LOC102586491	4.53	3.87	1.95	0.055484	0.150714	102586491	NW_006239028.1	945101	947627	-	gene	cytochrome P450 CYP72A219-like
LOC102587091	8.45	3.86	1.95	0.0104934	0.0399106	102587091	NW_006238930.1	2147214	2148246	+	gene	uncharacterized LOC102587091
LOC102590633	7.64	3.86	1.95	0.0126117	0.0461912	102590633	NW_006238997.1	191471	193159	+	gene	uncharacterized protein LOC102590633
LOC102603278	1.56	3.86	1.95	0.257906	0.451181	102603278	NW_006239726.1	75677	76594	-	gene	uncharacterized protein LOC102603278
LOC102603284	90.29	3.87	1.95	8.10636e-15	3.1165e-13	102603284	NW_006240170.1	25	2254	-	gene
LOC107057718	8.29	3.85	1.95	0.0117946	0.0438045	107057718	NW_006239309.1	5155	11865	-	gene	probable disease resistance protein At4g27220
LOC102591587	4.53	3.84	1.94	0.0632795	0.16617	102591587	NW_006239133.1	464054	522062	+	gene
LOC102593417	256.41	3.83	1.94	4.43667e-35	7.14544e-33	102593417	NW_006239280.1	209288	213858	+	gene	acyl-protein thioesterase 1 homolog 1-like, transcript variant X3
LOC102594724	1.54	3.83	1.94	0.271923	0.4672	102594724	NW_006239264.1	93582	95683	+	gene	putative B3 domain-containing protein Os03g0621600
LOC102604122	44.68	3.81	1.93	9.46453e-08	1.37141e-06	102604122	NW_006239239.1	389890	390543	-	gene	uncharacterized LOC102604122
LOC107059799	15.73	3.82	1.93	0.000827734	0.00472007	107059799	NW_006238964.1	2156171	2156635	-	gene	glyoxylate/hydroxypyruvate reductase A HPR2-like
LOC102586357	180.43	3.78	1.92	4.59356e-22	3.25869e-20	102586357	NW_006239337.1	166135	171692	+	gene	hippocampus abundant transcript-like protein 1
LOC102579560	168.82	3.76	1.91	5.30042e-21	3.43317e-19	102579560	NW_006239150.1	390400	395281	-	gene	E3 ubiquitin-protein ligase MIEL1
LOC102584621	4.36	3.76	1.91	0.0781876	0.193992	102584621	NW_006239783.1	908	3878	+	gene	uncharacterized protein LOC102584621
LOC102580168	383.73	3.74	1.9	1.64799e-40	3.27345e-38	102580168	NW_006239512.1	76828	79090	-	gene	geraniol 8-hydroxylase-like
LOC102590260	24.38	3.73	1.9	0.000116761	0.000852929	102590260	NW_006239248.1	464422	481498	-	gene
LOC102598552	3.76	3.74	1.9	0.0816942	0.200728	102598552	NW_006239207.1	808495	811901	+	gene	ABC transporter G family member 9-like
LOC102602663	27.59	3.72	1.9	4.29438e-06	4.47381e-05	102602663	NW_006238953.1	2796110	2799696	+	gene	protein SIEVE ELEMENT OCCLUSION B-like
LOC102588168	1.56	3.7	1.89	0.282995	0.479252	102588168	NW_006239126.1	268515	269708	+	gene	ethylene-responsive transcription factor ERF039-like
LOC102592077	4.37	3.7	1.89	0.0728913	0.184147	102592077	NW_006238963.1	2313335	2315038	+	gene	pectinesterase-like
LOC102594831	2.86	3.7	1.89	0.165378	0.332879	102594831	NW_006238953.1	2268397	2271750	-	gene	GDSL esterase/lipase At3g48460-like
LOC102602977	50.99	3.7	1.89	1.5267e-09	2.98037e-08	102602977	NW_006239183.1	513977	515682	+	gene	scopoletin glucosyltransferase-like
LOC102604075	1.56	3.7	1.89	0.298948	0.496323	102604075	NW_006239056.1	292218	293605	+	gene	F-box protein SKIP23-like
LOC102605409	6.57	3.71	1.89	0.0567329	0.153268	102605409	NW_006239726.1	90904	97371	-	gene	probable disease resistance protein At4g27220
LOC107059847	2.19	3.7	1.89	0.211671	0.394577	107059847	NW_006238968.1	826035	828924	-	gene	uncharacterized protein LOC107059847
LOC102598017	404.01	3.67	1.88	2.79774e-43	6.00784e-41	102598017	NW_006239306.1	124544	127509	+	gene	cytochrome P450 78A6-like
LOC102587737	12.72	3.67	1.87	0.00267427	0.0127717	102587737	NW_006239128.1	913393	914745	+	gene	kirola-like
LOC107062191	2.89	3.65	1.87	0.16523	0.332637	107062191	NW_006239132.1	849127	852191	+	gene	pentatricopeptide repeat-containing protein At4g02750-like
LOC102583041	10.93	3.64	1.86	0.0046704	0.0203554	102583041	NW_006239356.1	265534	266073	-	gene
LOC102591582	3.59	3.64	1.86	0.107408	0.244877	102591582	NW_006239106.1	311214	312918	+	gene	cytochrome P450 CYP736A12-like
LOC102599248	6.07	3.63	1.86	0.0480274	0.134617	102599248	NW_006239419.1	186492	187979	-	gene	(RS)-norcoclaurine 6-O-methyltransferase-like
LOC102602835	2.14	3.62	1.86	0.268462	0.463534	102602835	NW_006239031.1	1333257	1334927	+	gene	pathogenesis-related protein 5-like
LOC102603315	215.31	3.62	1.86	2.87746e-26	2.90623e-24	102603315	NW_006238930.1	1264427	1267287	-	gene	cytochrome P450 85A1
LOC102604292	2.81	3.62	1.86	0.166473	0.334151	102604292	NW_006239748.1	69669	72014	+	gene	probable S-adenosylmethionine-dependent methyltransferase At5g38100
LOC107062405	2.25	3.64	1.86	0.193164	0.371161	107062405	NW_006239149.1	826045	841275	-	gene	uncharacterized LOC107062405, transcript variant X1
AP1	23.44	3.6	1.85	0.000144465	0.00103407	102587711	NW_006239027.1	971886	986980	-	gene	MADS-box protein CMB1
LOC102578922	5.72	3.61	1.85	0.0429647	0.123725	102578922	NW_006239199.1	693345	696375	-	gene	probable LRR receptor-like serine/threonine-protein kinase At3g47570
LOC102585405	34.44	3.6	1.85	1.28676e-06	1.50349e-05	102585405	NW_006239139.1	197838	200765	-	gene	triacylglycerol lipase 2-like
LOC102594906	7.33	3.6	1.85	0.0202171	0.0678057	102594906	NW_006239075.1	526703	534081	+	gene
LOC102597439	30.43	3.6	1.85	0.0666186	0.172506	102597439	NW_006239092.1	27455	33315	+	gene	uncharacterized LOC102597439, transcript variant X10
LOC102597485	76.67	3.6	1.85	9.82293e-12	2.6367e-10	102597485	NW_006238952.1	154470	155313	-	gene	protein transport protein Sec61 subunit beta-like, transcript variant X1
LOC102603233	13.09	3.61	1.85	0.00167942	0.00861059	102603233	NW_006239264.1	88728	93158	+	gene	NAC domain-containing protein 89-like, transcript variant X1
LOC107059622	13.77	3.6	1.85	0.00126345	0.00677213	107059622	NW_006238955.1	1290673	1304442	-	gene	uncharacterized LOC107059622
LOC102587024	26.67	3.58	1.84	2.87336e-05	0.000246099	102587024	NW_006239338.1	6545	11869	-	gene	purple acid phosphatase 23-like, transcript variant X3
LOC102599502	2.3	3.59	1.84	0.223941	0.409879	102599502	NW_006239065.1	469743	470343	-	gene	uncharacterized LOC102599502
LOC102600790	208.43	3.57	1.84	6.84063e-28	7.72764e-26	102600790	NW_006239515.1	246823	248559	-	gene	E3 ubiquitin-protein ligase RMA1H1-like
LOC107057861	12.81	3.57	1.84	0.0141996	0.0509653	107057861	NW_006239313.1	21215	31716	+	gene	calmodulin-binding transcription activator 1-like, transcript variant X1
LOC107060861	19.24	3.57	1.84	0.000417607	0.00260851	107060861	NW_006239027.1	751808	752980	-	gene
LOC102583210	1.41	3.54	1.83	0.367837	0.568633	102583210	NW_006239050.1	675751	679654	-	gene	NAC domain-containing protein 86-like
LOC102586515	18.61	3.56	1.83	0.000287459	0.00188861	102586515	NW_006239112.1	467063	470329	+	gene	GDSL esterase/lipase At5g14450-like
LOC102588329	28.34	3.55	1.83	1.66684e-05	0.000150838	102588329	NW_006239402.1	72698	74137	+	gene	1-aminocyclopropane-1-carboxylate oxidase 5-like
LOC102589018	3.58	3.55	1.83	0.117499	0.261406	102589018	NW_006239026.1	57756	60485	-	gene	probable 2-oxoglutarate-dependent dioxygenase AOP1.2
LOC102590183	84.67	3.57	1.83	1.95277e-13	6.28155e-12	102590183	NW_006239481.1	112297	114573	-	gene	DNA-directed RNA polymerase V subunit 7-like
LOC102591377	23.53	3.57	1.83	5.30037e-05	0.000424221	102591377	NW_006239147.1	698102	700378	-	gene	putative late blight resistance protein homolog R1B-12
LOC102596142	105.5	3.54	1.83	3.50372e-16	1.52678e-14	102596142	NW_006239195.1	81332	83872	+	gene	nudix hydrolase 8-like
LOC107060405	25.33	3.55	1.83	0.000236655	0.00159528	107060405	NW_006239004.1	1112998	1115684	-	gene	uncharacterized protein LOC107060405
STBRC1B	14.45	3.55	1.83	0.00154613	0.0080256	102598862	NW_006239107.1	82379	83750	+	gene	TCP transcription factor BRC1b
LOC102587996	4.32	3.53	1.82	0.0805046	0.198521	102587996	NW_006239359.1	252747	261696	+	gene
LOC102595463	19.2	3.52	1.82	0.000396744	0.00249586	102595463	NW_006239149.1	532046	538212	+	gene	probable ADP-ribosylation factor GTPase-activating protein AGD14
LOC102600978	2.9	3.54	1.82	0.139566	0.295523	102600978	NW_006238946.1	1529560	1532964	+	gene	uncharacterized protein LOC102600978
LOC102601614	19.93	3.53	1.82	0.000186452	0.00129533	102601614	NW_006239070.1	476055	479371	+	gene	uncharacterized protein LOC102601614
LOC102578814	73.65	3.52	1.81	2.2094e-10	4.92641e-09	102578814	NW_006239194.1	170999	181991	+	gene	methyl-CpG-binding domain-containing protein 11-like
LOC102579720	22.76	3.51	1.81	8.17961e-05	0.000621713	102579720	NW_006238978.1	294289	299789	+	gene	3-ketoacyl-CoA synthase 6-like
LOC102583207	4.19	3.5	1.81	0.0838001	0.204658	102583207	NW_006239038.1	1353986	1358330	+	gene	probable magnesium transporter NIPA2
LOC102586762	162.03	3.51	1.81	2.2333e-21	1.48695e-19	102586762	NW_006238947.1	1192209	1203748	-	gene	lysosomal Pro-X carboxypeptidase-like
LOC102600721	23.48	3.5	1.81	0.000101016	0.000748698	102600721	NW_006239169.1	610708	612378	-	gene	uncharacterized protein LOC102600721
LOC107058662	157.95	3.5	1.81	5.56445e-19	3.16548e-17	107058662	NW_006239506.1	5301	36747	-	gene	LOW QUALITY PROTEIN: premnaspirodiene oxygenase-like
LOC102581115	39.36	3.49	1.8	4.54035e-05	0.000370249	102581115	NW_006239119.1	157722	160897	+	gene	kirola-like
LOC102583667	17.45	3.48	1.8	0.00060294	0.00358843	102583667	NW_006239217.1	69704	72308	+	gene	putative GEM-like protein 8
LOC102585340	273.07	3.49	1.8	2.28987e-32	3.26835e-30	102585340	NW_006239298.1	225603	229237	+	gene	serine/threonine-protein kinase CDL1
LOC102587933	103.45	3.48	1.8	1.54252e-15	6.30662e-14	102587933	NW_006239057.1	107539	111602	-	gene	leucine-rich repeat receptor-like tyrosine-protein kinase PXC3
LOC102605370	1.37	3.48	1.8	0.359306	0.560389	102605370	NW_006239353.1	86098	87830	+	gene
LOC107062888	1.37	3.49	1.8	0.339989	0.540611	107062888	NW_006239201.1	512622	513191	+	gene	non-specific lipid-transfer protein 1-like
LOC102581150	1.36	3.46	1.79	0.337299	0.538093	102581150	NW_006238947.1	438111	440518	+	gene	laccase-17-like
LOC102597187	4.12	3.45	1.79	0.109446	0.247934	102597187	NW_006239429.1	104654	108387	+	gene	ABSCISIC ACID-INSENSITIVE 5-like protein 2, transcript variant X2
LOC107059918	54.65	3.46	1.79	1.79528e-08	3.00296e-07	107059918	NW_006238973.1	434635	437024	-	gene	probable cyclic nucleotide-gated ion channel 17
LOC107061001	13.67	3.45	1.79	0.00504034	0.0217333	107061001	NW_006239035.1	571388	572657	-	gene	protein RADIALIS-like 1
LOC107062414	1.36	3.46	1.79	0.337299	0.538093	107062414	NW_006239150.1	816796	819218	-	gene	disease resistance RPP13-like protein 4
LOC102583525	1.36	3.44	1.78	0.339467	0.540048	102583525	NW_006239707.1	108681	109962	+	gene	peptidyl-prolyl cis-trans isomerase CYP59-like
LOC102590399	10.33	3.43	1.78	0.00788263	0.0315623	102590399	NW_006239461.1	47114	52131	+	gene	uncharacterized protein LOC102590399
LOC102594728	3.39	3.43	1.78	0.137489	0.292241	102594728	NW_006239288.1	524637	526566	+	gene
LOC107060880	2.05	3.43	1.78	0.238356	0.427868	107060880	NW_006239028.1	1072744	1074660	+	gene	TMV resistance protein N-like
LOC102581434	2.04	3.4	1.77	0.234128	0.422811	102581434	NW_006239056.1	1281984	1283369	-	gene	acylsugar acyltransferase 3-like
LOC107058573	4.12	3.4	1.77	0.0960478	0.225157	107058573	NW_006239471.1	209447	216113	-	gene	poly [ADP-ribose] polymerase 2-like
LOC102577597	1247.47	3.38	1.76	5.72587e-55	1.77249e-52	102577597	NW_006238987.1	1751283	1755415	-	gene	chaperone protein ClpB1
LOC102583545	1.36	3.4	1.76	0.326525	0.526513	102583545	NW_006239072.1	1211302	1212988	+	gene	uncharacterized protein LOC102583545
LOC102593745	2.04	3.38	1.76	0.257226	0.450429	102593745	NW_006239288.1	452367	454810	-	gene	probable serine/threonine-protein kinase At1g54610
LOC102604880	1.37	3.39	1.76	0.344485	0.545084	102604880	NW_006239148.1	492522	493157	+	gene	uncharacterized protein LOC102604880
LOC107058068	1.33	3.39	1.76	0.383639	0.583637	107058068	NW_006238943.1	1891032	1893089	+	gene	putative disease resistance protein At3g14460
LOC107060736	5.65	3.38	1.76	0.05489	0.149441	107060736	NW_006239020.1	1147093	1154229	-	gene	uncharacterized LOC107060736
LOC107063323	2.04	3.38	1.76	0.266364	0.461279	107063323	NW_006239257.1	227359	235293	-	gene	uncharacterized LOC107063323, transcript variant X12
LOC102588368	151.23	3.37	1.75	3.51636e-15	1.4016e-13	102588368	NW_006239055.1	843259	850991	-	gene	potassium transporter 4-like, transcript variant X1
LOC102590195	5.53	3.35	1.75	0.0636681	0.166878	102590195	NW_006239017.1	827778	829811	-	gene	mitochondrial phosphate carrier protein 3, mitochondrial-like
LOC102591145	2.69	3.36	1.75	0.186817	0.362295	102591145	NW_006239089.1	601880	608987	-	gene	UDP-N-acetylmuramate--L-alanine ligase-like, transcript variant X1
LOC102593204	1.34	3.37	1.75	0.336719	0.537686	102593204	NW_006239294.1	532682	533553	+	gene	fasciclin-like arabinogalactan protein 12
LOC102600003	6.07	3.37	1.75	0.0532083	0.145678	102600003	NW_006238977.1	2180884	2183042	+	gene	UDP-glycosyltransferase 74F2-like
LOC102603501	1.34	3.36	1.75	0.332452	0.533193	102603501	NW_006239576.1	157337	159299	-	gene	polygalacturonase-like
LOC102604171	2.67	3.37	1.75	0.183336	0.357697	102604171	NW_006239010.1	1694751	1698856	-	gene	probable LRR receptor-like serine/threonine-protein kinase At3g47570, transcript variant X2
LOC107061753	1.36	3.37	1.75	0.346212	0.5468	107061753	NW_006238936.1	1336738	1337624	+	gene	uncharacterized LOC107061753
LOC107061916	1.34	3.37	1.75	0.330778	0.531547	107061916	NW_006239104.1	64032	64934	-	gene	zinc finger BED domain-containing protein RICESLEEPER 2-like
LOC107062498	1.34	3.37	1.75	0.392266	0.592375	107062498	NW_006239159.1	698900	731194	-	gene
LOC107062821	1.34	3.37	1.75	0.392266	0.592375	107062821	NW_006239196.1	836759	843120	+	gene	uncharacterized protein LOC107062821
LOC102582874	2.71	3.35	1.74	0.182158	0.355952	102582874	NW_006239046.1	975085	982369	-	gene	uncharacterized LOC102582874, transcript variant X1
LOC102589532	7007.99	3.35	1.74	2.22727e-44	5.05611e-42	102589532	NW_006239481.1	108441	109410	-	gene	chlorophyll a-b binding protein 1C, chloroplastic-like
LOC102596566	1.34	3.33	1.74	0.380223	0.580552	102596566	NW_006239058.1	60268	62518	-	gene	uncharacterized LOC102596566, transcript variant X2
LOC102599945	1.33	3.35	1.74	0.366011	0.566819	102599945	NW_006239104.1	732534	736064	+	gene	protein ECERIFERUM 1-like
LOC107057727	2.78	3.34	1.74	0.185071	0.360257	107057727	NW_006239189.1	145738	148352	-	gene	probable LRR receptor-like serine/threonine-protein kinase At1g07650
LOC107059826	2.72	3.34	1.74	0.165678	0.333201	107059826	NW_006238967.1	536977	538525	-	gene	uncharacterized LOC107059826
LOC107061473	1.32	3.35	1.74	0.388875	0.589006	107061473	NW_006239065.1	791166	799694	-	gene	uncharacterized LOC107061473, transcript variant X1
LOC102577803	1.33	3.31	1.73	0.384021	0.583994	102577803	NW_006238982.1	1969854	1973124	+	gene	pollen receptor-like kinase 4
LOC102581255	2.01	3.32	1.73	0.311001	0.509415	102581255	NW_006238948.1	698066	699793	+	gene	uncharacterized protein LOC102581255
LOC102582096	2.67	3.31	1.73	0.218038	0.402381	102582096	NW_006239099.1	288578	293149	+	gene	uncharacterized LOC102582096, transcript variant X10
LOC102583264	1.34	3.32	1.73	0.354688	0.555432	102583264	NW_006238968.1	2400440	2404831	-	gene	AAA-ATPase At3g50940-like
LOC102585931	5.48	3.32	1.73	0.0538325	0.1471	102585931	NW_006239596.1	4427	14050	+	gene	cytochrome P450 714C2-like
LOC102588742	3.95	3.33	1.73	0.138661	0.294129	102588742	NW_006239241.1	572184	579695	-	gene	uncharacterized LOC102588742, transcript variant X9
LOC102588924	1.32	3.32	1.73	0.371117	0.571819	102588924	NW_006239109.1	1176298	1181210	-	gene	ent-kaurene oxidase, chloroplastic-like, transcript variant X1
LOC102590238	1.34	3.32	1.73	0.38945	0.589543	102590238	NW_006239186.1	754069	759250	-	gene	fimbrin-5
LOC102591520	2.03	3.32	1.73	0.243968	0.434648	102591520	NW_006239350.1	340494	342404	+	gene	transcription factor PRE6-like
LOC102593916	110.94	3.32	1.73	5.28213e-15	2.07764e-13	102593916	NW_006239083.1	458091	462705	-	gene	GDSL esterase/lipase At1g29670-like
LOC102602394	1656.45	3.33	1.73	1.88943e-75	1.2172e-72	102602394	NW_006239058.1	225013	226972	-	gene	probable pectate lyase 18
LOC107057951	2.69	3.33	1.73	0.187502	0.363107	107057951	NW_006239332.1	462737	463525	+	gene	uncharacterized protein LOC107057951
LOC107062654	4.7	3.33	1.73	0.0814807	0.20034	107062654	NW_006239176.1	256511	269674	-	gene
LOC102582542	45.81	3.28	1.72	9.24346e-06	8.88416e-05	102582542	NW_006239082.1	481584	495522	+	gene	replication protein A 70 kDa DNA-binding subunit B-like
LOC102583541	56.05	3.3	1.72	4.47777e-08	6.9127e-07	102583541	NW_006239059.1	1151584	1165260	+	gene	probable 2-oxoglutarate/Fe(II)-dependent dioxygenase
LOC102591628	75.65	3.3	1.72	3.36217e-11	8.56203e-10	102591628	NW_006239298.1	404803	405841	-	gene	uncharacterized protein LOC102591628
LOC102595326	131.8	3.29	1.72	5.2066e-16	2.22012e-14	102595326	NW_006240100.1	14326	16146	+	gene	premnaspirodiene oxygenase-like
LOC102601051	2.02	3.3	1.72	0.255525	0.448308	102601051	NW_006239035.1	326771	327375	+	gene	auxin-responsive protein SAUR68-like
LOC102603381	15.72	3.28	1.72	0.0111351	0.0417756	102603381	NW_006239623.1	153696	157523	-	gene	beta-galactosidase 13-like
LOC102606325	498.42	3.3	1.72	2.69323e-41	5.53413e-39	102606325	NW_006239073.1	486053	489403	-	gene	GDSL esterase/lipase At5g33370-like
LOC107057979	2.04	3.29	1.72	0.246307	0.437153	107057979	NW_006239338.1	316876	317489	+	gene	auxin-responsive protein SAUR68-like
LOC107058400	4.78	3.3	1.72	0.0728987	0.184147	107058400	NW_006239427.1	261963	262385	-	gene	calsequestrin-1-like
LOC107063526	1.97	3.29	1.72	0.301813	0.498615	107063526	NW_006239296.1	276013	279452	-	gene	uncharacterized LOC107063526, transcript variant X2
LOC102582924	71.38	3.27	1.71	4.34309e-11	1.09431e-09	102582924	NW_006238952.1	2703544	2704845	+	gene	gibberellin 3-beta-dioxygenase 1-like
LOC102587325	9.33	3.27	1.71	0.015276	0.0540637	102587325	NW_006239205.1	64	1626	+	gene
LOC102587411	248.52	3.26	1.71	2.32968e-26	2.38328e-24	102587411	NW_006239145.1	1043899	1050200	+	gene	MLO-like protein 6
LOC102597083	8.08	3.28	1.71	0.0252579	0.0811276	102597083	NW_006239021.1	1070880	1072042	+	gene	ethylene-responsive transcription factor 1-like, transcript variant X2
LOC102599836	5.35	3.27	1.71	0.0735268	0.185341	102599836	NW_006239095.1	358876	360719	+	gene
LOC102600139	4.75	3.27	1.71	0.0762053	0.190282	102600139	NW_006239575.1	129428	130112	-	gene	dirigent protein 22-like
LOC107058639	5.99	3.27	1.71	0.0648699	0.169117	107058639	NW_006239493.1	233121	236733	-	gene	uncharacterized LOC107058639
LOC102581812	650.39	3.24	1.7	6.98057e-49	1.82845e-46	102581812	NW_006239241.1	277734	279996	-	gene	purine permease 1-like
LOC102582558	2.06	3.26	1.7	0.246208	0.437047	102582558	NW_006239188.1	860203	868573	-	gene	uncharacterized LOC102582558, transcript variant X1
LOC102587832	3.42	3.25	1.7	0.141213	0.298029	102587832	NW_006239058.1	1147929	1151885	-	gene	uncharacterized protein LOC102587832
LOC102598726	1.37	3.26	1.7	0.347311	0.547738	102598726	NW_006239027.1	1260418	1265412	+	gene	uncharacterized hydrolase YugF-like
LOC102577578	1.35	3.22	1.69	0.354015	0.554933	102577578	NW_006239537.1	10346	11482	+	gene	hydroxyproline-rich glycopeptide precursor
LOC102601412	48.83	3.23	1.69	6.66708e-07	8.32459e-06	102601412	NW_006239140.1	834894	838193	-	gene	protein SRG1-like, transcript variant X2
LOC102601504	1.34	3.22	1.69	0.380284	0.580557	102601504	NW_006239054.1	229057	244230	+	gene	myosin-11
LOC102602523	3.39	3.23	1.69	0.173712	0.344647	102602523	NW_006239117.1	216462	224505	+	gene	histidine kinase 5
LOC102605851	10.72	3.22	1.69	0.00938796	0.0364613	102605851	NW_006239516.1	111570	112957	+	gene	early nodulin-like protein 3
LOC102583186	3.9	3.19	1.68	0.136184	0.290348	102583186	NW_006238999.1	1890588	1893209	-	gene	glucan endo-1,3-beta-glucosidase-like
LOC102587221	2234.87	3.21	1.68	1.55959e-63	7.28911e-61	102587221	NW_006238952.1	652882	654259	-	gene	chaperone protein dnaJ 8, chloroplastic
LOC102588281	47.39	3.2	1.68	2.23592e-07	3.04545e-06	102588281	NW_006238930.1	1514166	1517176	+	gene	pentatricopeptide repeat-containing protein At1g06145-like
LOC102594880	4.58	3.19	1.68	0.130476	0.281314	102594880	NW_006240388.1	1	3335	+	gene	GATA zinc finger domain-containing protein 14-like
LOC102598499	4.14	3.21	1.68	0.128035	0.277515	102598499	NW_006239745.1	52448	54194	+	gene	L-ascorbate oxidase homolog
LOC102600297	1.4	3.2	1.68	0.361629	0.562613	102600297	NW_006239207.1	185553	186800	+	gene	uncharacterized protein LOC102600297
LOC102583912	105.18	3.18	1.67	9.5873e-09	1.66319e-07	102583912	NW_006239265.1	186875	196691	+	gene	putative serine/threonine-protein kinase A, transcript variant X10
LOC102584169	4.52	3.17	1.67	0.0938064	0.221566	102584169	NW_006239025.1	1319705	1323577	-	gene	cytochrome P450 CYP72A219-like
LOC102589658	13.21	3.18	1.67	0.00542543	0.0231136	102589658	NW_006239021.1	1642642	1644386	-	gene	glutamyl-tRNA reductase 2-like
LOC102592064	24.59	3.18	1.67	0.000171983	0.00120819	102592064	NW_006239252.1	645893	646717	+	gene	uncharacterized protein LOC102592064
LOC102600879	80.95	3.19	1.67	5.65162e-10	1.18079e-08	102600879	NW_006239271.1	27638	30852	+	gene	uncharacterized protein LOC102600879
LOC102603957	10.52	3.19	1.67	0.00963467	0.0372208	102603957	NW_006239026.1	580499	581982	-	gene	LOW QUALITY PROTEIN: E3 ubiquitin-protein ligase PUB23-like
LOC107061947	155.15	3.18	1.67	0.0121949	0.044913	107061947	NW_006239106.1	1101069	1105182	+	gene	uncharacterized LOC107061947
LOC102583740	3.2	3.17	1.66	0.161148	0.326543	102583740	NW_006239031.1	471625	476878	-	gene	DNA-directed RNA polymerase III subunit RPC7-like
LOC102583762	3.18	3.15	1.66	0.180587	0.353916	102583762	NW_006239122.1	196868	204508	-	gene	probable mitochondrial adenine nucleotide transporter BTL3
LOC102598092	210.17	3.17	1.66	4.82487e-20	2.94886e-18	102598092	NW_006239201.1	749699	753954	-	gene	uncharacterized protein LOC102598092
LOC102603444	46.56	3.17	1.66	2.3371e-06	2.58023e-05	102603444	NW_006239240.1	642779	653584	-	gene
LOC102606267	4.54	3.17	1.66	0.101255	0.2343	102606267	NW_006239321.1	175486	179841	+	gene	probable inactive purple acid phosphatase 27
LOC102582993	13.47	3.13	1.65	0.0138621	0.0500179	102582993	NW_006239095.1	674049	678617	+	gene
LOC102584704	18.59	3.14	1.65	0.00251566	0.0121114	102584704	NW_006239356.1	273894	274821	+	gene	zinc finger protein ZAT11-like
LOC102588343	209.31	3.13	1.65	5.99303e-23	4.53492e-21	102588343	NW_006239553.1	48916	50924	-	gene	myosin heavy chain kinase B-like
LOC102605469	12.83	3.13	1.65	0.0118231	0.0438622	102605469	NW_006239237.1	238039	240090	-	gene	uncharacterized LOC102605469
LOC107062456	2.07	3.14	1.65	0.29842	0.495828	107062456	NW_006239155.1	198027	199639	+	gene	uncharacterized LOC107062456
LOC102581711	3.22	3.12	1.64	0.156422	0.319437	102581711	NW_006238976.1	1601675	1603999	-	gene	probable WRKY transcription factor 29
LOC102582019	13.76	3.12	1.64	0.0158202	0.0555361	102582019	NW_006239251.1	508053	551592	-	gene	uncharacterized LOC102582019
LOC102594315	5.21	3.13	1.64	0.0853204	0.20733	102594315	NW_006239473.1	143879	163664	+	gene	uncharacterized LOC102594315, transcript variant X4
LOC102600781	258.85	3.11	1.64	9.6501e-25	8.48781e-23	102600781	NW_006239421.1	217574	219431	-	gene	gibberellin-regulated protein 6
LOC107060733	2.06	3.12	1.64	0.302056	0.498877	107060733	NW_006239020.1	208877	210233	-	gene	uncharacterized LOC107060733
LOC107061200	3.81	3.11	1.64	0.199856	0.37931	107061200	NW_006239047.1	1598969	1601019	-	gene	uncharacterized LOC107061200
LOC102581982	3.24	3.09	1.63	0.155176	0.31812	102581982	NW_006239071.1	1088487	1089488	-	gene	PHD finger protein MALE MEIOCYTE DEATH 1-like
LOC102583168	54.9	3.1	1.63	7.21604e-08	1.07233e-06	102583168	NW_006238973.1	167756	168649	-	gene	protein GLUTAMINE DUMPER 2
LOC102602116	174.47	3.1	1.63	2.15749e-15	8.73105e-14	102602116	NW_006238964.1	1717716	1719800	+	gene	GDSL esterase/lipase APG-like
LOC102603993	12.93	3.09	1.63	0.00515049	0.0221281	102603993	NW_006238934.1	1703285	1707730	-	gene	WRKY transcription factor 44, transcript variant X2
LOC102605302	3.22	3.1	1.63	0.167588	0.335765	102605302	NW_006239038.1	1179653	1180504	-	gene	uncharacterized LOC102605302
LOC107063190	42.88	3.1	1.63	3.07687e-06	3.31256e-05	107063190	NW_006239240.1	657670	658224	-	gene	geraniol 8-hydroxylase-like
LOC102584006	5.73	3.08	1.62	0.066689	0.172633	102584006	NW_006238934.1	2670916	2675138	+	gene	growth-regulating factor 3-like
LOC102589694	19.84	3.06	1.62	0.00118873	0.00642227	102589694	NW_006239154.1	1017147	1019303	+	gene	uncharacterized LOC102589694
LOC102598239	7.69	3.07	1.62	0.0715717	0.181797	102598239	NW_006239295.1	305892	306886	-	gene	replication protein A 70 kDa DNA-binding subunit B-like
LOC102603176	3.88	3.06	1.62	0.136219	0.290396	102603176	NW_006239043.1	1196336	1197771	+	gene	zeatin O-glucosyltransferase-like
LOC107062529	7.56	3.08	1.62	0.039116	0.115235	107062529	NW_006239163.1	307806	310058	+	gene	uncharacterized LOC107062529
LOC102580213	5.75	3.05	1.61	0.0909005	0.216952	102580213	NW_006239153.1	919534	921783	-	gene	uncharacterized LOC102580213, transcript variant X1
LOC102580648	117.27	3.04	1.61	1.33697e-14	5.00283e-13	102580648	NW_006239128.1	1023778	1029640	-	gene
LOC102581811	37.04	3.06	1.61	3.24623e-05	0.000273805	102581811	NW_006238946.1	267713	274136	-	gene	sugar transporter ERD6-like 6
LOC102586205	24.94	3.05	1.61	0.000144196	0.00103246	102586205	NW_006238940.1	1551957	1554631	-	gene	serine/arginine repetitive matrix protein 1-like
LOC102588232	2.49	3.06	1.61	0.236565	0.42576	102588232	NW_006239596.1	64320	70411	+	gene	MLO-like protein 1
LOC102589928	197.83	3.06	1.61	1.47022e-18	7.89281e-17	102589928	NW_006238934.1	205537	209410	+	gene	F-box protein SKIP24
LOC102593909	14.81	3.05	1.61	0.0034729	0.0158431	102593909	NW_006239064.1	948110	955635	-	gene
LOC102578256	2.52	3.03	1.6	0.275373	0.470861	102578256	NW_006238936.1	1657229	1658626	-	gene	13S globulin seed storage protein 2-like
LOC102586812	3.27	3.03	1.6	0.175641	0.347032	102586812	NW_006239013.1	1294080	1295494	-	gene	basic leucine zipper 43-like
LOC102598926	25.84	3.04	1.6	0.000322678	0.00209175	102598926	NW_006238978.1	1112607	1117180	-	gene	protein DETOXIFICATION 14-like
LOC102602043	2.52	3.04	1.6	0.216534	0.400693	102602043	NW_006239639.1	82559	83735	-	gene
LOC102579362	2.55	3.01	1.59	0.240958	0.430871	102579362	NW_006238943.1	409452	410303	+	gene	kiwellin-like
LOC102580070	6.14	3	1.59	0.0852414	0.207222	102580070	NW_006239702.1	51938	53168	+	gene	uncharacterized LOC102580070
LOC102580474	3.76	3	1.59	0.141919	0.299097	102580474	NW_006238962.1	1868078	1869114	+	gene	acyl-CoA--sterol O-acyltransferase 1-like
LOC102586931	30.34	3	1.59	5.34905e-05	0.000427278	102586931	NW_006239614.1	113247	117768	-	gene	flavonol synthase/flavanone 3-hydroxylase-like
LOC102587341	3.69	3.01	1.59	0.150356	0.311382	102587341	NW_006239260.1	93375	97804	-	gene
LOC102588276	6.88	3.01	1.59	0.0502568	0.13939	102588276	NW_006239166.1	437081	439371	-	gene	LRR receptor-like serine/threonine-protein kinase GSO1
LOC102588630	3.77	3.01	1.59	0.145658	0.304193	102588630	NW_006239238.1	716938	717411	-	gene	uncharacterized protein LOC102588630
LOC102601261	55.27	3	1.59	1.86531e-07	2.57748e-06	102601261	NW_006239607.1	96250	98035	+	gene	NAC domain-containing protein 83-like
LOC102601735	1.85	3.02	1.59	0.29696	0.494216	102601735	NW_006239061.1	324581	328207	-	gene
LOC102603785	13.06	3.01	1.59	0.00961757	0.0371728	102603785	NW_006239239.1	373168	376573	-	gene	cytochrome P450 CYP72A219-like
LOC107063221	4.49	3.01	1.59	0.115017	0.257252	107063221	NW_006239245.1	179103	180449	+	gene	zeatin O-glucosyltransferase-like
LOC102585208	39.94	2.98	1.58	7.54825e-06	7.41327e-05	102585208	NW_006239265.1	541428	542666	+	gene	transcriptional regulator SUPERMAN-like
LOC102586441	38.71	3	1.58	5.3655e-06	5.46548e-05	102586441	NW_006238958.1	145509	147610	+	gene	deoxyuridine 5'-triphosphate nucleotidohydrolase-like
LOC102594560	18.06	2.99	1.58	0.00176049	0.00896839	102594560	NW_006243840.1	7	678	-	gene	kirola-like
LOC102598394	1.86	2.99	1.58	0.334039	0.534732	102598394	NW_006239060.1	1073838	1076150	-	gene	legumin B-like
LOC102602695	3.75	2.98	1.58	0.148447	0.308626	102602695	NW_006239429.1	184741	186368	-	gene	50S ribosomal protein 5 alpha, chloroplastic
LOC107058579	1.85	3	1.58	0.308114	0.505764	107058579	NW_006239473.1	224191	226013	+	gene	uncharacterized LOC107058579
trnY-GUA	1.86	2.99	1.58	0.322438	0.521944	4099958	NC_008096.2	31849	31932	-	gene	tRNA-Tyr
LOC102579962	234.61	2.98	1.57	6.27368e-22	4.38532e-20	102579962	NW_006239673.1	36617	37884	+	gene	homeobox-leucine zipper protein ATHB-12-like
LOC102583776	1.86	2.96	1.57	0.307352	0.504966	102583776	NW_006239188.1	901145	902282	-	gene	GPI-anchored protein LORELEI-like
LOC102585675	1.88	2.96	1.57	0.289637	0.486485	102585675	NW_006238958.1	2469697	2472025	+	gene	AT-hook motif nuclear-localized protein 27, transcript variant X2
LOC102593013	1.89	2.98	1.57	0.317053	0.516737	102593013	NW_006239026.1	250138	250710	+	gene	uncharacterized protein LOC102593013
LOC102595617	40.6	2.98	1.57	2.64977e-06	2.90031e-05	102595617	NW_006238964.1	689225	691850	-	gene	2-hydroxy-6-oxononadienedioate/2-hydroxy-6-oxononatrienedioate hydrolase
LOC102596840	3.32	2.96	1.57	0.219132	0.403962	102596840	NW_006239306.1	22917	25737	+	gene	transcription factor MYC4-like
LOC107058566	7.32	2.98	1.57	0.0634476	0.166484	107058566	NW_006238946.1	181741	182591	+	gene	uncharacterized protein LOC107058566
LOC107058830	1.81	2.97	1.57	0.3179	0.517586	107058830	NW_006239581.1	173595	177904	-	gene	disease resistance protein RGA2-like
LOC107060850	24.44	2.96	1.57	0.000248823	0.00166459	107060850	NW_006239027.1	1504871	1506211	+	gene	zeatin O-glucosyltransferase-like
LOC102578366	1.85	2.94	1.56	0.319579	0.519114	102578366	NW_006239226.1	235706	236234	+	gene	auxin-induced protein 15A-like
LOC102579013	3.68	2.95	1.56	0.148384	0.308521	102579013	NW_006239140.1	266933	272605	+	gene	probable ATP-dependent RNA helicase DDX11
LOC102587749	74.11	2.94	1.56	9.16584e-10	1.84837e-08	102587749	NW_006238930.1	876117	878193	-	gene	uncharacterized protein LOC102587749
LOC102592693	94.93	2.94	1.56	7.42051e-11	1.79205e-09	102592693	NW_006239057.1	249474	251308	-	gene	zeatin O-glucosyltransferase-like
LOC107059350	5.61	2.94	1.56	0.0756355	0.189117	107059350	NW_006240351.1	6250	8118	-	gene	uncharacterized protein LOC107059350
LOC107060780	2.99	2.95	1.56	0.232366	0.420679	107060780	NW_006239023.1	1186106	1187350	+	gene	probable F-box protein At4g22030
LOC102581834	9.27	2.94	1.55	0.0401281	0.117578	102581834	NW_006239366.1	168042	168897	+	gene	uncharacterized LOC102581834
LOC102584010	3.75	2.94	1.55	0.144893	0.303087	102584010	NW_006239217.1	83390	85717	+	gene	putative GEM-like protein 8
LOC102589703	22.51	2.93	1.55	0.00103584	0.00570875	102589703	NW_006238934.1	2255885	2257700	-	gene	aquaporin TIP1-1
LOC102589807	61.13	2.94	1.55	4.16331e-08	6.47337e-07	102589807	NW_006239155.1	1026993	1030844	-	gene	tetratricopeptide repeat protein 7A
LOC102591617	1.2	2.92	1.55	0.451907	0.644199	102591617	NW_006239243.1	159522	162747	-	gene	uncharacterized protein LOC102591617
LOC102592551	1.91	2.92	1.55	0.341943	0.54243	102592551	NW_006239428.1	33535	35815	-	gene	receptor-like protein kinase 5
LOC107057952	1.81	2.94	1.55	0.345611	0.546141	107057952	NW_006239332.1	397327	398498	+	gene	uncharacterized LOC107057952
LOC107061546	9.61	2.93	1.55	0.0471229	0.132487	107061546	NW_006239072.1	978313	980030	-	gene	uncharacterized protein LOC107061546
VPE2	21548.7	2.93	1.55	4.46471e-63	2.04656e-60	102577844	NW_006239121.1	695875	702224	+	gene	vacoular processing enzyme 2, transcript variant X1
LOC102581461	12.16	2.91	1.54	0.0215876	0.0715465	102581461	NW_006239170.1	716220	717308	+	gene	serine/arginine repetitive matrix protein 1
LOC102589224	21.56	2.91	1.54	0.000637535	0.00376332	102589224	NW_006239787.1	51262	53833	-	gene
LOC102590420	333.37	2.91	1.54	2.86095e-26	2.90623e-24	102590420	NW_006240057.1	18625	21047	-	gene	dehydrodolichyl diphosphate synthase 2-like
LOC102592257	1.21	2.92	1.54	0.436404	0.632003	102592257	NW_006239120.1	825669	826797	+	gene	kirola-like
LOC102599727	1.85	2.91	1.54	0.33494	0.535768	102599727	NW_006239118.1	104387	105667	-	gene
LOC102601679	7357.73	2.91	1.54	3.15323e-73	1.78953e-70	102601679	NW_006239320.1	65497	70094	-	gene	low-temperature-induced cysteine proteinase-like isoform X1
LOC102601717	16.83	2.91	1.54	0.00835894	0.0330805	102601717	NW_006239019.1	599882	607387	-	gene	uncharacterized protein LOC102601717
LOC102605970	51.63	2.91	1.54	1.07989e-06	1.28316e-05	102605970	NW_006239029.1	727695	728708	+	gene	zinc finger protein ZAT5
LOC102606129	29.83	2.91	1.54	0.000180783	0.00126146	102606129	NW_006239169.1	844747	848584	+	gene	glutamate receptor 2.8-like
LOC102606440	4.45	2.91	1.54	0.134108	0.287144	102606440	NW_006239059.1	1231936	1234577	-	gene	uncharacterized LOC102606440, transcript variant X2
LOC102582690	1.18	2.89	1.53	0.457608	0.649374	102582690	NW_006239252.1	104471	112640	+	gene	synaptotagmin-4-like, transcript variant X1
LOC102585749	1.19	2.9	1.53	0.43511	0.630894	102585749	NW_006239164.1	717048	722694	+	gene	3-oxoacyl-[acyl-carrier-protein] synthase 3 A, chloroplastic-like
LOC102585881	19.71	2.89	1.53	0.00187915	0.00947564	102585881	NW_006238948.1	2553845	2554943	+	gene
LOC102591230	170.56	2.89	1.53	3.57471e-16	1.54922e-14	102591230	NW_006239948.1	12208	14561	-	gene	cytochrome P450 71A1-like
LOC102594782	125.29	2.89	1.53	1.26206e-13	4.17812e-12	102594782	NW_006240099.1	17509	18063	+	gene	actin-depolymerizing factor 2-like
LOC102595365	38.02	2.89	1.53	7.15919e-05	0.000552075	102595365	NW_006238934.1	2443860	2446050	+	gene	cytochrome P450 76A2-like
LOC107061002	3.82	2.89	1.53	0.220632	0.406147	107061002	NW_006239035.1	1239024	1241038	-	gene	uncharacterized LOC107061002
LOC102581633	8.44	2.88	1.52	0.0556323	0.151063	102581633	NW_006239016.1	178328	180900	+	gene
LOC102597793	65.5	2.87	1.52	3.86791e-08	6.06151e-07	102597793	NW_006239240.1	661810	663958	-	gene	geraniol 8-hydroxylase-like
LOC102600017	1.18	2.87	1.52	0.435897	0.631614	102600017	NW_006239476.1	285306	286176	+	gene	uncharacterized protein LOC102600017
LOC107059135	1.19	2.87	1.52	0.420808	0.618586	107059135	NW_006239769.1	13407	14809	+	gene	LOW QUALITY PROTEIN: splicing factor 3B subunit 1-like
LOC102578629	4.15	2.86	1.51	0.181672	0.355293	102578629	NW_006239002.1	88806	92187	+	gene	uncharacterized LOC102578629, transcript variant X1
LOC102580500	5.95	2.85	1.51	0.117786	0.261899	102580500	NW_006239566.1	187187	199030	+	gene	beta-1,3-galactosyltransferase 7-like, transcript variant X22
LOC102584942	18.93	2.85	1.51	0.00444278	0.019524	102584942	NW_006239862.1	46892	47786	+	gene	kirola-like
LOC102587185	15.41	2.84	1.51	0.00676049	0.0278073	102587185	NW_006239104.1	1014332	1015940	-	gene	E3 ubiquitin-protein ligase ATL4
LOC102592955	1.16	2.85	1.51	0.50212	0.68568	102592955	NW_006239207.1	341712	347280	-	gene	protein IQ-DOMAIN 1
LOC102600872	204.13	2.86	1.51	1.24475e-19	7.28988e-18	102600872	NW_006238950.1	1480055	1484389	-	gene	WAT1-related protein At1g09380-like
LOC102601658	5.34	2.84	1.51	0.121018	0.267017	102601658	NW_006238943.1	3197991	3205571	-	gene	putative disease resistance RPP13-like protein 1, transcript variant X3
LOC107060870	1.17	2.84	1.51	0.445144	0.638299	107060870	NW_006239028.1	349286	351385	+	gene	pentatricopeptide repeat-containing protein At3g58590-like
LOC107061203	1.18	2.84	1.51	0.421575	0.619102	107061203	NW_006239048.1	617279	617665	-	gene	uncharacterized protein LOC107061203
LOC102577806	3291.84	2.82	1.5	8.52724e-50	2.30972e-47	102577806	NW_006239198.1	640019	643003	+	gene	beta-amylase PCT-BMYI
LOC102582183	20.64	2.82	1.5	0.00143084	0.00752385	102582183	NW_006239002.1	1615182	1616985	+	gene	GDSL esterase/lipase At5g03980-like
LOC102582229	761.91	2.83	1.5	4.98024e-40	9.57331e-38	102582229	NW_006238930.1	3973715	3976694	+	gene	ACT domain-containing protein ACR6, transcript variant X1
LOC102583454	333.83	2.83	1.5	1.05152e-23	8.67268e-22	102583454	NW_006238934.1	3060818	3061803	-	gene	protein YLS9-like
LOC102590075	1.19	2.82	1.5	0.442045	0.636536	102590075	NW_006239387.1	2090	5611	+	gene
LOC102594409	3.51	2.83	1.5	0.190789	0.367643	102594409	NW_006239338.1	397351	397912	+	gene	monothiol glutaredoxin-S1-like
LOC102599706	4.22	2.83	1.5	0.132038	0.283996	102599706	NW_006239980.1	19257	22589	+	gene	cell differentiation protein RCD1 homolog
LOC102600143	1.18	2.83	1.5	0.451393	0.643842	102600143	NW_006239017.1	1160518	1164184	-	gene	uncharacterized LOC102600143, transcript variant X1
LOC102600707	8.39	2.83	1.5	0.0455037	0.129153	102600707	NW_006239085.1	69910	82150	+	gene	uveal autoantigen with coiled-coil domains and ankyrin repeats-like isoform X4
LOC102600928	718.31	2.82	1.5	2.95858e-29	3.61644e-27	102600928	NW_006239056.1	44152	45265	-	gene	RING-H2 finger protein ATL78-like
LOC102606231	1.16	2.83	1.5	0.44378	0.637551	102606231	NW_006239165.1	142810	144349	-	gene	uncharacterized protein At5g39865
LOC107058404	1.16	2.83	1.5	0.44378	0.637551	107058404	NW_006238945.1	2623301	2624109	+	gene
LOC102578395	739.63	2.82	1.49	1.07742e-22	7.92636e-21	102578395	NW_006238978.1	272104	274316	-	gene	zinc finger protein CONSTANS-LIKE 16-like
LOC102579951	2.34	2.81	1.49	0.276336	0.471863	102579951	NW_006239000.1	1877398	1884260	+	gene	putative aconitate hydratase, cytoplasmic
LOC102587190	1.17	2.8	1.49	0.429259	0.625876	102587190	NW_006239140.1	982926	983597	-	gene	uncharacterized protein LOC102587190
LOC102589593	1.17	2.82	1.49	0.448903	0.641797	102589593	NW_006238934.1	1250615	1252320	+	gene	UDP-glucose iridoid glucosyltransferase-like
LOC102590053	2.44	2.8	1.49	0.291295	0.488415	102590053	NW_006238947.1	1667494	1677818	+	gene	probable basic-leucine zipper transcription factor F, transcript variant X1
LOC102596512	5.94	2.81	1.49	0.108442	0.246338	102596512	NW_006239378.1	262468	279809	+	gene
LOC102597477	1352.45	2.82	1.49	1.3621e-37	2.42292e-35	102597477	NW_006239240.1	625416	627990	-	gene	geraniol 8-hydroxylase-like
LOC102597886	9.75	2.81	1.49	0.0645133	0.168408	102597886	NW_006239127.1	273907	277958	+	gene	U-box domain-containing protein 35-like
LOC102599116	1.17	2.82	1.49	0.430598	0.627099	102599116	NW_006238958.1	586058	589965	-	gene	phosphatidylinositol/phosphatidylcholine transfer protein SFH6, transcript variant X1
LOC102605018	2.36	2.81	1.49	0.323724	0.523136	102605018	NW_006238948.1	1588664	1591455	-	gene	uncharacterized protein LOC102605018
LOC102606328	1.17	2.81	1.49	0.483331	0.670157	102606328	NW_006239085.1	1042133	1044626	+	gene	uncharacterized LOC102606328, transcript variant X2
LOC107057656	87.78	2.81	1.49	1.74015e-10	3.97155e-09	107057656	NW_006239232.1	389200	390457	-	gene	2-hydroxyisoflavanone dehydratase-like
LOC102578896	2.32	2.79	1.48	0.285856	0.482423	102578896	NW_006239072.1	696186	703172	-	gene
LOC102579454	3709	2.78	1.48	5.31786e-48	1.37779e-45	102579454	NW_006239127.1	508925	512306	+	gene	subtilisin-like protease SBT1.7
LOC102581050	43.19	2.8	1.48	2.33337e-05	0.000203283	102581050	NW_006238993.1	1271635	1273108	+	gene	60S ribosomal protein L37a
LOC102581606	510.71	2.78	1.48	1.98225e-31	2.65443e-29	102581606	NW_006238977.1	2022211	2026681	-	gene
LOC102582367	20.22	2.78	1.48	0.00177393	0.0090195	102582367	NW_006238985.1	1638034	1641561	+	gene	WAT1-related protein At1g09380-like
LOC102590121	7.04	2.79	1.48	0.0910769	0.2172	102590121	NW_006239073.1	140688	143622	+	gene	transcription factor bHLH62
LOC102591702	2782.64	2.79	1.48	2.49998e-65	1.24145e-62	102591702	NW_006239149.1	1012227	1017994	-	gene	pentatricopeptide repeat-containing protein At5g25630-like, transcript variant X1
LOC102596193	80.71	2.78	1.48	1.54737e-08	2.6029e-07	102596193	NW_006238998.1	1806487	1831846	-	gene	uncharacterized protein LOC102596193
LOC102597550	4.67	2.78	1.48	0.129609	0.279931	102597550	NW_006239031.1	573857	576287	-	gene	uncharacterized protein LOC102597550
LOC102603254	4.75	2.78	1.48	0.114574	0.256633	102603254	NW_006239380.1	267853	269124	+	gene	stearoyl-[acyl-carrier-protein] 9-desaturase 6, chloroplastic-like
LOC102603456	9.45	2.79	1.48	0.0296517	0.0922445	102603456	NW_006238958.1	1500049	1505931	-	gene	uncharacterized LOC102603456, transcript variant X2
LOC107059479	3.1	2.78	1.48	0.243634	0.434317	107059479	NW_006238947.1	2589332	2591776	+	gene	growth-regulating factor 3-like
LOC102579797	29.47	2.77	1.47	0.000284039	0.00186872	102579797	NW_006238934.1	3756301	3758283	+	gene
LOC102583445	285.75	2.77	1.47	4.20874e-23	3.21537e-21	102583445	NW_006239173.1	841250	844458	-	gene	2-alkenal reductase (NADP(+)-dependent)-like
LOC102585752	18.96	2.78	1.47	0.00222225	0.0109283	102585752	NW_006239173.1	787752	789828	+	gene	probable glycosyltransferase At5g03795
LOC102586693	2.35	2.76	1.47	0.286237	0.482821	102586693	NW_006239002.1	1750071	1751629	-	gene	salicylic acid-binding protein 2-like
LOC102596198	153.21	2.76	1.47	1.40035e-13	4.59128e-12	102596198	NW_006239000.1	1540400	1541630	+	gene	polygalacturonase inhibitor-like
LOC102596571	3.53	2.76	1.47	0.200095	0.379674	102596571	NW_006239070.1	175726	178053	-	gene	cell number regulator 1-like
LOC102599455	232.17	2.77	1.47	4.32271e-18	2.24479e-16	102599455	NW_006239387.1	435660	436984	-	gene	uncharacterized protein At4g22758-like
LOC102606141	63.77	2.77	1.47	1.05153e-06	1.25259e-05	102606141	NW_006238936.1	681067	683985	-	gene	methylsterol monooxygenase 1-1-like
LOC107058974	1.15	2.76	1.47	0.459235	0.65111	107058974	NW_006239648.1	46291	87493	+	gene	uncharacterized LOC107058974
LOC107060656	1.17	2.77	1.47	0.482936	0.669882	107060656	NW_006239017.1	562959	565758	+	gene	uncharacterized LOC107060656
LOC102599204	7.11	2.76	1.46	0.0597163	0.159128	102599204	NW_006239207.1	837867	841636	-	gene	TPR and ankyrin repeat-containing protein 1-like
LOC102599951	33.06	2.75	1.46	6.27024e-05	0.000491313	102599951	NW_006239140.1	63531	64406	+	gene	uncharacterized protein LOC102599951
LOC102605491	404.91	2.75	1.46	2.33183e-29	2.86503e-27	102605491	NW_006239358.1	295566	297592	-	gene	UPF0301 protein CHU_1773
LOC102605549	161.25	2.76	1.46	1.41219e-13	4.61742e-12	102605549	NW_006239139.1	757934	758887	+	gene	chlorophyll a-b binding protein 3C, chloroplastic
LOC107059219	1.2	2.75	1.46	0.462056	0.653425	107059219	NW_006239885.1	13181	20069	-	gene	LOW QUALITY PROTEIN: uncharacterized protein LOC107059219
LOC107061416	38.88	2.75	1.46	6.2743e-05	0.000491469	107061416	NW_006239061.1	530545	531064	+	gene	vacuolar protein sorting-associated protein VTA1 homolog
LOC107063427	4.12	2.74	1.46	0.168466	0.337061	107063427	NW_006239280.1	226480	235464	+	gene	uncharacterized protein LOC107063427
LOC102578545	3.52	2.73	1.45	0.202954	0.383026	102578545	NW_006239034.1	1612589	1614477	+	gene	glucan endo-1,3-beta-glucosidase 8-like
LOC102582221	1365.38	2.74	1.45	5.3265e-38	9.69178e-36	102582221	NW_006239140.1	1081773	1084516	-	gene	chaperone protein dnaJ 8, chloroplastic-like
LOC102585341	4.01	2.73	1.45	0.202134	0.382264	102585341	NW_006238962.1	2316481	2319811	+	gene
LOC102599559	1.2	2.73	1.45	0.436998	0.632499	102599559	NW_006239306.1	226199	236677	-	gene	probable serine/threonine-protein kinase WNK10
LOC102602074	18.94	2.74	1.45	0.00831592	0.032943	102602074	NW_006239081.1	483995	487140	+	gene	sugar transport protein 14-like
LOC102603291	2.87	2.72	1.45	0.243625	0.434317	102603291	NW_006239060.1	12186	20014	+	gene	magnesium transporter MRS2-I-like
LOC107057831	2.39	2.73	1.45	0.280118	0.475698	107057831	NW_006239308.1	82652	84244	+	gene	cytochrome P450 CYP72A219-like
LOC107059802	2.39	2.73	1.45	0.281611	0.477654	107059802	NW_006238964.1	598387	598962	-	gene	GDSL esterase/lipase 5
LOC107061954	2.4	2.74	1.45	0.270657	0.465938	107061954	NW_006239107.1	493249	495359	-	gene	uncharacterized protein LOC107061954
LOC102582932	1.18	2.71	1.44	0.470186	0.660101	102582932	NW_006239327.1	83888	85072	-	gene	protein EXORDIUM-like 7
LOC102584309	4.05	2.72	1.44	0.155976	0.319074	102584309	NW_006239139.1	1025655	1030298	+	gene	uncharacterized LOC102584309, transcript variant X1
LOC102587875	1.19	2.71	1.44	0.462638	0.653748	102587875	NW_006239326.1	331364	335230	+	gene	lysine histidine transporter-like 6
LOC102588149	2.38	2.72	1.44	0.276186	0.47171	102588149	NW_006239032.1	1624074	1625607	-	gene
LOC102590211	4.06	2.72	1.44	0.16074	0.326021	102590211	NW_006239038.1	726131	729212	-	gene	inositol transporter 4-like
LOC102590599	1121.82	2.71	1.44	1.6289e-41	3.37622e-39	102590599	NW_006238952.1	715745	719489	-	gene	uncharacterized protein LOC102590599
LOC102596552	4.04	2.71	1.44	0.157084	0.320406	102596552	NW_006241049.1	21	1955	-	gene	uncharacterized LOC102596552, transcript variant X2
LOC102599611	2.82	2.71	1.44	0.259497	0.453373	102599611	NW_006239073.1	1108560	1113754	-	gene
LOC102602152	1.18	2.71	1.44	0.446165	0.639033	102602152	NW_006239598.1	103736	107104	+	gene	putative late blight resistance protein homolog R1B-16
LOC102602300	12.2	2.71	1.44	0.0177541	0.0610658	102602300	NW_006239140.1	142437	143262	-	gene	uncharacterized protein LOC102602300
LOC102603667	4.02	2.71	1.44	0.162184	0.328203	102603667	NW_006239226.1	152239	152570	+	gene	auxin-induced protein 15A-like
LOC102605035	594.89	2.71	1.44	3.51664e-29	4.23346e-27	102605035	NW_006239353.1	76612	78553	+	gene	7-deoxyloganetin glucosyltransferase-like
LOC102578324	2.84	2.69	1.43	0.249917	0.441556	102578324	NW_006239048.1	949399	951994	-	gene	serine/threonine-protein kinase Aurora-3-like
LOC102580378	1.18	2.69	1.43	0.449259	0.642075	102580378	NW_006239465.1	272806	277321	-	gene	protein SCARECROW
LOC102586291	15.65	2.69	1.43	0.00910051	0.035514	102586291	NW_006239064.1	321796	324186	-	gene	uncharacterized protein LOC102586291
LOC102590614	1.69	2.7	1.43	0.395262	0.595117	102590614	NW_006238964.1	2157671	2161105	+	gene	rop guanine nucleotide exchange factor 12-like
LOC102591881	1.19	2.7	1.43	0.442032	0.636536	102591881	NW_006239461.1	115430	117214	-	gene	uncharacterized LOC102591881
LOC102594652	6921.93	2.69	1.43	5.35121e-25	4.74169e-23	102594652	NW_006239481.1	288262	289235	+	gene	chlorophyll a-b binding protein 1C, chloroplastic-like
LOC102602735	1.18	2.69	1.43	0.473507	0.662782	102602735	NW_006239057.1	1397901	1400224	+	gene	patatin-like protein 3
LOC102603997	6.83	2.69	1.43	0.0816226	0.200614	102603997	NW_006238936.1	566818	568603	+	gene	uncharacterized protein LOC102603997
LOC102605045	220.34	2.69	1.43	8.18003e-18	4.13969e-16	102605045	NW_006238987.1	2073441	2075848	+	gene	uncharacterized protein At5g01610-like
LOC102586823	38.58	2.68	1.42	0.000559008	0.00335715	102586823	NW_006239028.1	926237	952818	-	gene
LOC102591631	6342.72	2.67	1.42	2.49513e-67	1.2654e-64	102591631	NW_006238962.1	1730011	1737458	+	gene	bifunctional nuclease 1-like, transcript variant X3
LOC102604049	4.01	2.68	1.42	0.200577	0.380195	102604049	NW_006239516.1	845	3041	+	gene	COBRA-like protein 10
LOC107059376	42.98	2.67	1.42	5.39868e-05	0.000430666	107059376	NW_006240535.1	3887	4678	+	gene	zeatin O-glucosyltransferase-like
LOC107060651	7.57	2.67	1.42	0.0817257	0.200785	107060651	NW_006239017.1	362925	364509	-	gene	BURP domain-containing protein 16-like, transcript variant X2
LOC102578648	2.84	2.66	1.41	0.248037	0.439275	102578648	NW_006240584.1	561	4130	-	gene	probable S-adenosylmethionine-dependent methyltransferase At5g38100
LOC102581324	11.42	2.66	1.41	0.0217478	0.0719754	102581324	NW_006239085.1	621422	623813	-	gene	transcription factor BEE 1-like
LOC102584419	2.38	2.66	1.41	0.314278	0.513584	102584419	NW_006239071.1	1014876	1015994	+	gene	auxin-responsive protein SAUR68-like
LOC102589117	65.6	2.65	1.41	7.82063e-07	9.60395e-06	102589117	NW_006239677.1	14170	15562	+	gene	endochitinase-like
LOC102589210	7.93	2.65	1.41	0.0620834	0.163824	102589210	NW_006239493.1	72343	73472	-	gene
LOC102599221	50.74	2.66	1.41	2.75063e-06	2.9979e-05	102599221	NW_006238952.1	212045	214693	-	gene	factor of DNA methylation 1-like
LOC107057687	1.17	2.66	1.41	0.473174	0.662588	107057687	NW_006239054.1	951061	951433	+	gene	G-type lectin S-receptor-like serine/threonine-protein kinase RLK1
LOC107061503	2.84	2.66	1.41	0.248037	0.439275	107061503	NW_006239069.1	446169	487563	-	gene	uncharacterized LOC107061503
LOC107062639	6.95	2.65	1.41	0.0735969	0.185459	107062639	NW_006239173.1	846545	850659	+	gene	uncharacterized LOC107062639, transcript variant X2
LOC107062909	1.7	2.65	1.41	0.40296	0.601966	107062909	NW_006239205.1	743798	748838	+	gene	protein ACCELERATED CELL DEATH 6-like
LOC102586497	4.06	2.65	1.4	0.169847	0.338842	102586497	NW_006239040.1	1090237	1096271	-	gene	ATPase 8, plasma membrane-type-like
LOC102592954	4.11	2.65	1.4	0.173709	0.344647	102592954	NW_006238934.1	4043296	4046014	-	gene	alkane hydroxylase MAH1-like
LOC102593124	9.72	2.65	1.4	0.038122	0.112955	102593124	NW_006239010.1	1077088	1081130	-	gene	pentatricopeptide repeat-containing protein At5g65560-like
LOC102604306	1.65	2.64	1.4	0.406821	0.605722	102604306	NW_006239067.1	468240	468856	+	gene	crocetin glucosyltransferase, chloroplastic-like
LOC107061375	14.35	2.64	1.4	0.0211044	0.0702185	107061375	NW_006239059.1	1341712	1342152	+	gene	ribosomal protein S12, mitochondrial
LOC102579015	27.23	2.62	1.39	0.00137987	0.00730415	102579015	NW_006239145.1	554903	565194	-	gene	uncharacterized LOC102579015, transcript variant X5
LOC102581138	201.64	2.62	1.39	3.88207e-16	1.67645e-14	102581138	NW_006239205.1	819785	823920	+	gene	auxin-induced protein PCNT115-like
LOC102581286	5.77	2.63	1.39	0.104458	0.240126	102581286	NW_006239419.1	376965	379278	-	gene	probable flavin-containing monooxygenase 1
LOC102581787	25.6	2.63	1.39	0.00132727	0.00705393	102581787	NW_006239169.1	938047	938953	+	gene	uncharacterized protein LOC102581787
LOC102583390	8.68	2.62	1.39	0.0609973	0.161746	102583390	NW_006239010.1	519571	520275	+	gene	monothiol glutaredoxin-S2-like
LOC102585062	3.34	2.61	1.39	0.243653	0.434319	102585062	NW_006239073.1	671272	674334	-	gene	protein LIGHT-DEPENDENT SHORT HYPOCOTYLS 4-like, transcript variant X1
LOC102585251	1.65	2.61	1.39	0.417124	0.615067	102585251	NW_006239578.1	84916	85973	+	gene	RING-H2 finger protein ATL80-like
LOC102589681	9.73	2.62	1.39	0.060102	0.159905	102589681	NW_006239095.1	79855	81654	-	gene	L-ascorbate oxidase homolog
LOC102591494	31.61	2.62	1.39	0.000371881	0.0023625	102591494	NW_006238934.1	1301171	1302514	+	gene	thaumatin-like protein
LOC102594354	6.72	2.62	1.39	0.0862531	0.209	102594354	NW_006239107.1	1117113	1120738	+	gene	probable myosin-binding protein 5
LOC102602443	2299.03	2.62	1.39	2.21887e-51	6.2963e-49	102602443	NW_006238947.1	3040288	3044750	-	gene	uncharacterized protein LOC102602443
LOC102604508	4.54	2.61	1.39	0.191836	0.369086	102604508	NW_006239550.1	125398	128748	-	gene	protein NRT1/ PTR FAMILY 2.7-like
LOC107059175	2.85	2.63	1.39	0.271532	0.466805	107059175	NW_006239816.1	35876	38678	-	gene	uncharacterized LOC107059175
LOC102578390	11.5	2.6	1.38	0.0321558	0.0985806	102578390	NW_006239353.1	118513	120233	-	gene	7-deoxyloganetin glucosyltransferase-like
LOC102579321	3.39	2.6	1.38	0.21951	0.404565	102579321	NW_006239051.1	785192	787760	-	gene	uncharacterized LOC102579321
LOC102581628	1.67	2.6	1.38	0.414784	0.61299	102581628	NW_006239504.1	216498	234593	-	gene	myosin-11-like
LOC102591696	339.54	2.6	1.38	3.57283e-23	2.74716e-21	102591696	NW_006239132.1	810539	813109	-	gene	uncharacterized protein LOC102591696
LOC102596543	4.63	2.61	1.38	0.202939	0.383026	102596543	NW_006239596.1	149030	150314	+	gene	uncharacterized protein LOC102596543
LOC102597983	331.69	2.61	1.38	1.07089e-20	6.84335e-19	102597983	NW_006239148.1	493537	498660	-	gene	ABSCISIC ACID-INSENSITIVE 5-like protein 4
LOC102599590	208.18	2.6	1.38	3.21219e-16	1.40759e-14	102599590	NW_006239021.1	27566	30907	-	gene	LRR receptor-like serine/threonine-protein kinase GSO1
LOC102599713	2.24	2.6	1.38	0.379526	0.579897	102599713	NW_006239050.1	572193	574096	+	gene	probable acyl-activating enzyme 6
LOC102600485	5.6	2.61	1.38	0.122013	0.268393	102600485	NW_006239028.1	563462	568672	+	gene	protein LIGHT-DEPENDENT SHORT HYPOCOTYLS 10-like, transcript variant X4
LOC107058819	1.2	2.6	1.38	0.506167	0.688886	107058819	NW_006239579.1	68659	69187	-	gene	uncharacterized protein LOC107058819
LOC107058843	1.66	2.61	1.38	0.426905	0.623909	107058843	NW_006239587.1	149784	153561	+	gene	uncharacterized protein LOC107058843
LOC107060660	1.71	2.6	1.38	0.393686	0.593504	107060660	NW_006239017.1	805993	806406	-	gene	uncharacterized LOC107060660
LOC107062631	1.66	2.6	1.38	0.38974	0.589868	107062631	NW_006239173.1	835441	835968	+	gene	uncharacterized protein LOC107062631
LOC102580603	10.94	2.58	1.37	0.0325842	0.0995005	102580603	NW_006239425.1	73888	74728	-	gene	uncharacterized protein LOC102580603
LOC102585770	14.84	2.59	1.37	0.0161325	0.0564412	102585770	NW_006239257.1	138793	142626	+	gene	lysine histidine transporter-like 8
LOC102586312	45.55	2.58	1.37	1.52057e-05	0.000138973	102586312	NW_006239143.1	687629	690986	+	gene	polygalacturonase At1g48100
LOC102588505	15.28	2.59	1.37	0.0154153	0.0544191	102588505	NW_006238927.1	4000675	4002293	-	gene	uncharacterized protein LOC102588505
LOC102592618	104.97	2.58	1.37	8.93259e-10	1.80745e-08	102592618	NW_006239201.1	638676	641885	+	gene	uncharacterized protein LOC102592618
LOC102593651	18.41	2.58	1.37	0.0089045	0.0348782	102593651	NW_006239402.1	178360	179777	+	gene	F-box protein At5g49610-like
LOC102594708	509.09	2.59	1.37	6.27737e-23	4.72011e-21	102594708	NW_006238936.1	1196285	1203750	+	gene	protein-ribulosamine 3-kinase, chloroplastic
LOC102597628	3.3	2.59	1.37	0.28753	0.484282	102597628	NW_006239597.1	661	1854	+	gene	uncharacterized LOC102597628
LOC102602463	3.35	2.58	1.37	0.228791	0.416041	102602463	NW_006239387.1	415994	426622	+	gene	protein DETOXIFICATION 56-like, transcript variant X1
LOC102602948	7.78	2.59	1.37	0.100285	0.232687	102602948	NW_006239040.1	15573	24136	-	gene	uncharacterized protein LOC102602948
LOC107062300	34.22	2.59	1.37	0.000182804	0.00127444	107062300	NW_006239141.1	1094503	1095117	-	gene	premnaspirodiene oxygenase-like
LOC102578498	72.16	2.57	1.36	4.99873e-06	5.11812e-05	102578498	NW_006238963.1	1349871	1350433	+	gene	flowering-promoting factor 1-like protein 3
LOC102582596	6.59	2.56	1.36	0.104989	0.240883	102582596	NW_006239327.1	77474	81789	+	gene	probable LRR receptor-like serine/threonine-protein kinase At3g47570
LOC102584352	8.43	2.56	1.36	0.0656951	0.170764	102584352	NW_006238962.1	2258091	2259895	+	gene	F-box-like/WD repeat-containing protein TBL1X
LOC102591962	6.55	2.57	1.36	0.12281	0.269773	102591962	NW_006239245.1	538400	550108	+	gene	HORMA domain-containing protein 1-like
LOC102593812	543.19	2.56	1.36	1.06976e-26	1.11837e-24	102593812	NW_006239059.1	143133	145339	+	gene	heat shock factor protein HSF30, transcript variant X1
LOC107062042	341.92	2.56	1.36	8.27933e-20	4.93365e-18	107062042	NW_006238936.1	3227447	3236454	+	gene	pentatricopeptide repeat-containing protein At4g01030, mitochondrial
MIR8029	1.65	2.57	1.36	0.430269	0.626812	104794862	NW_006239550.1	61689	61793	+	gene	microRNA MIR8029
LOC102582876	1.68	2.55	1.35	0.382482	0.582626	102582876	NW_006239052.1	1268524	1284914	-	gene	C2 and GRAM domain-containing protein At1g03370, transcript variant X1
LOC102582945	5.06	2.55	1.35	0.145774	0.304369	102582945	NW_006239412.1	278861	283591	+	gene	sucrose synthase 5-like
LOC102585263	12.41	2.55	1.35	0.0256092	0.0820018	102585263	NW_006239862.1	23059	23953	+	gene	kirola-like
LOC102592873	5.54	2.55	1.35	0.121216	0.267222	102592873	NW_006238976.1	1114490	1118700	+	gene	KAT8 regulatory NSL complex subunit 3
LOC102594417	19175.8	2.56	1.35	1.39017e-63	6.62721e-61	102594417	NW_006238977.1	1303282	1309098	+	gene	phosphomethylpyrimidine synthase, chloroplastic, transcript variant X3
LOC102599316	152.69	2.55	1.35	7.96149e-11	1.90915e-09	102599316	NW_006238934.1	3531149	3536886	+	gene	probable inactive leucine-rich repeat receptor-like protein kinase At3g03770, transcript variant X2
LOC102602961	32.17	2.56	1.35	0.00154787	0.00803111	102602961	NW_006239081.1	602476	615508	+	gene	probable RNA-dependent RNA polymerase 5
LOC102605669	22.86	2.55	1.35	0.00301525	0.0141118	102605669	NW_006239141.1	888540	898647	+	gene	putative F-box protein At3g10430, transcript variant X1
LOC102606204	77	2.56	1.35	2.72546e-07	3.65172e-06	102606204	NW_006239749.1	47959	48268	-	gene	small nuclear ribonucleoprotein E-like
LOC107061122	110.54	2.55	1.35	5.41002e-10	1.13216e-08	107061122	NW_006239043.1	1384	1896	-	gene	zeatin O-xylosyltransferase-like
TRNAT-UGU	20.56	2.54	1.35	0.00428778	0.0189582	102578102	NW_006238930.1	3445876	3445947	+	gene	tRNA-Thr
LOC102581543	17.22	2.53	1.34	0.00689861	0.028268	102581543	NW_006239059.1	186276	187036	-	gene
LOC102581774	80.31	2.53	1.34	3.88306e-08	6.08031e-07	102581774	NW_006239109.1	963822	967613	+	gene	uncharacterized LOC102581774, transcript variant X2
LOC102588330	96.07	2.54	1.34	3.41253e-08	5.43723e-07	102588330	NW_006238985.1	842326	843606	-	gene	F-box protein PP2-B15-like
LOC102590902	2.17	2.54	1.34	0.337271	0.538093	102590902	NW_006239101.1	806707	811892	+	gene	probable pectate lyase 12
LOC102597509	5.6	2.52	1.34	0.121406	0.267468	102597509	NW_006238979.1	943992	949745	+	gene	uncharacterized LOC102597509, transcript variant X2
LOC102602200	2.18	2.54	1.34	0.398087	0.597908	102602200	NW_006239173.1	564328	566473	+	gene	uncharacterized LOC102602200
LOC107061545	12.78	2.54	1.34	0.0225461	0.0740744	107061545	NW_006239072.1	976946	978556	-	gene	ATP-dependent DNA helicase pif1-like
LOC102589851	2.2	2.51	1.33	0.326877	0.526868	102589851	NW_006238978.1	2123200	2130816	+	gene	E3 ubiquitin-protein ligase SDIR1-like, transcript variant X3
LOC102594823	2.18	2.51	1.33	0.347309	0.547738	102594823	NW_006238945.1	1376540	1379349	+	gene	SEC12-like protein 1
LOC102601325	24.9	2.52	1.33	0.00237034	0.0115417	102601325	NW_006239248.1	279647	282131	+	gene	purple acid phosphatase 5-like
LOC102604271	4.28	2.51	1.33	0.213355	0.396718	102604271	NW_006238981.1	772296	773121	-	gene	oleosin 18.2 kDa-like
LOC107061424	194.23	2.51	1.33	5.65231e-10	1.18079e-08	107061424	NW_006239061.1	1369590	1370692	+	gene	uncharacterized protein LOC107061424
LOC102579085	1290.49	2.5	1.32	3.07421e-29	3.73861e-27	102579085	NW_006239471.1	63420	65323	-	gene
LOC102585245	2.2	2.5	1.32	0.34479	0.545344	102585245	NW_006239498.1	248659	251365	-	gene	uncharacterized LOC102585245
LOC102585543	34.72	2.49	1.32	0.000538205	0.00324776	102585543	NW_006239243.1	528206	529780	+	gene	NADP-dependent alkenal double bond reductase P2-like
LOC102592558	19.81	2.49	1.32	0.00651058	0.0269243	102592558	NW_006239000.1	985965	991794	-	gene	uncharacterized protein LOC102592558
LOC102593079	118.66	2.5	1.32	1.81967e-10	4.11906e-09	102593079	NW_006238952.1	1503533	1504623	-	gene	uncharacterized protein At3g17950
LOC102596084	2.15	2.5	1.32	0.389652	0.589811	102596084	NW_006238994.1	2012324	2014304	+	gene
LOC102596643	641.81	2.49	1.32	1.49727e-31	2.01633e-29	102596643	NW_006239593.1	114214	117879	-	gene	protein NRT1/ PTR FAMILY 6.3-like
LOC102600483	275.22	2.5	1.32	2.99351e-19	1.72769e-17	102600483	NW_006239025.1	634256	637757	+	gene	basic leucine zipper 34-like
LOC102605878	29.8	2.5	1.32	0.00211898	0.0104897	102605878	NW_006239080.1	440228	454135	+	gene	uncharacterized LOC102605878, transcript variant X1
LOC107059501	22.47	2.49	1.32	0.00552247	0.0234599	107059501	NW_006238948.1	446399	449969	+	gene	uncharacterized LOC107059501, transcript variant X1
NAC2	372.06	2.49	1.32	2.92837e-17	1.41011e-15	102580312	NW_006239115.1	311144	313026	-	gene	NAC transcription factor 29-like
LOC102581002	8.83	2.48	1.31	0.0752286	0.188376	102581002	NW_006238935.1	2273582	2274513	+	gene	GDSL esterase/lipase 5-like
LOC102581151	773.74	2.48	1.31	8.98124e-30	1.13268e-27	102581151	NW_006239260.1	538764	547717	+	gene	probable sucrose-phosphate synthase 2
LOC102583697	47.54	2.48	1.31	2.3997e-05	0.00020868	102583697	NW_006239356.1	255239	255945	-	gene	zinc finger protein ZAT11-like
LOC102586087	2.18	2.49	1.31	0.347473	0.547804	102586087	NW_006239189.1	12872	19836	-	gene	floral homeotic protein AGAMOUS, transcript variant X3
LOC102592970	266.49	2.48	1.31	2.67893e-14	9.76377e-13	102592970	NW_006239257.1	44018	45017	+	gene	endochitinase 4-like
LOC102595041	4.89	2.49	1.31	0.155176	0.31812	102595041	NW_006238934.1	2455426	2457372	+	gene	cytochrome P450 76A2-like
LOC102595536	58	2.48	1.31	3.7115e-06	3.92317e-05	102595536	NW_006239019.1	1194402	1199225	+	gene	probable serine incorporator, transcript variant X1
LOC102603003	8.29	2.49	1.31	0.0868954	0.210129	102603003	NW_006239297.1	574708	576177	+	gene	probable pectate lyase P56
LOC102603756	142.13	2.48	1.31	2.25602e-10	5.01161e-09	102603756	NW_006239113.1	872664	881287	+	gene	histidine kinase 4
LOC107059191	25.87	2.47	1.31	0.00218738	0.0107858	107059191	NW_006239840.1	41077	41562	+	gene	S-norcoclaurine synthase 2-like
R1	10278.7	2.47	1.31	2.65102e-32	3.76129e-30	102577510	NW_006239172.1	954662	970119	-	gene	starch-granule-bound R1 protein, transcript variant X1
LOC102577483	299.36	2.46	1.3	2.74234e-17	1.32589e-15	102577483	NW_006239038.1	721295	726111	+	gene	ADP-ribosylation factor-like
LOC102580495	2.19	2.46	1.3	0.395378	0.595227	102580495	NW_006239006.1	906536	910504	+	gene	putative clathrin assembly protein At5g57200
LOC102582958	24.77	2.46	1.3	0.015938	0.0558347	102582958	NW_006239516.1	73920	88828	-	gene
LOC102586587	43.17	2.46	1.3	0.000138141	0.000992679	102586587	NW_006239506.1	191781	192894	-	gene	premnaspirodiene oxygenase-like
LOC102589795	177.14	2.45	1.3	1.46582e-13	4.77312e-12	102589795	NW_006239079.1	1186794	1187670	+	gene	dehydration-responsive element-binding protein 1A-like
LOC102591110	30.26	2.46	1.3	0.00122171	0.00657798	102591110	NW_006239005.1	1312520	1315739	-	gene	uncharacterized LOC102591110
LOC102592216	69.47	2.47	1.3	1.36788e-06	1.5897e-05	102592216	NW_006239002.1	1116396	1121539	+	gene	uncharacterized protein LOC102592216
LOC102594885	10.49	2.47	1.3	0.0409938	0.119483	102594885	NW_006239030.1	1418537	1420278	-	gene	uncharacterized protein LOC102594885
LOC102599784	12.96	2.46	1.3	0.0235506	0.0766573	102599784	NW_006238981.1	647458	652367	-	gene	short-chain dehydrogenase TIC 32, chloroplastic-like
LOC102600881	1026.72	2.46	1.3	4.49022e-29	5.35145e-27	102600881	NW_006238958.1	1390276	1391128	+	gene	chaperone protein dnaJ 11, chloroplastic-like
LOC107057852	2.68	2.47	1.3	0.327195	0.527151	107057852	NW_006239312.1	33883	36409	-	gene	uncharacterized protein LOC107057852
LOC107058406	2.69	2.46	1.3	0.298728	0.496167	107058406	NW_006239428.1	249374	250664	-	gene	uncharacterized protein LOC107058406
LOC102578555	719.71	2.45	1.29	4.97897e-26	4.8839e-24	102578555	NW_006239079.1	719134	721100	-	gene	uncharacterized protein LOC102578555
LOC102582551	993.76	2.44	1.29	1.71831e-36	2.9048e-34	102582551	NW_006239164.1	573523	579573	+	gene	E3 ubiquitin-protein ligase RLIM, transcript variant X1
LOC102600062	19.68	2.45	1.29	0.00581415	0.0244938	102600062	NW_006239118.1	225677	228870	+	gene	uncharacterized LOC102600062
LOC102601358	4.32	2.44	1.29	0.251636	0.443606	102601358	NW_006238987.1	77321	80958	+	gene	probable myosin-binding protein 5, transcript variant X1
LOC102603108	2.69	2.45	1.29	0.290782	0.487953	102603108	NW_006238941.1	2701731	2706758	+	gene	transketolase, chloroplastic-like
LOC107057923	13.84	2.45	1.29	0.0397335	0.116636	107057923	NW_006239327.1	80935	83708	+	gene	probable LRR receptor-like serine/threonine-protein kinase At3g47570
LOC107063152	6.31	2.44	1.29	0.145	0.303178	107063152	NW_006239236.1	573369	574326	+	gene	sister-chromatid cohesion protein 3-like
MIR8036	1.73	2.45	1.29	0.431804	0.628036	104794871	NW_006239141.1	141241	141332	-	gene	microRNA MIR8036
LOC102579763	490.31	2.42	1.28	4.80999e-20	2.94732e-18	102579763	NW_006239048.1	1372147	1393548	-	gene	uncharacterized LOC102579763, transcript variant X1
LOC102581096	2.69	2.43	1.28	0.300342	0.497495	102581096	NW_006239053.1	1497244	1498118	-	gene	GTP-binding nuclear protein Ran1B-like
LOC102589015	38.47	2.43	1.28	0.000308148	0.00200684	102589015	NW_006239023.1	729946	733731	+	gene	beta-glucosidase 18-like
LOC102589512	1592.17	2.43	1.28	3.79224e-39	7.06187e-37	102589512	NW_006238976.1	1018482	1024147	-	gene	endoglucanase 6-like
LOC102589823	3.17	2.43	1.28	0.289966	0.486838	102589823	NW_006238943.1	1889262	1890233	+	gene	putative disease resistance RPP13-like protein 1
LOC102592629	444.9	2.43	1.28	2.8815e-25	2.58208e-23	102592629	NW_006239238.1	496077	507172	+	gene	uncharacterized protein LOC102592629
LOC102594330	7.01	2.43	1.28	0.109097	0.247378	102594330	NW_006239019.1	1158175	1168913	+	gene
LOC102594749	57.87	2.42	1.28	1.02174e-05	9.71061e-05	102594749	NW_006239368.1	94105	100279	+	gene	solute carrier family 40 member 2, transcript variant X1
LOC102596717	163.16	2.42	1.28	1.53951e-11	4.05029e-10	102596717	NW_006238958.1	454613	457497	+	gene	isoflavone reductase-like protein
LOC102579790	10.02	2.42	1.27	0.0739809	0.186171	102579790	NW_006239181.1	688894	702612	-	gene	uncharacterized protein LOC102579790
LOC102584649	815.15	2.41	1.27	2.06382e-29	2.57556e-27	102584649	NW_006239115.1	655821	659100	-	gene	probable cinnamyl alcohol dehydrogenase 9
LOC102590864	76.39	2.41	1.27	0.000320376	0.00207965	102590864	NW_006239572.1	86636	129729	-	gene	sister-chromatid cohesion protein 3-like, transcript variant X5
LOC102591001	232.3	2.41	1.27	4.80786e-15	1.90366e-13	102591001	NW_006239026.1	163431	169069	-	gene	putative lysine-specific demethylase JMJD5
LOC102591312	49.12	2.41	1.27	6.04973e-05	0.000475598	102591312	NW_006239378.1	250247	253867	+	gene	cytochrome P450 CYP72A219-like
LOC102598344	31.43	2.41	1.27	0.00187987	0.00947701	102598344	NW_006239320.1	420096	421679	+	gene	phospholipase A1-II 1-like
LOC102599506	3.26	2.4	1.27	0.291938	0.489183	102599506	NW_006239081.1	463414	464852	+	gene	uncharacterized LOC102599506, transcript variant X2
LOC102606102	9.32	2.42	1.27	0.0670703	0.173375	102606102	NW_006239061.1	805354	808078	+	gene	ABC transporter G family member 11-like
LOC107060124	48.13	2.42	1.27	2.80825e-05	0.000241437	107060124	NW_006238986.1	509983	510786	+	gene	fasciclin-like arabinogalactan protein 1
LOC107060709	2.67	2.41	1.27	0.31023	0.508397	107060709	NW_006239019.1	286466	288062	-	gene	proline-rich receptor-like protein kinase PERK3
LOC107062913	2.19	2.41	1.27	0.373462	0.574497	107062913	NW_006239205.1	648290	650144	-	gene	uncharacterized LOC107062913
trnT-UGU	2596.54	2.41	1.27	1.03824e-06	1.23923e-05	4099973	NC_008096.2	47702	47774	-	gene	tRNA-Thr
LOC102578314	2.65	2.39	1.26	0.348262	0.548692	102578314	NW_006239017.1	1631161	1638856	+	gene
LOC102578755	373.68	2.4	1.26	1.21842e-15	5.04204e-14	102578755	NW_006239471.1	49020	50910	+	gene
LOC102581501	119.05	2.4	1.26	1.82928e-09	3.51233e-08	102581501	NW_006239356.1	225141	226651	-	gene	uncharacterized protein LOC102581501
LOC102584712	21.42	2.4	1.26	0.00606287	0.0253579	102584712	NW_006238986.1	1968726	1979360	+	gene	uncharacterized LOC102584712, transcript variant X1
LOC102588057	3.24	2.4	1.26	0.263619	0.458291	102588057	NW_006239128.1	979943	981369	+	gene	desiccation-related protein PCC13-62
LOC102590341	3.66	2.4	1.26	0.264458	0.459233	102590341	NW_006239143.1	891097	893388	-	gene	probable inactive poly [ADP-ribose] polymerase SRO2
LOC102590390	5.84	2.4	1.26	0.151996	0.313651	102590390	NW_006239378.1	280811	295295	+	gene	ATP-dependent helicase rhp16-like
LOC102592081	4.21	2.4	1.26	0.205237	0.386112	102592081	NW_006239338.1	275168	275837	+	gene	auxin-responsive protein SAUR68-like
LOC102592278	11.42	2.4	1.26	0.0472056	0.132682	102592278	NW_006239216.1	158385	161484	+	gene	expansin-like B1
LOC102593435	111.86	2.39	1.26	4.46875e-07	5.75768e-06	102593435	NW_006239361.1	87046	91073	+	gene	putative calcium-transporting ATPase 13, plasma membrane-type
LOC102599704	1.03	2.4	1.26	0.589329	0.755368	102599704	NW_006239025.1	1587714	1589279	-	gene	gibberellin 2-beta-dioxygenase 1-like
LOC102600692	3.68	2.4	1.26	0.23384	0.422355	102600692	NW_006239027.1	729275	730862	+	gene	F-box/FBD/LRR-repeat protein At1g13570-like
LOC102601323	65.69	2.4	1.26	2.05253e-05	0.000181159	102601323	NW_006238946.1	1596568	1602731	+	gene	protein MID1-COMPLEMENTING ACTIVITY 1-like, transcript variant X1
LOC102602527	11.17	2.39	1.26	0.0458855	0.129973	102602527	NW_006239127.1	724162	725736	-	gene	protein SRG1-like, transcript variant X1
LOC107058653	5.32	2.4	1.26	0.207245	0.388662	107058653	NW_006239502.1	87356	88508	-	gene	uncharacterized protein LOC107058653
LOC107060313	4.32	2.39	1.26	0.222308	0.408143	107060313	NW_006238999.1	1962015	1962695	+	gene	uncharacterized LOC107060313
LOC107062323	3.13	2.39	1.26	0.321938	0.521524	107062323	NW_006239143.1	565676	583544	+	gene	uncharacterized protein LOC107062323
LOC102579907	3.23	2.37	1.25	0.26818	0.463173	102579907	NW_006239256.1	143387	145233	+	gene
LOC102581520	7.79	2.37	1.25	0.112946	0.253775	102581520	NW_006239537.1	49270	61598	+	gene	putative uncharacterized protein DDB_G0282133 isoform X1
LOC102582352	3.65	2.38	1.25	0.249119	0.440701	102582352	NW_006239298.1	152950	154685	+	gene	glucose and ribitol dehydrogenase homolog 1, transcript variant X2
LOC102586349	21.85	2.37	1.25	0.00556417	0.0236076	102586349	NW_006238953.1	2697252	2705184	-	gene
LOC102589555	4.14	2.37	1.25	0.243403	0.434043	102589555	NW_006240887.1	599	2423	+	gene
LOC102590571	10.02	2.38	1.25	0.070648	0.179949	102590571	NW_006238934.1	194844	201012	+	gene	probable leucine-rich repeat receptor-like protein kinase At5g49770
LOC102591437	2929.53	2.37	1.25	6.42287e-26	6.14841e-24	102591437	NW_006239481.1	148882	151576	-	gene	uncharacterized protein ycf23-like
LOC102594142	7.79	2.37	1.25	0.113799	0.255296	102594142	NW_006239163.1	614485	624104	-	gene	putative late blight resistance protein homolog R1B-16, transcript variant X3
LOC102596889	3.6	2.37	1.25	0.290077	0.48699	102596889	NW_006239666.1	7366	12153	-	gene	TMV resistance protein N-like
LOC102597464	165.27	2.38	1.25	8.48355e-12	2.29267e-10	102597464	NW_006238936.1	172798	175700	-	gene	neurogenic protein mastermind-like isoform X1
LOC102599192	344.52	2.37	1.25	1.32862e-18	7.16493e-17	102599192	NW_006239127.1	493622	507880	+	gene	subtilisin-like protease SBT5.3, transcript variant X1
LOC102601094	13.18	2.39	1.25	0.0392402	0.11553	102601094	NW_006239239.1	293360	301286	+	gene	uncharacterized LOC102601094, transcript variant X1
LOC107057889	30.39	2.38	1.25	0.000990716	0.00549947	107057889	NW_006239320.1	269384	270821	+	gene	uncharacterized LOC107057889, transcript variant X1
LOC102581694	1.02	2.36	1.24	0.571663	0.742087	102581694	NW_006239287.1	621787	622784	-	gene	secoisolariciresinol dehydrogenase-like
LOC102581836	324.26	2.36	1.24	2.74488e-19	1.58803e-17	102581836	NW_006238978.1	1510135	1512380	+	gene	chaperone protein DnaJ-like
LOC102582742	147.37	2.36	1.24	9.08423e-10	1.83346e-08	102582742	NW_006239025.1	44272	49278	+	gene	beta-glucosidase 18-like
LOC102584306	16.4	2.36	1.24	0.0149503	0.0530842	102584306	NW_006239115.1	610332	613519	-	gene
LOC102585947	3.64	2.36	1.24	0.263044	0.457724	102585947	NW_006239048.1	947289	949312	+	gene
LOC102588125	8.31	2.36	1.24	0.121842	0.268166	102588125	NW_006238994.1	1668060	1670893	+	gene
LOC102599870	14.81	2.36	1.24	0.0223574	0.0736112	102599870	NW_006238952.1	226856	229448	+	gene	aquaporin NIP6-1
LOC107058012	3.12	2.37	1.24	0.322593	0.522053	107058012	NW_006239344.1	315107	316504	-	gene	uncharacterized LOC107058012
LOC107061045	291.4	2.36	1.24	1.18938e-14	4.47869e-13	107061045	NW_006239038.1	1514781	1515799	+	gene	glycine-rich cell wall structural protein-like
LOC107061777	1.04	2.36	1.24	0.573803	0.74381	107061777	NW_006239091.1	363862	365884	-	gene	uncharacterized LOC107061777
LOC107062848	4.26	2.36	1.24	0.212652	0.395781	107062848	NW_006239198.1	293966	294548	-	gene	uncharacterized LOC107062848
LOC102580706	30.22	2.35	1.23	0.00360049	0.0163407	102580706	NW_006239381.1	7	5847	+	gene	uncharacterized LOC102580706, transcript variant X1
LOC102586713	1128.63	2.34	1.23	1.03238e-31	1.40451e-29	102586713	NW_006239028.1	1170913	1175914	+	gene	uncharacterized protein LOC102586713
LOC102587978	31.94	2.35	1.23	0.00093852	0.00524761	102587978	NW_006238946.1	1946879	1949173	-	gene	protein trichome birefringence-like 34, transcript variant X2
LOC102588571	30.84	2.34	1.23	0.00161477	0.00833526	102588571	NW_006239019.1	257527	259005	+	gene	cytosolic sulfotransferase 15-like
LOC102591304	412.2	2.35	1.23	2.47476e-22	1.77676e-20	102591304	NW_006238962.1	1735419	1741489	+	gene	ornithine carbamoyltransferase, chloroplastic-like
LOC102596590	76.34	2.35	1.23	1.13238e-06	1.3382e-05	102596590	NW_006238930.1	3621607	3625168	+	gene	serine/threonine-protein phosphatase 6 regulatory ankyrin repeat subunit B-like
LOC102602809	2418.01	2.35	1.23	2.0707e-39	3.88639e-37	102602809	NW_006239471.1	111587	113522	-	gene
LOC107059889	9.93	2.35	1.23	0.0685665	0.176002	107059889	NW_006238970.1	2156726	2157282	+	gene	uncharacterized LOC107059889
LOC107062204	23.25	2.34	1.23	0.0051514	0.0221281	107062204	NW_006239134.1	70827	78263	-	gene	uncharacterized LOC107062204
LOC102585870	63.21	2.33	1.22	1.38298e-05	0.000127277	102585870	NW_006238940.1	1204678	1208777	+	gene	uroporphyrinogen-III synthase, chloroplastic-like
LOC102588542	41.59	2.33	1.22	0.00685753	0.0281287	102588542	NW_006238977.1	2244430	2248711	+	gene	putative pentatricopeptide repeat-containing protein At1g12700, mitochondrial, transcript variant X4
LOC102590342	9.93	2.33	1.22	0.0608307	0.161429	102590342	NW_006239147.1	584669	587416	-	gene	putative late blight resistance protein homolog R1B-16
LOC107060094	5.1	2.33	1.22	0.274232	0.469549	107060094	NW_006238983.1	1196606	1197019	+	gene	uncharacterized LOC107060094
LOC107061027	6.24	2.32	1.22	0.135837	0.289736	107061027	NW_006239037.1	1426451	1432281	-	gene	uncharacterized protein LOC107061027
LOC107061086	43.27	2.32	1.22	0.000524874	0.00317939	107061086	NW_006239040.1	1491791	1493148	-	gene	zeatin O-glucosyltransferase-like
LOC107062536	5.72	2.32	1.22	0.154098	0.316646	107062536	NW_006239164.1	928174	929551	-	gene	probable acetyltransferase NATA1-like
LOC107063174	1.01	2.33	1.22	0.57472	0.744472	107063174	NW_006239238.1	468675	469445	+	gene	uncharacterized LOC107063174
LOC102581450	1.02	2.31	1.21	0.561367	0.73461	102581450	NW_006239119.1	234290	240186	+	gene	uncharacterized LOC102581450, transcript variant X2
LOC102583017	11.95	2.31	1.21	0.0390476	0.115048	102583017	NW_006239217.1	16513	40778	+	gene	putative GEM-like protein 8, transcript variant X4
LOC102593196	4.23	2.31	1.21	0.230094	0.417707	102593196	NW_006239241.1	97657	98858	-	gene	RING-H2 finger protein ATL54
LOC102598330	2.05	2.31	1.21	0.425843	0.622889	102598330	NW_006238946.1	964840	966804	-	gene	probable pectinesterase 53
LOC102603818	35.21	2.31	1.21	0.00107361	0.00588965	102603818	NW_006239399.1	169240	172501	+	gene	probable LRR receptor-like serine/threonine-protein kinase At3g47570, transcript variant X2
LOC107058116	44.6	2.32	1.21	0.000164253	0.00116038	107058116	NW_006239361.1	37980	42355	-	gene	calcium-transporting ATPase 12, plasma membrane-type-like
LOC107058931	11.58	2.32	1.21	0.075878	0.189643	107058931	NW_006239623.1	4102	5970	+	gene	uncharacterized LOC107058931
LOC107062069	8.36	2.31	1.21	0.102793	0.236985	107062069	NW_006239119.1	754238	756898	+	gene	zinc finger BED domain-containing protein RICESLEEPER 2-like
LOC107062625	3.7	2.32	1.21	0.256395	0.449403	107062625	NW_006239172.1	802152	802625	+	gene	uncharacterized protein LOC107062625
LOC102579746	19.64	2.3	1.2	0.011593	0.043224	102579746	NW_006239599.1	132909	137952	-	gene	purple acid phosphatase 15
LOC102586578	4.19	2.3	1.2	0.241641	0.4317	102586578	NW_006238994.1	1516994	1529365	+	gene	uncharacterized LOC102586578, transcript variant X2
LOC102588464	51.7	2.29	1.2	0.000438102	0.00272084	102588464	NW_006239665.1	39104	44548	+	gene	methyltransferase-like protein 2
LOC102590628	1188.36	2.29	1.2	4.30028e-26	4.25317e-24	102590628	NW_006238987.1	575838	576621	+	gene	uncharacterized protein LOC102590628
LOC102591039	170.91	2.3	1.2	3.28532e-12	9.44618e-11	102591039	NW_006239147.1	683226	685947	-	gene	putative late blight resistance protein homolog R1B-17
LOC102598191	1.03	2.29	1.2	0.582984	0.750487	102598191	NW_006239083.1	1266240	1269463	-	gene	mitogen-activated protein kinase kinase kinase 2-like
LOC107063292	50.84	2.3	1.2	0.00104934	0.00577377	107063292	NW_006238943.1	44435	46384	-	gene	uncharacterized LOC107063292
LOC102582195	359.17	2.28	1.19	3.88237e-16	1.67645e-14	102582195	NW_006239029.1	823190	824992	-	gene	RING-H2 finger protein ATL57
LOC102583298	5.47	2.28	1.19	0.231631	0.419636	102583298	NW_006239021.1	477486	478733	-	gene	cyclin-U2-2
LOC102586902	89.83	2.29	1.19	2.33076e-05	0.000203204	102586902	NW_006238977.1	2184482	2192504	-	gene	mediator of RNA polymerase II transcription subunit 19a-like, transcript variant X3
LOC102587046	27.57	2.28	1.19	0.00258799	0.0124094	102587046	NW_006239561.1	97302	99795	-	gene	major pollen allergen Lol p 11-like
LOC102590349	8.21	2.28	1.19	0.109226	0.247576	102590349	NW_006239205.1	364387	372028	+	gene	cold and drought-regulated protein CORA-like
LOC102593491	0.99	2.28	1.19	0.615008	0.774209	102593491	NW_006239079.1	259862	261304	+	gene	actin-depolymerizing factor 12
LOC102593599	18.78	2.28	1.19	0.0250571	0.0806238	102593599	NW_006239104.1	144238	148439	+	gene	pentatricopeptide repeat-containing protein At4g02750-like, transcript variant X1
LOC102598102	81.6	2.28	1.19	5.84817e-06	5.90415e-05	102598102	NW_006239232.1	354188	354664	-	gene	leucine-rich repeat extensin-like protein 3
LOC102604231	1.01	2.28	1.19	0.570533	0.741546	102604231	NW_006239205.1	637224	639676	+	gene	auxin-induced protein PCNT115-like
LOC107059412	1.06	2.28	1.19	0.586764	0.753607	107059412	NW_006241338.1	88	439	+	gene	uncharacterized LOC107059412
LOC107062386	39.07	2.28	1.19	0.000641523	0.00378405	107062386	NW_006239147.1	566094	569913	-	gene	putative late blight resistance protein homolog R1C-3, transcript variant X2
LOC107063419	0.99	2.28	1.19	0.567031	0.738777	107063419	NW_006239278.1	381272	383237	-	gene	uncharacterized LOC107063419
GAMMA-TMT	446.84	2.27	1.18	1.43868e-19	8.40497e-18	102577815	NW_006239074.1	962270	966888	+	gene	gamma-tocopherol methyltransferase, transcript variant X2
LOC102578197	21.07	2.27	1.18	0.00986311	0.0379311	102578197	NW_006239516.1	135895	142447	+	gene	F-box protein At4g22280-like
LOC102580090	21.58	2.27	1.18	0.00753093	0.0303683	102580090	NW_006239076.1	1362902	1364698	-	gene
LOC102581738	184.24	2.26	1.18	4.59924e-11	1.15494e-09	102581738	NW_006239577.1	178125	185740	+	gene	uncharacterized protein LOC102581738
LOC102582171	1.97	2.27	1.18	0.451413	0.643842	102582171	NW_006239401.1	116923	118056	+	gene	mitogen-activated protein kinase kinase kinase A-like
LOC102585664	0.99	2.27	1.18	0.570668	0.7416	102585664	NW_006238939.1	2209181	2210814	+	gene	CBL-interacting serine/threonine-protein kinase 5-like
LOC102586472	184.68	2.27	1.18	4.04919e-10	8.64843e-09	102586472	NW_006239002.1	904149	905789	-	gene	caffeoyl-CoA O-methyltransferase 6
LOC102586976	7.54	2.26	1.18	0.186739	0.362233	102586976	NW_006239127.1	828651	832116	-	gene	uncharacterized LOC102586976
LOC102587754	142.75	2.26	1.18	1.43428e-08	2.42637e-07	102587754	NW_006239195.1	49893	53738	+	gene	nudix hydrolase 8-like
LOC102590916	36.64	2.26	1.18	0.000795988	0.00456415	102590916	NW_006239172.1	766593	767422	-	gene	uncharacterized protein LOC102590916
LOC102591647	36.46	2.26	1.18	0.00275769	0.0130993	102591647	NW_006239420.1	351756	356334	-	gene
LOC102591906	10.59	2.26	1.18	0.101394	0.234484	102591906	NW_006239030.1	305644	310149	+	gene	uncharacterized LOC102591906
LOC102592241	3.52	2.26	1.18	0.297049	0.494307	102592241	NW_006239059.1	84444	87429	-	gene	nucleosome assembly protein 1%3B2-like
LOC102593526	93.2	2.26	1.18	5.13359e-07	6.54005e-06	102593526	NW_006239220.1	239588	241029	+	gene	aquaporin TIP2-1
LOC102593687	50.67	2.27	1.18	0.000120323	0.000877071	102593687	NW_006239057.1	254435	260219	-	gene	transcription initiation factor IIB-2, transcript variant X1
LOC102597933	10.15	2.27	1.18	0.108158	0.245951	102597933	NW_006238977.1	1540787	1545182	-	gene	uncharacterized LOC102597933, transcript variant X6
LOC102597950	79.54	2.26	1.18	1.2637e-06	1.478e-05	102597950	NW_006239660.1	91451	95663	-	gene	cationic amino acid transporter 7, chloroplastic-like
LOC102598393	129.07	2.27	1.18	1.52806e-09	2.98059e-08	102598393	NW_006239058.1	1167436	1170552	-	gene	non-specific phospholipase C6
LOC102598459	3.54	2.26	1.18	0.285788	0.482406	102598459	NW_006239378.1	357586	366572	+	gene	DNA repair protein RAD16-like
LOC102600831	1.98	2.26	1.18	0.431844	0.628036	102600831	NW_006239084.1	66397	68109	-	gene
LOC102600973	8.15	2.27	1.18	0.115891	0.258698	102600973	NW_006239220.1	123702	138089	+	gene	rop guanine nucleotide exchange factor 12
LOC102602789	39120.6	2.26	1.18	4.92732e-28	5.6195e-26	102602789	NW_006238961.1	1849409	1850244	+	gene	auxin-binding protein ABP19a-like
LOC102579533	1.05	2.26	1.17	0.57024	0.741486	102579533	NW_006239025.1	390824	393342	-	gene	leucine-rich repeat extensin-like protein 5
LOC102580803	6.07	2.25	1.17	0.158146	0.321992	102580803	NW_006239238.1	357125	359579	-	gene	indole-3-acetic acid-amido synthetase GH3.6-like
LOC102581928	162.07	2.25	1.17	6.41145e-11	1.56903e-09	102581928	NW_006238962.1	2146429	2148444	+	gene	UDP-glucose flavonoid 3-O-glucosyltransferase 7-like
LOC102584030	0.99	2.25	1.17	0.599433	0.762763	102584030	NW_006239294.1	146208	151110	-	gene	uncharacterized LOC102584030
LOC102586157	0.98	2.24	1.17	0.595114	0.759661	102586157	NW_006239025.1	1658505	1659015	-	gene	VQ motif-containing protein 10-like
LOC102589011	1	2.26	1.17	0.554797	0.729165	102589011	NW_006239646.1	119131	122868	+	gene	receptor-like protein kinase HERK 1
LOC102589162	4.46	2.25	1.17	0.254479	0.447129	102589162	NW_006238943.1	1846555	1848287	+	gene	putative disease resistance RPP13-like protein 1
LOC102590173	0.99	2.24	1.17	0.558389	0.731989	102590173	NW_006238986.1	464200	466338	+	gene	uncharacterized protein LOC102590173
LOC102593160	25.27	2.25	1.17	0.00602424	0.0252184	102593160	NW_006239104.1	1224764	1228319	+	gene	rac-like GTP-binding protein 5
LOC102602191	20.81	2.26	1.17	0.0129324	0.0471772	102602191	NW_006239127.1	701161	747132	+	gene	uncharacterized protein LOC102602191
LOC102604326	8.02	2.25	1.17	0.117782	0.261899	102604326	NW_006238930.1	1302125	1304609	+	gene	COBRA-like protein 4
LOC102606088	2.53	2.25	1.17	0.354878	0.555535	102606088	NW_006241654.1	161	1276	+	gene	cold-inducible RNA-binding protein-like
LOC107061767	1.05	2.26	1.17	0.57024	0.741486	107061767	NW_006239090.1	277752	287265	-	gene	uncharacterized LOC107061767, transcript variant X2
LOC107061949	22.64	2.25	1.17	0.00835595	0.0330741	107061949	NW_006239107.1	501481	504783	-	gene	uncharacterized protein LOC107061949
LOC102579068	38.98	2.24	1.16	0.00305866	0.0142786	102579068	NW_006239370.1	262250	268914	-	gene	homeobox-leucine zipper protein ATHB-14-like
LOC102579850	2.04	2.24	1.16	0.405372	0.604545	102579850	NW_006239010.1	845565	849311	-	gene	probable LRR receptor-like serine/threonine-protein kinase At3g47570
LOC102579930	16.71	2.23	1.16	0.0258208	0.0825551	102579930	NW_006239370.1	375623	381538	+	gene	nuclear transcription factor Y subunit A-7-like, transcript variant X4
LOC102579952	113.63	2.24	1.16	7.86574e-08	1.15805e-06	102579952	NW_006239005.1	691026	697049	+	gene	uncharacterized LOC102579952, transcript variant X1
LOC102583819	5.54	2.24	1.16	0.22714	0.413891	102583819	NW_006239348.1	412831	419509	+	gene	serine/threonine-protein kinase STY8-like
LOC102585482	1.99	2.24	1.16	0.436711	0.632217	102585482	NW_006239693.1	4156	9110	-	gene	protein LAZ1 homolog 2
LOC102585564	2.01	2.24	1.16	0.450295	0.642893	102585564	NW_006239346.1	361595	363334	-	gene	uncharacterized protein LOC102585564
LOC102594000	214.11	2.24	1.16	2.07777e-11	5.40674e-10	102594000	NW_006239026.1	280736	281723	+	gene	uncharacterized protein LOC102594000
LOC102594978	1.49	2.24	1.16	0.484663	0.671262	102594978	NW_006239481.1	2510	5795	-	gene	F-box/kelch-repeat protein At3g23880-like
LOC102596859	3.08	2.23	1.16	0.334027	0.534732	102596859	NW_006238981.1	250403	252526	+	gene	dof zinc finger protein DOF5.6-like
LOC102597155	57.4	2.24	1.16	0.000466217	0.00286358	102597155	NW_006238952.1	1637768	1643907	+	gene	phosphoethanolamine N-methyltransferase-like, transcript variant X2
LOC102598250	46.5	2.24	1.16	0.000197635	0.00136348	102598250	NW_006238973.1	1036018	1039657	-	gene	heptahelical transmembrane protein 2-like
LOC102598939	8.43	2.24	1.16	0.128386	0.277948	102598939	NW_006239539.1	64620	76999	+	gene	uncharacterized LOC102598939, transcript variant X1
LOC102599322	209.65	2.23	1.16	0.0481292	0.134823	102599322	NW_006239239.1	306212	316973	+	gene	replication protein A 70 kDa DNA-binding subunit B-like, transcript variant X14
LOC102600004	50.32	2.23	1.16	0.000124307	0.000904451	102600004	NW_006239382.1	190122	195215	+	gene	uncharacterized LOC102600004, transcript variant X1
LOC102600518	3.98	2.24	1.16	0.285004	0.481397	102600518	NW_006239168.1	702082	708166	+	gene	uncharacterized LOC102600518, transcript variant X2
LOC102605163	1.48	2.24	1.16	0.509476	0.691573	102605163	NW_006239421.1	210738	212279	-	gene	pre-mRNA-splicing factor cwc22-like
LOC102605764	2.05	2.23	1.16	0.426827	0.623892	102605764	NW_006239056.1	692215	704296	-	gene	beta-galactosidase 16-like
LOC107058195	0.97	2.23	1.16	0.602158	0.764598	107058195	NW_006239378.1	331740	332403	-	gene	zinc finger BED domain-containing protein RICESLEEPER 2-like
LOC107059251	0.99	2.23	1.16	0.58066	0.748837	107059251	NW_006239928.1	2162	2954	+	gene	uncharacterized LOC107059251
LOC107059767	4.55	2.24	1.16	0.224865	0.410908	107059767	NW_006238963.1	1525667	1526527	+	gene	uncharacterized protein LOC107059767
LOC102580523	3.58	2.21	1.15	0.284784	0.481187	102580523	NW_006239072.1	975202	975918	-	gene	uncharacterized protein LOC102580523
LOC102580695	10.22	2.21	1.15	0.0952692	0.223816	102580695	NW_006239344.1	261712	292324	-	gene
LOC102581123	1	2.22	1.15	0.578173	0.747361	102581123	NW_006239165.1	293439	294455	+	gene	uncharacterized protein LOC102581123
LOC102581279	1.48	2.21	1.15	0.513194	0.694593	102581279	NW_006239385.1	421175	423039	+	gene	uncharacterized LOC102581279
LOC102581320	3.02	2.22	1.15	0.327436	0.52742	102581320	NW_006239066.1	658346	659936	-	gene	LIM domain-containing protein WLIM1-like
LOC102582819	1.04	2.22	1.15	0.577642	0.746998	102582819	NW_006239300.1	58612	59299	+	gene	chaperone protein dnaJ 11, chloroplastic-like
LOC102584771	2.02	2.22	1.15	0.455959	0.647806	102584771	NW_006239173.1	361218	362745	+	gene	uncharacterized protein LOC102584771
LOC102585581	426.61	2.22	1.15	5.65219e-19	3.20013e-17	102585581	NW_006239000.1	360900	366143	+	gene	NAC domain-containing protein 21/22-like
LOC102585859	0.99	2.21	1.15	0.602525	0.764739	102585859	NW_006238930.1	2130217	2132283	-	gene	putative NAC domain-containing protein 94
LOC102588795	43.7	2.21	1.15	0.000423256	0.00263827	102588795	NW_006239028.1	158380	160997	+	gene	zinc finger protein NUTCRACKER
LOC102593140	3.54	2.22	1.15	0.28096	0.4768	102593140	NW_006239027.1	183671	184780	-	gene	F-box protein At3g07870-like
LOC102595094	3	2.21	1.15	0.323446	0.522901	102595094	NW_006238999.1	1141295	1142606	+	gene	transcription repressor OFP13-like
LOC102595928	75.03	2.23	1.15	7.39155e-06	7.26536e-05	102595928	NW_006238931.1	1499124	1505961	+	gene	uncharacterized LOC102595928, transcript variant X4
LOC102597248	14.2	2.21	1.15	0.0370861	0.110622	102597248	NW_006239171.1	848980	860129	-	gene	uncharacterized LOC102597248, transcript variant X1
LOC102598097	9.16	2.22	1.15	0.0925783	0.219681	102598097	NW_006239216.1	354644	361153	+	gene	ubiquitin carboxyl-terminal hydrolase isozyme L3-like, transcript variant X2
LOC102600642	1.49	2.22	1.15	0.511392	0.692902	102600642	NW_006238959.1	1740187	1741476	-	gene	uncharacterized protein LOC102600642
LOC102604972	172.8	2.22	1.15	1.93917e-10	4.36057e-09	102604972	NW_006239061.1	852437	855348	-	gene	7-deoxyloganetin glucosyltransferase-like
LOC107058053	6.51	2.22	1.15	0.168448	0.337061	107058053	NW_006239350.1	148671	154281	-	gene
LOC107058072	5.41	2.22	1.15	0.249546	0.441195	107058072	NW_006239355.1	27433	31823	+	gene	uncharacterized LOC107058072, transcript variant X2
LOC107058999	3.04	2.22	1.15	0.316945	0.516632	107058999	NW_006239663.1	128397	129717	+	gene	uncharacterized protein LOC107058999
LOC107059565	1.47	2.21	1.15	0.523469	0.703467	107059565	NW_006238952.1	2808057	2809774	-	gene	uncharacterized LOC107059565, transcript variant X2
LOC107062975	0.99	2.21	1.15	0.602525	0.764739	107062975	NW_006239214.1	240911	244535	+	gene	glucose-6-phosphate isomerase 1, chloroplastic-like, transcript variant X5
LOC107063287	1.96	2.22	1.15	0.457342	0.649152	107063287	NW_006239253.1	44932	45282	+	gene	putative RING-H2 finger protein ATL53
rpoC1	49.22	2.22	1.15	0.000215358	0.00146959	4099931	NC_008096.2	21222	24025	-	gene	RNA polymerase beta' subunit
LOC102579399	58.04	2.2	1.14	7.10683e-05	0.000549103	102579399	NW_006239409.1	144767	145787	-	gene	uncharacterized protein LOC102579399
LOC102579548	5.57	2.2	1.14	0.180596	0.353916	102579548	NW_006239071.1	871341	874139	+	gene	zinc finger protein 4-like
LOC102581281	1.52	2.2	1.14	0.477284	0.665183	102581281	NW_006238981.1	921772	924894	+	gene	protein DETOXIFICATION 16-like
LOC102585929	4.56	2.2	1.14	0.268522	0.463602	102585929	NW_006239015.1	1771692	1775555	+	gene	G-type lectin S-receptor-like serine/threonine-protein kinase At1g11300
LOC102587521	0.99	2.2	1.14	0.602916	0.764991	102587521	NW_006239170.1	906916	907670	-	gene	uncharacterized protein LOC102587521
LOC102593725	1.97	2.2	1.14	0.481848	0.668996	102593725	NW_006239212.1	377867	385209	-	gene	uncharacterized LOC102593725, transcript variant X7
LOC102594376	3.05	2.2	1.14	0.320328	0.51973	102594376	NW_006239205.1	279928	280934	-	gene	glycine-rich cell wall structural protein-like
LOC102598234	0.98	2.21	1.14	0.58806	0.75442	102598234	NW_006238954.1	512834	521068	+	gene	beta-xylosidase/alpha-L-arabinofuranosidase 2-like
LOC102600268	4.03	2.2	1.14	0.273061	0.468387	102600268	NW_006239065.1	795445	797913	-	gene	uncharacterized LOC102600268, transcript variant X2
LOC102600747	1.48	2.2	1.14	0.539702	0.717155	102600747	NW_006239248.1	254461	255386	-	gene	G-type lectin S-receptor-like serine/threonine-protein kinase At4g03230
LOC102602026	9.28	2.2	1.14	0.115633	0.258267	102602026	NW_006239434.1	321211	323285	+	gene	AT-hook motif nuclear-localized protein 8-like
LOC102602769	156.88	2.21	1.14	3.99336e-10	8.53684e-09	102602769	NW_006239208.1	146159	153323	-	gene	pentatricopeptide repeat-containing protein At4g17616, transcript variant X2
LOC102603040	1.52	2.21	1.14	0.470288	0.660137	102603040	NW_006239012.1	830389	831199	-	gene
LOC102603547	3.01	2.21	1.14	0.362375	0.563296	102603547	NW_006238928.1	5933920	5935879	-	gene	beta-amyrin 28-oxidase-like
LOC102605384	1.5	2.2	1.14	0.524547	0.70444	102605384	NW_006238996.1	494600	499237	+	gene	uncharacterized LOC102605384, transcript variant X2
LOC102606446	6.05	2.21	1.14	0.169285	0.338343	102606446	NW_006239081.1	1221527	1226942	+	gene	U-box domain-containing protein 34
LOC107061502	2	2.21	1.14	0.414356	0.612615	107061502	NW_006239069.1	471082	473143	-	gene	uncharacterized protein LOC107061502
LOC107061533	58.43	2.2	1.14	0.000291708	0.00191283	107061533	NW_006239071.1	361854	366734	-	gene	F-box protein CPR30-like, transcript variant X1
LOC107062658	1.04	2.21	1.14	0.576904	0.746409	107062658	NW_006239176.1	703148	703660	+	gene	uncharacterized LOC107062658
LOC107063252	3.45	2.21	1.14	0.350475	0.551342	107063252	NW_006239248.1	652907	653359	+	gene	leucine-rich repeat extensin-like protein 3
LOC102578841	27.52	2.19	1.13	0.00587234	0.0246866	102578841	NW_006238962.1	533156	533883	+	gene	protein GLUTAMINE DUMPER 5-like
LOC102582810	1.98	2.18	1.13	0.441035	0.635637	102582810	NW_006238952.1	2012018	2013800	-	gene	reticulon-like protein B9
LOC102582824	7.09	2.2	1.13	0.153803	0.316201	102582824	NW_006238964.1	406063	407188	-	gene	uncharacterized protein LOC102582824
LOC102584151	10.67	2.19	1.13	0.0825299	0.202198	102584151	NW_006239420.1	113411	116443	-	gene	probable indole-3-pyruvate monooxygenase YUCCA8
LOC102586787	148.06	2.19	1.13	8.21386e-10	1.67338e-08	102586787	NW_006239381.1	273873	275126	-	gene	protein PHLOEM PROTEIN 2-LIKE A10-like
LOC102591506	45.51	2.19	1.13	0.000313324	0.00203665	102591506	NW_006238952.1	2180934	2182633	+	gene	transcription factor BEE 3
LOC102594526	0.97	2.19	1.13	0.614348	0.773689	102594526	NW_006239378.1	97283	131122	-	gene
LOC102595726	2.95	2.19	1.13	0.37476	0.575444	102595726	NW_006238963.1	1058906	1063044	-	gene
LOC102597092	23.82	2.19	1.13	0.009079	0.0354545	102597092	NW_006239032.1	1346357	1350401	+	gene
LOC102600048	6.1	2.18	1.13	0.178592	0.351289	102600048	NW_006239056.1	34166	35035	-	gene	RING-H2 finger protein ATL78-like
LOC102603318	0.97	2.19	1.13	0.614348	0.773689	102603318	NW_006239196.1	577256	578507	+	gene	uncharacterized protein LOC102603318
LOC107057715	317.83	2.19	1.13	5.45303e-16	2.31691e-14	107057715	NW_006238977.1	2268416	2269835	+	gene	ycf54-like protein
LOC107059401	15.04	2.19	1.13	0.0508902	0.140656	107059401	NW_006240941.1	454	1381	+	gene	uncharacterized protein LOC107059401
LOC107059406	2.05	2.19	1.13	0.44453	0.638085	107059406	NW_006241053.1	33	1908	+	gene	uncharacterized protein LOC107059406
LOC107059471	2.01	2.18	1.13	0.445418	0.638539	107059471	NW_006238947.1	532353	550374	-	gene	uncharacterized LOC107059471
LOC107059491	10.26	2.19	1.13	0.0867144	0.20984	107059491	NW_006238947.1	2349294	2393149	+	gene	uncharacterized protein LOC107059491
LOC107062635	1.57	2.18	1.13	0.51363	0.694947	107062635	NW_006238937.1	1697419	1700781	-	gene	uncharacterized LOC107062635, transcript variant X2
LOC102578312	1.02	2.17	1.12	0.570458	0.741529	102578312	NW_006239017.1	489784	491055	+	gene	probable serine/threonine-protein kinase kinX
LOC102581717	7.42	2.17	1.12	0.155115	0.31812	102581717	NW_006238985.1	1627756	1631339	+	gene	WAT1-related protein At1g09380-like
LOC102585285	239.7	2.18	1.12	1.03963e-13	3.49514e-12	102585285	NW_006239089.1	369987	372950	-	gene
LOC102586246	12.5	2.18	1.12	0.0580888	0.156	102586246	NW_006239413.1	48299	49846	-	gene	protein PHLOEM PROTEIN 2-LIKE A10-like
LOC102588957	685.55	2.17	1.12	4.85176e-22	3.42149e-20	102588957	NW_006238946.1	446640	450278	+	gene	mannan endo-1,4-beta-mannosidase 7-like
LOC102590037	4102	2.18	1.12	9.95265e-20	5.88664e-18	102590037	NW_006239205.1	352933	354220	+	gene	glycine-rich cell wall structural protein-like, transcript variant X1
LOC102592825	10.86	2.18	1.12	0.0758126	0.18952	102592825	NW_006239135.1	607447	609348	+	gene	protein NRT1/ PTR FAMILY 1.2-like
LOC102593849	42.25	2.18	1.12	0.000757499	0.00437185	102593849	NW_006238943.1	2301178	2302970	-	gene	putative calcium-binding protein CML19
LOC102596992	1.03	2.18	1.12	0.584223	0.751594	102596992	NW_006239040.1	495313	516782	+	gene	probable sugar phosphate/phosphate translocator At1g06470, transcript variant X1
LOC102598812	62.08	2.17	1.12	5.80769e-05	0.000460228	102598812	NW_006239004.1	147948	154874	-	gene
LOC102603137	15.09	2.18	1.12	0.0363931	0.10891	102603137	NW_006238981.1	1271060	1272653	-	gene
LOC102605456	50.66	2.17	1.12	0.000163421	0.00115519	102605456	NW_006238930.1	2409606	2411123	-	gene	AAA-ATPase At3g28610-like
LOC102606127	1.03	2.18	1.12	0.584223	0.751594	102606127	NW_006239162.1	173376	180560	+	gene	peroxisomal (S)-2-hydroxy-acid oxidase GLO1-like, transcript variant X1
LOC107058223	12.85	2.18	1.12	0.0650382	0.169408	107058223	NW_006239386.1	27824	30916	+	gene	uncharacterized LOC107058223
LOC107060340	1.49	2.18	1.12	0.530706	0.709155	107060340	NW_006238930.1	754850	755237	+	gene	uncharacterized protein LOC107060340
LOC107060469	30.64	2.17	1.12	0.00655997	0.0270994	107060469	NW_006239010.1	528961	529263	-	gene	monothiol glutaredoxin-S1-like
LOC107061100	11.99	2.18	1.12	0.0564875	0.152744	107061100	NW_006239040.1	821135	822389	-	gene	uncharacterized LOC107061100
LOC102579884	12.6	2.15	1.11	0.0666364	0.172534	102579884	NW_006239104.1	711210	715695	+	gene	protein ECERIFERUM 1-like
LOC102580196	5.53	2.16	1.11	0.222252	0.408129	102580196	NW_006239058.1	506183	520239	+	gene	nuclear transcription factor Y subunit C-1-like, transcript variant X4
LOC102580844	211.59	2.16	1.11	2.25156e-11	5.82085e-10	102580844	NW_006239002.1	768818	771698	-	gene	extensin
LOC102583850	164.14	2.16	1.11	4.69695e-10	9.90765e-09	102583850	NW_006239709.1	13499	17216	+	gene	uncharacterized LOC102583850
LOC102586586	6.87	2.15	1.11	0.15573	0.318762	102586586	NW_006239002.1	260759	261305	-	gene	uncharacterized protein LOC102586586
LOC102590619	1.02	2.16	1.11	0.574108	0.744023	102590619	NW_006239346.1	448805	450085	+	gene	uncharacterized protein LOC102590619
LOC102593273	15.08	2.16	1.11	0.043815	0.12552	102593273	NW_006239106.1	624351	625976	-	gene
LOC102595056	1	2.16	1.11	0.594199	0.759177	102595056	NW_006239252.1	398271	400166	+	gene
LOC102596676	10.81	2.17	1.11	0.0941255	0.221982	102596676	NW_006239109.1	1075144	1076788	+	gene	uncharacterized protein LOC102596676
LOC102600934	14.52	2.15	1.11	0.0437727	0.12542	102600934	NW_006239070.1	479709	481598	+	gene
LOC102602017	35.66	2.16	1.11	0.00204917	0.0102184	102602017	NW_006238972.1	1290026	1291657	+	gene	auxin-responsive protein IAA29-like
LOC102603154	7.63	2.16	1.11	0.150847	0.312199	102603154	NW_006239005.1	183218	187823	-	gene	probable sulfate transporter 3.4
LOC102603197	7.02	2.16	1.11	0.163929	0.330716	102603197	NW_006239117.1	292185	294254	-	gene	TNF receptor-associated factor family protein DDB_G0272098
LOC102603717	1.53	2.16	1.11	0.508032	0.690308	102603717	NW_006239670.1	55842	56242	-	gene	uncharacterized protein LOC102603717
LOC102604425	2.49	2.15	1.11	0.413862	0.612151	102604425	NW_006239075.1	933641	937030	+	gene	uncharacterized protein LOC102604425
LOC102606255	1.01	2.16	1.11	0.593365	0.758443	102606255	NW_006239256.1	39309	40623	-	gene	uncharacterized protein DKFZp434B061-like
LOC107059184	571.79	2.16	1.11	5.20896e-14	1.82858e-12	107059184	NW_006239827.1	7	518	-	gene	chitin-binding lectin 1
LOC102579596	11.55	2.14	1.1	0.0727949	0.184025	102579596	NW_006238964.1	873870	877263	+	gene	peroxisomal (S)-2-hydroxy-acid oxidase GLO4-like, transcript variant X1
LOC102581224	104.57	2.14	1.1	3.32772e-06	3.56332e-05	102581224	NW_006239150.1	434488	438002	+	gene	uncharacterized LOC102581224, transcript variant X2
LOC102583332	327.02	2.15	1.1	6.62487e-14	2.28856e-12	102583332	NW_006239141.1	15633	19597	+	gene	LRR receptor-like serine/threonine-protein kinase RCH1 isoform X2
LOC102586279	8.28	2.14	1.1	0.168594	0.337187	102586279	NW_006240037.1	17080	22260	+	gene	mitogen-activated protein kinase 9-like, transcript variant X4
LOC102586941	33.26	2.14	1.1	0.00534892	0.0228448	102586941	NW_006240050.1	6309	20551	+	gene
LOC102587953	46.84	2.14	1.1	0.00152991	0.00795873	102587953	NW_006239155.1	961674	967919	-	gene	disease resistance protein RPP13, transcript variant X2
LOC102589600	1.01	2.14	1.1	0.597236	0.761274	102589600	NW_006239226.1	437227	440462	+	gene	uncharacterized protein LOC102589600
LOC102592504	9.6	2.15	1.1	0.119501	0.264575	102592504	NW_006238935.1	2268860	2273261	+	gene	GDSL esterase/lipase 2-like
LOC102593496	89.67	2.15	1.1	7.29072e-06	7.18106e-05	102593496	NW_006239095.1	1059868	1065447	+	gene	enoyl-[acyl-carrier-protein] reductase [NADH], chloroplastic-like
LOC102594822	40.33	2.14	1.1	0.000933061	0.00522076	102594822	NW_006238944.1	1031236	1034602	-	gene	leucine-rich repeat receptor-like protein kinase PXL1
LOC102595774	42.1	2.15	1.1	0.00152409	0.00793713	102595774	NW_006239035.1	1173470	1174515	-	gene
LOC102599318	4.87	2.15	1.1	0.244787	0.435683	102599318	NW_006238934.1	1394747	1399886	-	gene	rRNA-processing protein UTP23 homolog
LOC102599437	1840.7	2.15	1.1	6.49379e-23	4.86748e-21	102599437	NW_006239280.1	566761	568506	-	gene	vegetative cell wall protein gp1-like
LOC102600184	20.95	2.14	1.1	0.0289363	0.0905151	102600184	NW_006239168.1	690597	700607	+	gene	uncharacterized LOC102600184, transcript variant X6
LOC102604460	33.9	2.14	1.1	0.00367663	0.0166306	102604460	NW_006239226.1	207370	208190	-	gene	auxin-responsive protein SAUR21-like
LOC102606260	5.92	2.15	1.1	0.187292	0.362862	102606260	NW_006239293.1	569301	575203	+	gene
LOC107058160	9.45	2.14	1.1	0.094778	0.22308	107058160	NW_006239369.1	228313	229582	-	gene	putative receptor-like protein kinase At3g47110
LOC102588233	12.97	2.13	1.09	0.0621981	0.164032	102588233	NW_006239017.1	1614478	1619128	-	gene	tryptophan aminotransferase-related protein 2-like
LOC102592435	25.19	2.12	1.09	0.00878204	0.0344461	102592435	NW_006239473.1	88914	94633	+	gene	probable methyltransferase PMT10
LOC102593641	7.91	2.13	1.09	0.125752	0.274338	102593641	NW_006239343.1	299974	302723	-	gene	NAC transcription factor 56
LOC102593892	5.33	2.13	1.09	0.229942	0.4175	102593892	NW_006239716.1	90691	95178	+	gene	uncharacterized LOC102593892
LOC102594010	1	2.13	1.09	0.597425	0.761428	102594010	NW_006239047.1	1135421	1135802	+	gene	uncharacterized LOC102594010
LOC102594459	13.73	2.12	1.09	0.0703128	0.179345	102594459	NW_006239059.1	151679	154405	-	gene	protein IQ-DOMAIN 1, transcript variant X2
LOC102595107	22.51	2.14	1.09	0.0130191	0.0474355	102595107	NW_006239659.1	140668	143965	-	gene	long-chain-alcohol oxidase FAO2
LOC102596622	4.9	2.13	1.09	0.243233	0.433895	102596622	NW_006239364.1	233096	240183	-	gene	uridine-cytidine kinase C-like
LOC102596791	870.94	2.12	1.09	3.53793e-20	2.19039e-18	102596791	NW_006239109.1	482168	484912	+	gene	uncharacterized protein LOC102596791
LOC102602491	2.57	2.12	1.09	0.449732	0.64252	102602491	NW_006239016.1	542726	544459	-	gene	cytochrome P450 94C1
LOC102603735	7.43	2.12	1.09	0.150995	0.312342	102603735	NW_006239038.1	346144	348534	-	gene	WAT1-related protein At3g30340-like
LOC102604433	14.1	2.13	1.09	0.0861278	0.208751	102604433	NW_006239107.1	953700	971693	-	gene
LOC107059109	7.34	2.14	1.09	0.152267	0.313887	107059109	NW_006239749.1	68744	73817	+	gene	uncharacterized LOC107059109
LOC107059248	5.34	2.13	1.09	0.228507	0.41567	107059248	NW_006239924.1	12818	13834	+	gene	uncharacterized LOC107059248
LOC107059266	7.94	2.13	1.09	0.126597	0.275313	107059266	NW_006239987.1	21204	22316	+	gene	F-box/kelch-repeat protein At3g23880-like
LOC107059443	11.79	2.12	1.09	0.0663557	0.171975	107059443	NW_006243369.1	7	755	-	gene	RNA-dependent RNA polymerase 1-like
LOC107061032	21.71	2.13	1.09	0.0338634	0.102641	107061032	NW_006239038.1	409155	409517	+	gene	uncharacterized protein LOC107061032
LOC107062397	14.23	2.13	1.09	0.0448851	0.127808	107062397	NW_006239149.1	419051	421969	-	gene	uncharacterized LOC107062397
LOC102579926	24.42	2.11	1.08	0.00956969	0.0370304	102579926	NW_006239346.1	142639	146166	-	gene	UPF0503 protein At3g09070, chloroplastic-like
LOC102583448	37.68	2.11	1.08	0.00133107	0.0070703	102583448	NW_006238930.1	2700626	2703942	-	gene	alpha-dioxygenase 1-like
LOC102586436	1.52	2.12	1.08	0.519309	0.699966	102586436	NW_006239263.1	401513	402726	-	gene	dirigent protein 22-like
LOC102587579	28.87	2.12	1.08	0.00636777	0.0264153	102587579	NW_006239481.1	64345	68165	-	gene	pentatricopeptide repeat-containing protein At3g20730
LOC102590162	9.94	2.12	1.08	0.109468	0.247959	102590162	NW_006239345.1	76082	77789	-	gene	glucan endo-1,3-beta-glucosidase 12, transcript variant X2
LOC102592371	43.4	2.11	1.08	0.00117724	0.00636587	102592371	NW_006239147.1	827287	830179	+	gene	uncharacterized LOC102592371, transcript variant X1
LOC102593340	3.03	2.12	1.08	0.374712	0.575444	102593340	NW_006239527.1	4003	8447	-	gene	2-isopropylmalate synthase A-like
LOC102595063	58.39	2.11	1.08	0.00088225	0.00497853	102595063	NW_006238958.1	378599	382594	-	gene	protein RADIALIS-like 6, transcript variant X1
LOC102597396	30.35	2.11	1.08	0.00525987	0.0225063	102597396	NW_006239447.1	83872	87994	-	gene	ankyrin repeat-containing protein At3g12360-like
LOC102597903	27.74	2.11	1.08	0.00744767	0.0301039	102597903	NW_006239220.1	569912	578276	-	gene	uncharacterized protein LOC102597903
LOC102598046	121.36	2.11	1.08	3.34208e-07	4.40364e-06	102598046	NW_006239002.1	1293338	1294650	+	gene	ethylene-responsive transcription factor ERF109-like
LOC102598608	4.92	2.11	1.08	0.239482	0.429405	102598608	NW_006239496.1	87691	89233	-	gene	delta(12) oleic acid desaturase FAD2-like
LOC102600618	571	2.12	1.08	1.42261e-21	9.6884e-20	102600618	NW_006239170.1	378560	381625	-	gene	uncharacterized protein LOC102600618
LOC102604961	1.52	2.11	1.08	0.536086	0.714023	102604961	NW_006240190.1	12876	14009	+	gene
LOC107059741	195.84	2.12	1.08	1.86191e-08	3.10788e-07	107059741	NW_006238962.1	762072	765763	-	gene	uncharacterized LOC107059741
LOC102578426	1.04	2.1	1.07	0.599886	0.763014	102578426	NW_006239688.1	62022	63794	+	gene	glucan endo-1,3-beta-glucosidase 8-like
LOC102581960	1650.74	2.1	1.07	1.86914e-26	1.92038e-24	102581960	NW_006239504.1	22477	31718	+	gene	elongator complex protein 2, transcript variant X2
LOC102590336	196.88	2.1	1.07	2.23905e-09	4.24921e-08	102590336	NW_006239127.1	942345	943571	+	gene	two-component response regulator ORR10-like
LOC102590740	10.56	2.1	1.07	0.0953749	0.223998	102590740	NW_006239413.1	274139	278149	-	gene	BTB/POZ domain-containing protein At5g67385-like
LOC102591975	4.39	2.09	1.07	0.270842	0.466123	102591975	NW_006239342.1	147026	147780	+	gene	protein YLS9-like
LOC102592413	5.86	2.11	1.07	0.215104	0.398911	102592413	NW_006238963.1	2333715	2335524	-	gene	pectinesterase-like
LOC102595279	21.96	2.11	1.07	0.032025	0.0983316	102595279	NW_006238949.1	894347	896433	+	gene	acid phosphatase 1
LOC102596064	96.72	2.1	1.07	1.11426e-06	1.31926e-05	102596064	NW_006238962.1	339299	347152	-	gene	probable trans-2-enoyl-CoA reductase, mitochondrial, transcript variant X5
LOC102601814	6.49	2.1	1.07	0.206847	0.38822	102601814	NW_006239014.1	880502	881531	+	gene
LOC102602550	29.36	2.1	1.07	0.00478581	0.0207673	102602550	NW_006238945.1	384826	387086	-	gene	pentatricopeptide repeat-containing protein At2g22410, mitochondrial-like
LOC102603743	210.2	2.11	1.07	4.7956e-09	8.67942e-08	102603743	NW_006239064.1	969671	972220	-	gene	probable E3 ubiquitin-protein ligase XERICO
LOC102605094	79.97	2.1	1.07	8.65149e-05	0.000653413	102605094	NW_006239070.1	604896	611779	+	gene	uncharacterized protein LOC102605094
LOC102605272	87.11	2.1	1.07	3.3968e-06	3.62751e-05	102605272	NW_006238976.1	638933	643763	-	gene	auxin response factor 9
LOC102579302	4.87	2.08	1.06	0.258005	0.451253	102579302	NW_006239536.1	212031	213419	-	gene	uncharacterized protein LOC102579302
LOC102579545	54.16	2.08	1.06	0.000238274	0.00160362	102579545	NW_006239054.1	1501544	1510666	+	gene	WAT1-related protein At1g68170-like
LOC102579784	1982.69	2.09	1.06	2.59928e-23	2.03804e-21	102579784	NW_006239147.1	913003	915660	+	gene	60S ribosomal protein L7a-2-like
LOC102579867	817.47	2.08	1.06	1.26908e-18	6.87493e-17	102579867	NW_006239051.1	787861	795152	+	gene	probable plastid-lipid-associated protein 14, chloroplastic
LOC102579908	37.18	2.08	1.06	0.00254949	0.0122619	102579908	NW_006238950.1	1766503	1767813	+	gene	uncharacterized protein LOC102579908
LOC102589242	174.94	2.09	1.06	5.25814e-10	1.10328e-08	102589242	NW_006239092.1	1041775	1045987	-	gene	transcription factor TGA1-like, transcript variant X3
LOC102590477	25.14	2.08	1.06	0.0128681	0.0469861	102590477	NW_006238956.1	2511912	2513792	+	gene	L-ascorbate oxidase homolog
LOC102592920	14.96	2.08	1.06	0.0524953	0.144107	102592920	NW_006239051.1	240247	243664	+	gene	histone-lysine N-methyltransferase ATXR6
LOC102593944	175.75	2.08	1.06	2.75601e-07	3.68436e-06	102593944	NW_006239231.1	672345	677375	+	gene
LOC102594054	25.51	2.09	1.06	0.010962	0.0412912	102594054	NW_006239252.1	114600	116471	-	gene	putative late blight resistance protein homolog R1B-13
LOC102594871	36.43	2.08	1.06	0.00588677	0.0247378	102594871	NW_006239019.1	1140786	1149915	+	gene
LOC102598074	148.43	2.09	1.06	1.05119e-08	1.81173e-07	102598074	NW_006239089.1	1149255	1154742	-	gene	protein sym-1, transcript variant X1
LOC102598306	14.16	2.09	1.06	0.0473537	0.133026	102598306	NW_006239140.1	758457	760262	-	gene	SNF1-related protein kinase regulatory subunit gamma-like PV42a
LOC102600209	25.54	2.08	1.06	0.0171364	0.0593766	102600209	NW_006239261.1	32099	36287	-	gene	homeobox protein ATH1
LOC102600350	18.76	2.08	1.06	0.0261095	0.0833128	102600350	NW_006239622.1	70619	72569	-	gene	basic 7S globulin-like
LOC102601096	2.08	2.08	1.06	0.534096	0.711929	102601096	NW_006239244.1	11341	11853	+	gene	ethylene-responsive transcription factor 1B-like
LOC102601867	181.84	2.09	1.06	7.26859e-10	1.48972e-08	102601867	NW_006238930.1	3754087	3754948	+	gene	putative calcium-binding protein CML19
LOC102602285	54.53	2.09	1.06	0.00119356	0.00644239	102602285	NW_006239073.1	1150582	1154260	+	gene	uncharacterized protein LOC102602285
LOC102603388	4.84	2.08	1.06	0.249055	0.44062	102603388	NW_006239804.1	53835	56800	-	gene	uncharacterized LOC102603388, transcript variant X1
LOC102603606	13.57	2.09	1.06	0.0560272	0.151792	102603606	NW_006239476.1	304499	310949	-	gene	BURP domain-containing protein 17-like
LOC102606263	14.97	2.08	1.06	0.0767572	0.191459	102606263	NW_006238961.1	2186724	2203982	-	gene	uncharacterized LOC102606263, transcript variant X1
LOC107058967	3.34	2.08	1.06	0.335653	0.536559	107058967	NW_006239645.1	161617	162707	+	gene	probable LRR receptor-like serine/threonine-protein kinase At3g47570
LOC107061946	3.27	2.08	1.06	0.375966	0.57623	107061946	NW_006239106.1	1089796	1092607	-	gene
STP-1	3234.33	2.09	1.06	3.92793e-05	0.000325664	102603391	NW_006239027.1	1391374	1397467	-	gene	alpha-1,4 glucan phosphorylase L-2 isozyme, chloroplastic/amyloplastic-like
LOC102577442	55.7	2.08	1.05	0.000298631	0.00195184	102577442	NW_006239053.1	454486	456697	-	gene	expansin-A6
LOC102580054	105.23	2.07	1.05	3.33453e-05	0.000280656	102580054	NW_006239471.1	83954	85599	-	gene
LOC102580599	3.82	2.07	1.05	0.401581	0.600672	102580599	NW_006239419.1	333886	338124	+	gene
LOC102585802	190.2	2.06	1.05	1.83013e-09	3.51233e-08	102585802	NW_006239446.1	287710	307381	-	gene	ABC transporter I family member 11, chloroplastic, transcript variant X11
LOC102591224	2.89	2.06	1.05	0.389863	0.590018	102591224	NW_006239618.1	170209	173217	-	gene	uncharacterized LOC102591224
LOC102591877	22.75	2.07	1.05	0.0135849	0.0491888	102591877	NW_006239438.1	94982	106141	+	gene	delta-amyrin synthase
LOC102592634	7.75	2.07	1.05	0.145223	0.303538	102592634	NW_006238947.1	2667075	2669464	-	gene	PAN domain-containing protein At5g03700
LOC102595721	70.86	2.07	1.05	3.63957e-05	0.000304609	102595721	NW_006238958.1	431048	434305	+	gene	isoflavone reductase-like protein, transcript variant X3
LOC102596452	196.42	2.07	1.05	8.1518e-09	1.42977e-07	102596452	NW_006239075.1	683173	685136	+	gene	UDP-glycosyltransferase 91C1
LOC102599366	5.65	2.07	1.05	0.269365	0.464452	102599366	NW_006239528.1	50400	55572	+	gene	inactive protein kinase SELMODRAFT_444075-like
LOC102606037	653.51	2.07	1.05	5.5777e-19	3.16548e-17	102606037	NW_006238958.1	741446	744501	-	gene	pentatricopeptide repeat-containing protein At1g19720
LOC107059473	393.01	2.08	1.05	1.01346e-14	3.85278e-13	107059473	NW_006238947.1	1295702	1296786	-	gene	uncharacterized protein LOC107059473
LOC107061220	930.29	2.06	1.05	1.33971e-18	7.20842e-17	107061220	NW_006239050.1	448234	448857	-	gene	uncharacterized protein LOC107061220
LOC102577439	472.27	2.05	1.04	1.09939e-17	5.51685e-16	102577439	NW_006239079.1	1180618	1181394	+	gene	CBF2
LOC102578847	477.06	2.06	1.04	7.58821e-16	3.18999e-14	102578847	NW_006238964.1	1868757	1878099	-	gene	ABC transporter G family member 35-like
LOC102579965	538.81	2.06	1.04	9.15365e-12	2.46817e-10	102579965	NW_006240008.1	4464	12952	+	gene	7-deoxyloganetin glucosyltransferase-like
LOC102580922	44	2.06	1.04	0.00127568	0.0068208	102580922	NW_006238962.1	562470	571127	+	gene	ubiquitin carboxyl-terminal hydrolase 18, transcript variant X1
LOC102583157	129.05	2.05	1.04	4.52554e-06	4.68393e-05	102583157	NW_006239302.1	278764	290388	+	gene	kinesin-related protein 11, transcript variant X3
LOC102583349	238.33	2.06	1.04	3.94029e-09	7.23581e-08	102583349	NW_006239227.1	511167	515245	-	gene	phospholipase A2-alpha
LOC102584609	90.61	2.06	1.04	2.26821e-05	0.000198186	102584609	NW_006239015.1	1082663	1089443	-	gene	beta-galactosidase 8-like
LOC102585019	8.49	2.05	1.04	0.205018	0.385835	102585019	NW_006239356.1	269918	270557	+	gene	zinc finger protein ZAT11-like
LOC102586635	10.56	2.05	1.04	0.14425	0.30231	102586635	NW_006239141.1	521045	525977	+	gene	pentatricopeptide repeat-containing protein At2g29760, chloroplastic-like, transcript variant X4
LOC102590469	2669.91	2.06	1.04	5.9141e-26	5.73043e-24	102590469	NW_006239241.1	676751	681206	+	gene	pre-mRNA-splicing factor cwf23
LOC102592166	610.25	2.06	1.04	1.13533e-17	5.68524e-16	102592166	NW_006238937.1	81329	82465	+	gene	LOB domain-containing protein 37
LOC102595737	2037.21	2.06	1.04	5.55275e-26	5.40226e-24	102595737	NW_006238977.1	1336005	1344877	+	gene	anthranilate synthase alpha subunit 2, chloroplastic-like, transcript variant X1
LOC102599826	27.57	2.05	1.04	0.0102833	0.0392369	102599826	NW_006239057.1	463688	466234	-	gene	two-component response regulator ORR9
LOC102602414	2.88	2.06	1.04	0.413585	0.612019	102602414	NW_006239155.1	296096	298476	-	gene	homeobox-leucine zipper protein HAT22-like
LOC102604019	11498.1	2.05	1.04	2.9475e-32	4.13275e-30	102604019	NW_006239325.1	408479	411584	-	gene	tubulin alpha chain
LOC102604560	15.65	2.05	1.04	0.0577003	0.15525	102604560	NW_006238934.1	2822421	2826544	+	gene	beta-fructofuranosidase, insoluble isoenzyme 1-like precursor
LOC102604723	2.85	2.05	1.04	0.377401	0.577613	102604723	NW_006239587.1	94495	97645	-	gene	pentatricopeptide repeat-containing protein At4g21065-like
LOC107059416	32.45	2.06	1.04	0.0267386	0.0849901	107059416	NW_006241527.1	202	896	-	gene	uncharacterized LOC107059416
trnF-GAA	2.81	2.06	1.04	0.399232	0.598779	4099976	NC_008096.2	49446	49518	+	gene	tRNA-Phe
LOC102584363	18.1	2.05	1.03	0.031222	0.0963127	102584363	NW_006239356.1	277958	278658	+	gene	zinc finger protein ZAT11-like
LOC102588858	11.74	2.05	1.03	0.10941	0.247876	102588858	NW_006238973.1	711160	714973	-	gene	VAN3-binding protein
LOC102589209	3.37	2.04	1.03	0.387898	0.588313	102589209	NW_006239000.1	597601	599490	+	gene
LOC102590384	954.18	2.04	1.03	5.47237e-20	3.32753e-18	102590384	NW_006238969.1	1920478	1922727	-	gene	chlorophyll a-b binding protein P4, chloroplastic
LOC102591763	14.54	2.05	1.03	0.0526838	0.144551	102591763	NW_006238991.1	1141088	1148831	-	gene	branched-chain-amino-acid aminotransferase 2, chloroplastic-like
LOC102591786	34.56	2.04	1.03	0.00631692	0.02625	102591786	NW_006239680.1	29880	38581	+	gene	LOW QUALITY PROTEIN: tRNA(His) guanylyltransferase 1-like
LOC102592818	326.29	2.04	1.03	9.27406e-14	3.13111e-12	102592818	NW_006239081.1	235540	237259	+	gene	heat stress transcription factor C-1
LOC102595556	25.02	2.04	1.03	0.013011	0.0474133	102595556	NW_006239057.1	308801	312435	-	gene	L-2-hydroxyglutarate dehydrogenase, mitochondrial, transcript variant X1
LOC102595817	9.11	2.04	1.03	0.121082	0.26706	102595817	NW_006238946.1	1487313	1490247	+	gene	uncharacterized protein LOC102595817
LOC102596415	4.33	2.05	1.03	0.299771	0.496998	102596415	NW_006239473.1	236839	238145	-	gene	uncharacterized LOC102596415
LOC102599665	5.72	2.04	1.03	0.217655	0.401924	102599665	NW_006238964.1	2379751	2381641	-	gene	auxin-induced protein IAA6-like
LOC102602264	2.43	2.05	1.03	0.4711	0.660849	102602264	NW_006239630.1	122428	126857	-	gene	cytochrome c oxidase subunit 6a, mitochondrial-like
LOC102602650	20.38	2.05	1.03	0.0420501	0.121669	102602650	NW_006239220.1	334125	345929	-	gene
LOC102603149	132.91	2.05	1.03	5.98469e-08	9.02284e-07	102603149	NW_006239000.1	904514	908294	-	gene	probable LRR receptor-like serine/threonine-protein kinase At4g26540
LOC102604949	264.36	2.04	1.03	7.4511e-12	2.03675e-10	102604949	NW_006239503.1	175632	178271	-	gene	uncharacterized LOC102604949, transcript variant X2
LOC107058265	7.07	2.04	1.03	0.189285	0.365565	107058265	NW_006239396.1	379933	380937	+	gene	probable dolichyl-diphosphooligosaccharide--protein glycosyltransferase subunit 3B
LOC107060800	1.02	2.04	1.03	0.636836	0.789193	107060800	NW_006239024.1	511222	546360	+	gene	uncharacterized protein LOC107060800
LOC107060910	41.45	2.04	1.03	0.00167667	0.0086002	107060910	NW_006238934.1	1455558	1457107	+	gene	uncharacterized LOC107060910
LOC102578805	81.3	2.03	1.02	5.17781e-05	0.00041597	102578805	NW_006239147.1	903041	906727	+	gene	probable glycosyltransferase At3g07620, transcript variant X1
LOC102579405	574.67	2.02	1.02	3.66627e-14	1.31018e-12	102579405	NW_006238988.1	554383	555440	+	gene	ethylene-responsive transcription factor ERF017
LOC102580497	61.31	2.03	1.02	0.000269871	0.00179032	102580497	NW_006239537.1	32125	34484	+	gene	protein ASPARTIC PROTEASE IN GUARD CELL 2-like
LOC102582330	5.1	2.03	1.02	0.333382	0.534326	102582330	NW_006239165.1	345372	347105	+	gene	CLAVATA3/ESR (CLE)-related protein 25
LOC102582535	80.35	2.02	1.02	3.13102e-05	0.000265875	102582535	NW_006239059.1	600265	600906	-	gene	proline-rich receptor-like protein kinase PERK8
LOC102582778	809.69	2.03	1.02	1.8095e-18	9.64905e-17	102582778	NW_006239169.1	946481	954369	-	gene	V-type proton ATPase catalytic subunit A-like
LOC102582790	2.81	2.03	1.02	0.40242	0.60146	102582790	NW_006238936.1	841758	843280	+	gene	AT-hook motif nuclear-localized protein 22-like
LOC102583658	152.8	2.02	1.02	5.57692e-08	8.45082e-07	102583658	NW_006238928.1	592479	594159	+	gene	aspartic proteinase nepenthesin-1-like
LOC102586416	40.02	2.02	1.02	0.00209213	0.0103891	102586416	NW_006239174.1	206835	220841	-	gene	aquaporin NIP2-1-like
LOC102589465	26.05	2.03	1.02	0.0143694	0.05142	102589465	NW_006239079.1	1187751	1188647	+	gene
LOC102592994	34.61	2.03	1.02	0.00910842	0.0355331	102592994	NW_006238994.1	383875	384879	+	gene	germin-like protein subfamily 1 member 13
LOC102593497	10.37	2.03	1.02	0.136687	0.290972	102593497	NW_006239101.1	134288	140933	-	gene	synaptotagmin-3-like, transcript variant X1
LOC102593913	14.81	2.02	1.02	0.0637659	0.166988	102593913	NW_006239075.1	523443	524729	-	gene
LOC102594654	5.19	2.02	1.02	0.266861	0.461637	102594654	NW_006239500.1	230438	238203	+	gene	UTP--glucose-1-phosphate uridylyltransferase-like
LOC102595409	1.86	2.02	1.02	0.525058	0.704883	102595409	NW_006238976.1	1172517	1173957	-	gene	plant UBX domain-containing protein 7-like
LOC102596252	1671.9	2.03	1.02	9.30322e-26	8.83472e-24	102596252	NW_006239128.1	620333	622264	-	gene	protein phosphatase 2C 37-like
LOC102597234	3.83	2.03	1.02	0.350903	0.551687	102597234	NW_006239075.1	744280	748206	+	gene	transcription factor JUNGBRUNNEN 1-like
LOC102600776	3.88	2.03	1.02	0.317606	0.517178	102600776	NW_006239397.1	371626	373381	+	gene	uncharacterized protein LOC102600776
LOC102605310	6.15	2.03	1.02	0.22138	0.407098	102605310	NW_006239060.1	722455	723848	-	gene	RING-H2 finger protein ATL16-like
LOC107059661	2.28	2.03	1.02	0.491518	0.676942	107059661	NW_006238957.1	1078119	1086728	-	gene	MLP-like protein 28
LOC107061700	2.34	2.03	1.02	0.461877	0.653215	107061700	NW_006239084.1	187368	199151	+	gene	agamous-like MADS-box protein AGL80
LOC102580167	22.87	2.01	1.01	0.0273344	0.0864805	102580167	NW_006239002.1	1562847	1564075	+	gene
LOC102580857	2018.18	2.02	1.01	6.22488e-30	7.97722e-28	102580857	NW_006239023.1	1352052	1353967	+	gene	uncharacterized protein LOC102580857
LOC102581036	524.78	2.02	1.01	2.96701e-16	1.31209e-14	102581036	NW_006239353.1	214001	215199	+	gene	protein EXORDIUM-like
LOC102581183	68.22	2.02	1.01	0.000252283	0.0016849	102581183	NW_006239002.1	1601615	1603299	+	gene	cyclin-dependent kinase inhibitor 7
LOC102582392	2.31	2.02	1.01	0.462164	0.653505	102582392	NW_006239689.1	15958	18037	+	gene	cytochrome P450 81E8-like
LOC102584903	1067.91	2.02	1.01	3.36354e-24	2.8736e-22	102584903	NW_006239366.1	445787	452448	+	gene	putative wall-associated receptor kinase-like 16
LOC102585882	77.79	2.01	1.01	0.000225741	0.00153015	102585882	NW_006238952.1	609695	632136	+	gene	ABC transporter C family member 13, transcript variant X1
LOC102586530	625.47	2.02	1.01	1.20111e-17	5.97699e-16	102586530	NW_006238934.1	2133443	2137160	+	gene	uncharacterized protein LOC102586530
LOC102592303	67.43	2.01	1.01	9.69986e-05	0.000722744	102592303	NW_006239342.1	153647	155005	-	gene	aspartic proteinase nepenthesin-2-like
LOC102593297	131.84	2.01	1.01	1.55472e-07	2.16715e-06	102593297	NW_006239231.1	682046	688325	-	gene
LOC102597866	102.62	2.01	1.01	5.67094e-05	0.000450575	102597866	NW_006239038.1	192693	201707	+	gene	protein CLT1, chloroplastic-like
LOC102599853	8.69	2.01	1.01	0.171394	0.341098	102599853	NW_006239192.1	796839	803957	+	gene	uncharacterized protein LOC102599853
LOC102600019	4.7	2.02	1.01	0.28821	0.484859	102600019	NW_006239000.1	824557	825171	+	gene	uncharacterized protein LOC102600019
LOC102602348	85.69	2.01	1.01	2.73584e-05	0.000235591	102602348	NW_006238978.1	1203446	1207581	+	gene	uncharacterized protein LOC102602348
LOC102602494	29.78	2.02	1.01	0.0134567	0.0487689	102602494	NW_006239661.1	72239	75203	+	gene	caffeic acid 3-O-methyltransferase 2-like
LOC102604263	9.27	2.01	1.01	0.156416	0.319437	102604263	NW_006238976.1	616688	618685	+	gene	RING-H2 zinc finger protein RHA4a-like
LOC107057815	134.65	2.02	1.01	1.81822e-07	2.51533e-06	107057815	NW_006239304.1	199335	199685	+	gene	uncharacterized protein LOC107057815
LOC107060288	12.72	2.01	1.01	0.0760957	0.190048	107060288	NW_006238997.1	570849	575130	-	gene	pentatricopeptide repeat-containing protein At3g53360, mitochondrial
LOC102587032	24.24	2	1	0.0187026	0.0637486	102587032	NW_006239396.1	355587	356775	-	gene	uncharacterized protein LOC102587032
LOC102587956	5.24	2	1	0.297475	0.494898	102587956	NW_006239169.1	300153	304361	-	gene	nucleosome assembly protein 1%3B4-like
LOC102589155	2.86	2	1	0.417469	0.615344	102589155	NW_006238936.1	1995690	2009637	-	gene	CCR4-NOT transcription complex subunit 1-like, transcript variant X2
LOC102592282	15815.4	2	1	2.24954e-17	1.10103e-15	102592282	NW_006239220.1	138241	140853	-	gene	photosystem I reaction center subunit VI-2, chloroplastic-like
LOC102593143	33.24	2	1	0.00802182	0.0319906	102593143	NW_006239033.1	1282522	1290305	-	gene	uncharacterized LOC102593143, transcript variant X2
LOC102596948	2.27	2	1	0.495556	0.680262	102596948	NW_006239274.1	393044	396586	+	gene	uncharacterized protein LOC102596948
LOC102598375	11.05	2	1	0.108895	0.247147	102598375	NW_006239533.1	195852	200674	+	gene
LOC102598752	2.27	2	1	0.495556	0.680262	102598752	NW_006239161.1	396924	413216	+	gene	GTPase-activating protein gyp1-like, transcript variant X2
LOC102600403	40.18	2	1	0.00635306	0.0263772	102600403	NW_006238934.1	1572172	1574627	-	gene	premnaspirodiene oxygenase-like
LOC102600712	16.54	2	1	0.0446698	0.127332	102600712	NW_006239107.1	490373	491973	-	gene	uncharacterized protein LOC102600712
LOC102600753	9717.37	2	1	1.07983e-35	1.76294e-33	102600753	NW_006238958.1	590050	593872	-	gene	bifunctional nuclease 2
LOC102602328	603.91	2	1	4.05681e-18	2.11593e-16	102602328	NW_006238952.1	2451598	2457813	+	gene	uncharacterized protein LOC102602328
LOC107059369	7.55	2	1	0.172471	0.342623	107059369	NW_006240492.1	490	1762	+	gene
LOC102578640	27.33	1.98	0.99	0.0111594	0.0418559	102578640	NW_006239610.1	100976	102820	+	gene	uncharacterized protein LOC102578640
LOC102579324	105.47	1.98	0.99	9.42021e-06	9.03582e-05	102579324	NW_006239064.1	742816	753220	+	gene	uncharacterized LOC102579324, transcript variant X3
LOC102579692	372.16	1.98	0.99	4.4777e-13	1.39517e-11	102579692	NW_006238946.1	1737837	1742505	+	gene	bifunctional nuclease 2
LOC102581970	2661.57	1.98	0.99	2.87076e-23	2.22167e-21	102581970	NW_006239664.1	77144	79560	+	gene	isocitrate lyase
LOC102583027	13.08	1.99	0.99	0.076903	0.191709	102583027	NW_006239294.1	121693	126700	-	gene	interactor of constitutive active ROPs 2, chloroplastic, transcript variant X2
LOC102584447	248.42	1.99	0.99	7.63345e-09	1.34579e-07	102584447	NW_006239201.1	19077	24912	+	gene	telomere repeat-binding protein 5-like, transcript variant X2
LOC102586890	5.94	1.99	0.99	0.277747	0.47312	102586890	NW_006238963.1	1917220	1925226	-	gene	glyoxysomal fatty acid beta-oxidation multifunctional protein MFP-a
LOC102591577	16.49	1.99	0.99	0.0988626	0.230171	102591577	NW_006239083.1	501	4675	+	gene	TMV resistance protein N-like, transcript variant X2
LOC102592287	121.03	1.99	0.99	6.12527e-07	7.68835e-06	102592287	NW_006239245.1	589612	594946	+	gene	uncharacterized LOC102592287, transcript variant X3
LOC102593517	2.35	1.98	0.99	0.487834	0.673931	102593517	NW_006239181.1	629398	642312	+	gene	protein DETOXIFICATION 2-like, transcript variant X3
LOC102593654	1395.93	1.98	0.99	1.68323e-22	1.22695e-20	102593654	NW_006238987.1	769644	771870	+	gene	uncharacterized LOC102593654, transcript variant X10
LOC102596935	1.8	1.98	0.99	0.541023	0.718351	102596935	NW_006239205.1	403498	407119	-	gene	germacrene C synthase-like
LOC102597290	566.84	1.99	0.99	3.21939e-17	1.53475e-15	102597290	NW_006239421.1	143124	144382	-	gene	probable E3 ubiquitin-protein ligase RNF217
LOC102599422	1.88	1.99	0.99	0.519207	0.6999	102599422	NW_006238937.1	1173550	1175183	-	gene	myb-related protein 330-like
LOC102602974	7.39	1.99	0.99	0.233389	0.42186	102602974	NW_006239169.1	706628	710634	+	gene	26S protease regulatory subunit 7 homolog A-like
LOC107060431	22.29	1.99	0.99	0.0312387	0.0963517	107060431	NW_006239007.1	1916010	1917661	-	gene	uncharacterized protein LOC107060431
LOC102582294	325.46	1.98	0.98	4.64946e-13	1.4468e-11	102582294	NW_006239625.1	135248	141192	+	gene	UV-B-induced protein At3g17800, chloroplastic
LOC102583159	16316	1.98	0.98	4.39456e-21	2.88564e-19	102583159	NW_006238962.1	2181434	2192802	+	gene	low-temperature-induced cysteine proteinase-like
LOC102586477	1.87	1.97	0.98	0.502265	0.685741	102586477	NW_006239010.1	1660963	1664633	-	gene	LRR receptor-like serine/threonine-protein kinase FLS2
LOC102589300	156.29	1.97	0.98	1.04674e-07	1.50756e-06	102589300	NW_006239368.1	8665	12858	+	gene	alanine--glyoxylate aminotransferase 2 homolog 2, mitochondrial
LOC102590765	3734.33	1.98	0.98	9.92915e-23	7.32728e-21	102590765	NW_006239695.1	78890	80459	-	gene	uncharacterized protein LOC102590765
LOC102590890	553	1.97	0.98	4.65236e-16	1.99449e-14	102590890	NW_006239051.1	1124528	1129911	+	gene	plastid division protein PDV1
LOC102591199	48.66	1.97	0.98	0.00199564	0.00999121	102591199	NW_006239381.1	368061	373230	+	gene	F-box/LRR-repeat protein At5g02910-like, transcript variant X2
LOC102593188	76.09	1.97	0.98	0.00035509	0.00227097	102593188	NW_006239220.1	160427	164769	-	gene	protein NRT1/ PTR FAMILY 1.2
LOC102595965	11.28	1.98	0.98	0.100419	0.232886	102595965	NW_006239364.1	226968	231032	-	gene	transcription factor bHLH79-like
LOC102598072	36.55	1.97	0.98	0.00403288	0.0179745	102598072	NW_006239072.1	1160419	1163699	-	gene	uncharacterized protein LOC102598072
LOC102600028	48.49	1.98	0.98	0.00127813	0.00683082	102600028	NW_006239697.1	19172	23041	+	gene	non-functional pseudokinase ZED1-like
LOC102603854	698.51	1.97	0.98	2.15264e-18	1.14277e-16	102603854	NW_006239043.1	566195	570196	+	gene
LOC102604536	423.07	1.97	0.98	3.38997e-12	9.72362e-11	102604536	NW_006239084.1	254705	256495	+	gene	probably inactive leucine-rich repeat receptor-like protein kinase IMK2
LOC102605816	4.72	1.98	0.98	0.292484	0.489577	102605816	NW_006238947.1	306739	310902	-	gene	tropinone reductase homolog At5g06060-like
LOC107059770	1.86	1.97	0.98	0.501934	0.685464	107059770	NW_006238963.1	2453228	2454511	-	gene	uncharacterized LOC107059770
LOC102580074	8.51	1.96	0.97	0.171856	0.34175	102580074	NW_006239027.1	1533567	1538708	+	gene	mitotic checkpoint protein BUB3.3, transcript variant X1
LOC102581348	10.29	1.96	0.97	0.144017	0.302041	102581348	NW_006239219.1	567064	567704	+	gene	glutaredoxin-C11
LOC102583800	957.17	1.96	0.97	4.86095e-21	3.1744e-19	102583800	NW_006239253.1	635280	637199	-	gene	glucan endo-1,3-beta-glucosidase 11-like
LOC102586944	5.55	1.96	0.97	0.255493	0.448308	102586944	NW_006240775.1	362	1171	-	gene	F-box/kelch-repeat protein At3g23880-like
LOC102587250	383.51	1.97	0.97	6.1911e-14	2.15747e-12	102587250	NW_006238986.1	2102015	2123889	+	gene
LOC102590474	154.71	1.96	0.97	5.21336e-08	7.96575e-07	102590474	NW_006239264.1	583243	585413	-	gene	F-box/WD-40 repeat-containing protein At5g21040-like
LOC102591523	363.19	1.96	0.97	1.13597e-10	2.65983e-09	102591523	NW_006238978.1	2006310	2008131	+	gene	NAC transcription factor 29-like, transcript variant X2
LOC102591687	1178.59	1.96	0.97	2.80139e-20	1.75721e-18	102591687	NW_006239083.1	184431	189388	+	gene	receptor-like protein kinase HAIKU2
LOC102593531	1.85	1.95	0.97	0.508501	0.690713	102593531	NW_006238943.1	2280047	2282387	+	gene	probable carboxylesterase 15
LOC102598465	197.65	1.96	0.97	6.7069e-09	1.19303e-07	102598465	NW_006239402.1	276815	277926	+	gene	uncharacterized protein LOC102598465
LOC102601085	6.04	1.96	0.97	0.236866	0.426173	102601085	NW_006238934.1	1550926	1552827	-	gene	premnaspirodiene oxygenase-like
LOC102603729	1.85	1.95	0.97	0.506848	0.689292	102603729	NW_006239028.1	1626505	1630988	-	gene	cytochrome b561 domain-containing protein At4g18260-like, transcript variant X2
LOC102604948	301.01	1.96	0.97	2.48155e-08	4.04862e-07	102604948	NW_006239002.1	691954	695432	+	gene	probable LRR receptor-like serine/threonine-protein kinase At4g37250
LOC102605275	46.88	1.96	0.97	0.00445499	0.0195632	102605275	NW_006238978.1	1322047	1324796	+	gene	putative uncharacterized protein DDB_G0286901
LOC107057757	5.5	1.96	0.97	0.270052	0.465166	107057757	NW_006239749.1	23311	86795	+	gene	putative late blight resistance protein homolog R1A-3, transcript variant X3
LOC107058137	2.28	1.96	0.97	0.54453	0.721319	107058137	NW_006239366.1	267884	270381	+	gene	uncharacterized LOC107058137
LOC107058196	20.19	1.96	0.97	0.0693314	0.177352	107058196	NW_006239378.1	326788	329159	+	gene	uncharacterized LOC107058196
LOC107058447	1.86	1.95	0.97	0.530241	0.708769	107058447	NW_006239435.1	118685	120427	+	gene	probable leucine-rich repeat receptor-like protein kinase At1g35710
LOC107060120	2.39	1.95	0.97	0.454499	0.646525	107060120	NW_006238985.1	1593791	1595805	+	gene
LOC107060491	10.3	1.96	0.97	0.122299	0.268923	107060491	NW_006239010.1	1446805	1449436	+	gene	LRR receptor-like serine/threonine-protein kinase EFR
LOC102578509	9.75	1.94	0.96	0.135013	0.288495	102578509	NW_006238977.1	1862689	1863632	+	gene	uncharacterized protein LOC102578509
LOC102581460	727.66	1.95	0.96	1.68819e-15	6.89035e-14	102581460	NW_006239169.1	932243	936480	+	gene	F-box/kelch-repeat protein At1g51550
LOC102581702	185.09	1.95	0.96	7.72025e-07	9.51007e-06	102581702	NW_006238964.1	1993223	1995030	+	gene	GATA transcription factor 12-like
LOC102582173	78.25	1.95	0.96	7.21415e-05	0.000555953	102582173	NW_006238987.1	302929	307609	-	gene	ribosomal RNA small subunit methyltransferase G
LOC102583461	7.33	1.94	0.96	0.207181	0.388603	102583461	NW_006239216.1	727797	728641	+	gene
LOC102583877	7.9	1.95	0.96	0.17849	0.351117	102583877	NW_006239094.1	885612	889629	-	gene	squamosa promoter-binding-like protein 6, transcript variant X2
LOC102588577	48.31	1.95	0.96	0.00599722	0.0251186	102588577	NW_006239027.1	1684495	1691246	-	gene	phosphate transporter PHO1 homolog 10
LOC102589673	18.93	1.94	0.96	0.0896378	0.214756	102589673	NW_006239071.1	367530	372296	-	gene	F-box protein CPR30-like, transcript variant X3
LOC102595717	4.99	1.94	0.96	0.293539	0.490556	102595717	NW_006239263.1	436446	441181	+	gene	GDSL esterase/lipase At5g45960-like
LOC102596762	1.8	1.94	0.96	0.554051	0.728828	102596762	NW_006239971.1	486	4632	-	gene	probable ATP-dependent DNA helicase CHR12, transcript variant X3
LOC102600600	43.24	1.95	0.96	0.00283368	0.0134068	102600600	NW_006239071.1	279766	281029	+	gene	uncharacterized LOC102600600, transcript variant X2
LOC102600816	115.69	1.95	0.96	0.000108481	0.000798809	102600816	NW_006239031.1	86299	91000	+	gene	TMV resistance protein N-like
LOC102604988	2283.72	1.94	0.96	8.64394e-11	2.06037e-09	102604988	NW_006239126.1	731842	732581	-	gene	14 kDa proline-rich protein DC2.15-like
LOC102605865	2369.91	1.95	0.96	6.17248e-18	3.15724e-16	102605865	NW_006239021.1	302098	302750	+	gene	putative lipid-binding protein At4g00165
LOC107060738	1.81	1.95	0.96	0.527415	0.706817	107060738	NW_006239021.1	543507	545657	-	gene	zinc finger MYM-type protein 1-like
LOC107061957	56.04	1.94	0.96	0.000931627	0.00521518	107061957	NW_006239107.1	1158714	1161674	+	gene	uncharacterized protein LOC107061957
MIR6023	52.02	1.94	0.96	0.0159995	0.0560262	104794328	NW_006239038.1	575666	575901	+	gene	microRNA MIR6023
LOC102578457	511.12	1.93	0.95	1.72731e-14	6.3932e-13	102578457	NW_006239128.1	983182	986264	-	gene	uncharacterized LOC102578457, transcript variant X2
LOC102578496	1007.71	1.93	0.95	1.43058e-09	2.80423e-08	102578496	NW_006239304.1	313389	314438	+	gene	snakin-1-like
LOC102579760	15.68	1.94	0.95	0.0773393	0.192388	102579760	NW_006239038.1	1243102	1246584	+	gene	uncharacterized LOC102579760, transcript variant X11
LOC102579805	143.81	1.93	0.95	1.05992e-06	1.26195e-05	102579805	NW_006239233.1	647453	651962	-	gene	ABC transporter G family member 14
LOC102583583	6.03	1.93	0.95	0.274666	0.470017	102583583	NW_006239283.1	492040	495950	+	gene	uncharacterized LOC102583583, transcript variant X3
LOC102583689	74.12	1.93	0.95	0.000378575	0.00239801	102583689	NW_006238964.1	2029421	2030566	-	gene	ethylene-responsive transcription factor TINY
LOC102583737	13.8	1.93	0.95	0.0853895	0.207455	102583737	NW_006239028.1	897956	900398	-	gene	G-type lectin S-receptor-like serine/threonine-protein kinase SD2-5
LOC102584296	251.56	1.94	0.95	1.44766e-10	3.35014e-09	102584296	NW_006239075.1	1204139	1207356	+	gene	delta(24)-sterol reductase-like, transcript variant X1
LOC102584379	1559.43	1.93	0.95	4.57738e-23	3.47473e-21	102584379	NW_006239000.1	1271136	1272585	+	gene	nuclear transcription factor Y subunit B-3-like, transcript variant X1
LOC102587069	10.1	1.93	0.95	0.139775	0.295776	102587069	NW_006239071.1	1037119	1037877	+	gene	auxin-responsive protein SAUR21-like
LOC102591342	355.87	1.93	0.95	1.03466e-08	1.78712e-07	102591342	NW_006239695.1	98965	99910	-	gene	uncharacterized LOC102591342
LOC102593348	57.33	1.93	0.95	0.0069338	0.0283927	102593348	NW_006239021.1	886075	893139	-	gene	putative late blight resistance protein homolog R1B-14, transcript variant X4
LOC102593704	23.97	1.93	0.95	0.0327164	0.0998243	102593704	NW_006239115.1	712318	731361	+	gene	7-deoxyloganetic acid glucosyltransferase-like
LOC102597297	15.46	1.93	0.95	0.0892877	0.214219	102597297	NW_006239481.1	130199	135126	+	gene
LOC102599175	30.94	1.93	0.95	0.0153855	0.0543382	102599175	NW_006239074.1	1372430	1376357	+	gene	disease resistance protein RGA2-like
LOC102602470	5421.99	1.93	0.95	6.33942e-20	3.83519e-18	102602470	NW_006238987.1	105487	107103	-	gene	transcription factor MYB1R1-like
LOC102602808	14.11	1.93	0.95	0.156668	0.319775	102602808	NW_006239438.1	338690	344008	+	gene	replication protein A 70 kDa DNA-binding subunit D-like
LOC102605550	9.65	1.93	0.95	0.172688	0.342988	102605550	NW_006239149.1	32296	122195	-	gene	uncharacterized LOC102605550, transcript variant X3
LOC107060481	1.84	1.93	0.95	0.509425	0.691573	107060481	NW_006239010.1	904938	907911	-	gene	LRR receptor-like serine/threonine-protein kinase EFR
LOC107062939	142.97	1.94	0.95	3.79264e-07	4.95078e-06	107062939	NW_006239208.1	114765	117271	-	gene	FRIGIDA-like protein 5, transcript variant X1
LOC107063523	1.78	1.93	0.95	0.555241	0.729468	107063523	NW_006238928.1	2501743	2502429	+	gene	uncharacterized protein LOC107063523
LOC102580293	9.43	1.92	0.94	0.202364	0.382456	102580293	NW_006239040.1	817028	820858	-	gene	putative late blight resistance protein homolog R1A-3
LOC102581020	115.53	1.92	0.94	2.79056e-06	3.03587e-05	102581020	NW_006239264.1	286106	288003	+	gene	protein FAF-like, chloroplastic
LOC102581533	36.08	1.92	0.94	0.00556354	0.0236076	102581533	NW_006240631.1	2477	3766	+	gene	zeatin O-glucosyltransferase-like
LOC102582860	6.87	1.92	0.94	0.232556	0.420864	102582860	NW_006239023.1	596743	601682	+	gene	gibberellin 2-beta-dioxygenase 8
LOC102583611	42.79	1.92	0.94	0.00463126	0.0202107	102583611	NW_006239504.1	206005	209322	+	gene	CDT1-like protein a, chloroplastic
LOC102586879	11.34	1.91	0.94	0.121162	0.267171	102586879	NW_006239264.1	486457	489543	-	gene	beta-glucosidase BoGH3B-like, transcript variant X2
LOC102588475	3.23	1.92	0.94	0.43411	0.63002	102588475	NW_006239032.1	1685515	1687429	+	gene	ras-related protein RABC2a-like
LOC102589092	15.4	1.92	0.94	0.0854616	0.20758	102589092	NW_006238976.1	243663	244770	+	gene	homeobox-leucine zipper protein ATHB-7-like
LOC102590545	1032.66	1.92	0.94	1.62618e-11	4.2642e-10	102590545	NW_006239095.1	912079	935141	-	gene	callose synthase 3-like, transcript variant X2
LOC102592909	73.16	1.92	0.94	0.00046966	0.00288303	102592909	NW_006239026.1	1327057	1331378	+	gene	cysteine-rich receptor-like protein kinase 2
LOC102595593	6.38	1.91	0.94	0.247442	0.438547	102595593	NW_006239217.1	383815	386645	-	gene
LOC102598777	6.09	1.91	0.94	0.271081	0.466273	102598777	NW_006239253.1	46615	47323	-	gene
LOC102599418	141.09	1.92	0.94	4.30045e-07	5.55284e-06	102599418	NW_006238936.1	320814	324712	+	gene	adenylate isopentenyltransferase 5, chloroplastic
LOC102605135	1382.68	1.92	0.94	8.32325e-17	3.86731e-15	102605135	NW_006238946.1	1677470	1679282	-	gene	15-cis-phytoene desaturase, chloroplastic/chromoplastic
LOC102606279	268.78	1.92	0.94	1.97457e-09	3.78342e-08	102606279	NW_006238977.1	1822212	1827931	-	gene	probable protein phosphatase 2C 26
LOC107060266	1.84	1.92	0.94	0.539055	0.716655	107060266	NW_006238996.1	208824	209345	-	gene	uncharacterized protein LOC107060266
LOC107062160	15.25	1.92	0.94	0.0861617	0.208799	107062160	NW_006239128.1	1007519	1008055	-	gene	zeatin O-glucosyltransferase-like
LOC102579559	189.45	1.91	0.93	1.13835e-07	1.6273e-06	102579559	NW_006239139.1	789163	793858	-	gene	probable purine permease 9
LOC102580027	1.85	1.9	0.93	0.538105	0.716016	102580027	NW_006239299.1	175387	185086	-	gene	uncharacterized protein LOC102580027
LOC102580045	203.47	1.9	0.93	5.06803e-08	7.75907e-07	102580045	NW_006239403.1	106765	109258	+	gene	uncharacterized protein LOC102580045
LOC102582531	63.68	1.9	0.93	0.159058	0.323295	102582531	NW_006239057.1	805461	821439	-	gene	replication protein A 70 kDa DNA-binding subunit B-like, transcript variant X11
LOC102582780	111.54	1.91	0.93	6.87592e-06	6.83178e-05	102582780	NW_006239173.1	822174	826070	-	gene	2-alkenal reductase (NADP(+)-dependent)-like
LOC102584226	119.87	1.91	0.93	2.2435e-06	2.48785e-05	102584226	NW_006239264.1	392469	393458	+	gene	putative calcium-binding protein CML19
LOC102584244	39.48	1.9	0.93	0.00635607	0.0263805	102584244	NW_006239366.1	421976	423133	+	gene	wall-associated receptor kinase 2-like
LOC102584332	135.24	1.9	0.93	1.21175e-05	0.000112869	102584332	NW_006238937.1	646776	657083	+	gene	histone-lysine N-methyltransferase CLF-like
LOC102586881	13.13	1.9	0.93	0.119088	0.264153	102586881	NW_006238952.1	2822313	2825870	+	gene	cytochrome P450 734A1-like
LOC102587050	7.27	1.9	0.93	0.228518	0.41567	102587050	NW_006239646.1	105538	107904	+	gene
LOC102590502	16.97	1.91	0.93	0.0689588	0.176651	102590502	NW_006238995.1	270647	276072	-	gene	spindle and kinetochore-associated protein 1 homolog, transcript variant X2
LOC102593329	5.89	1.9	0.93	0.267726	0.462708	102593329	NW_006238987.1	762448	764824	-	gene	probable polygalacturonase non-catalytic subunit JP650
LOC102594740	1.86	1.9	0.93	0.518196	0.699141	102594740	NW_006239329.1	139578	144314	+	gene	protein IQ-DOMAIN 14-like, transcript variant X1
LOC102595759	13.24	1.91	0.93	0.145608	0.304129	102595759	NW_006239680.1	1238	2145	-	gene	probable receptor-like protein kinase At2g42960
LOC102597391	1.31	1.91	0.93	0.66034	0.806476	102597391	NW_006238985.1	343517	344512	-	gene	protein SRC2-like
LOC102599404	4086.69	1.9	0.93	6.03762e-22	4.24521e-20	102599404	NW_006239121.1	240279	241609	+	gene	zinc finger CCCH domain-containing protein 20-like
LOC102599804	55.83	1.91	0.93	0.00113392	0.00616833	102599804	NW_006239015.1	659926	662394	+	gene	stem-specific protein TSJT1-like
LOC102600300	6.44	1.9	0.93	0.240181	0.430229	102600300	NW_006239220.1	61740	65997	-	gene	uncharacterized protein LOC102600300
LOC102600422	8.22	1.9	0.93	0.183511	0.357981	102600422	NW_006239248.1	243811	246917	-	gene	G-type lectin S-receptor-like serine/threonine-protein kinase At1g11300
LOC102602308	2273.31	1.91	0.93	9.79184e-28	1.09577e-25	102602308	NW_006239183.1	405605	407238	+	gene	hyoscyamine 6-dioxygenase
LOC102602658	539.03	1.9	0.93	6.44997e-14	2.23461e-12	102602658	NW_006239248.1	334902	339272	-	gene	disease resistance RPP13-like protein 4
LOC102602955	1.85	1.9	0.93	0.538687	0.716486	102602955	NW_006239070.1	708470	709909	-	gene	dof zinc finger protein DOF4.6-like
LOC102603646	455.26	1.91	0.93	1.05694e-11	2.82119e-10	102603646	NW_006239140.1	862040	863075	-	gene	uncharacterized protein LOC102603646
LOC102603812	612.42	1.91	0.93	2.552e-13	8.0998e-12	102603812	NW_006239352.1	318252	321601	-	gene	zinc finger protein CONSTANS-LIKE 14-like
LOC102604120	4282.27	1.9	0.93	4.03756e-24	3.42488e-22	102604120	NW_006239237.1	188859	193864	+	gene	peroxisomal (S)-2-hydroxy-acid oxidase GLO1-like, transcript variant X2
LOC102604144	748.92	1.91	0.93	3.76458e-18	1.97214e-16	102604144	NW_006238964.1	1763210	1768716	+	gene	hexokinase-1
LOC102604319	1.33	1.9	0.93	0.591458	0.756944	102604319	NW_006239127.1	400599	401503	-	gene	probable LRR receptor-like serine/threonine-protein kinase At3g47570
LOC102605014	1.33	1.9	0.93	0.591458	0.756944	102605014	NW_006239248.1	442203	443982	+	gene	transcription factor bHLH69
LOC102606297	73.37	1.91	0.93	0.000200875	0.00138224	102606297	NW_006239511.1	120770	124726	-	gene	serine/threonine-protein phosphatase 7 long form homolog
LOC107060564	1.31	1.91	0.93	0.631385	0.785475	107060564	NW_006239014.1	524622	525561	+	gene	probable LRR receptor-like serine/threonine-protein kinase At3g47570
LOC102579058	631.67	1.89	0.92	1.24422e-15	5.13989e-14	102579058	NW_006238964.1	1050610	1052254	-	gene	solute carrier family 25 member 44
LOC102580837	101.45	1.89	0.92	2.82186e-05	0.000242385	102580837	NW_006239459.1	166388	167407	+	gene	uncharacterized protein LOC102580837
LOC102581512	59.46	1.89	0.92	0.000867867	0.00490666	102581512	NW_006239459.1	174918	178648	-	gene	somatic embryogenesis receptor kinase 1
LOC102586068	898.53	1.9	0.92	5.39855e-13	1.66684e-11	102586068	NW_006239086.1	1310833	1316387	-	gene	haloalkane dehalogenase 2
LOC102586156	3.16	1.89	0.92	0.424629	0.621887	102586156	NW_006239784.1	44669	46842	-	gene	uncharacterized LOC102586156, transcript variant X2
LOC102586366	3.12	1.9	0.92	0.428145	0.62494	102586366	NW_006238997.1	1522492	1533066	+	gene	linoleate 9S-lipoxygenase 5, chloroplastic-like
LOC102589333	4.49	1.89	0.92	0.339398	0.539974	102589333	NW_006239021.1	1640537	1642201	-	gene	ankyrin repeat-containing protein At2g01680-like
LOC102590675	1.32	1.89	0.92	0.6007	0.76352	102590675	NW_006239096.1	808143	810061	+	gene
LOC102591194	770.5	1.89	0.92	2.95864e-17	1.41896e-15	102591194	NW_006238976.1	1090647	1095149	+	gene	abscisic acid receptor PYL9-like
LOC102592711	1.33	1.9	0.92	0.594677	0.759388	102592711	NW_006239143.1	43930	49585	-	gene	polygalacturonase At1g48100
LOC102592877	4.59	1.9	0.92	0.336592	0.537614	102592877	NW_006239390.1	381891	384097	-	gene	DNA repair helicase XPB1-like
LOC102594006	1113.57	1.9	0.92	5.97586e-20	3.62444e-18	102594006	NW_006239038.1	819507	823665	+	gene	probable GTP diphosphokinase CRSH, chloroplastic
LOC102594599	1.32	1.89	0.92	0.6007	0.76352	102594599	NW_006238928.1	1107935	1110988	+	gene	transcription factor bHLH96-like
LOC102594673	59.82	1.89	0.92	0.000905541	0.00508588	102594673	NW_006239052.1	831798	833436	+	gene	phosphoenolpyruvate carboxylase kinase 1-like
LOC102596750	4.57	1.89	0.92	0.324852	0.524356	102596750	NW_006239509.1	18230	19827	+	gene	premnaspirodiene oxygenase-like
LOC102597774	40.42	1.89	0.92	0.00840664	0.0332416	102597774	NW_006238928.1	3096510	3099834	+	gene	uncharacterized LOC102597774
LOC102597910	15.37	1.89	0.92	0.0796988	0.197003	102597910	NW_006239248.1	157183	166745	+	gene	mitogen-activated protein kinase kinase kinase 1-like, transcript variant X3
LOC102600995	3212.64	1.9	0.92	1.15598e-23	9.43625e-22	102600995	NW_006239327.1	120897	129726	-	gene	lecithin-cholesterol acyltransferase-like 4
LOC102601803	2052.1	1.89	0.92	1.81421e-19	1.05472e-17	102601803	NW_006239421.1	272698	277263	-	gene	uncharacterized protein LOC102601803
LOC102603867	120.53	1.89	0.92	1.94211e-05	0.000172474	102603867	NW_006239072.1	1365413	1367925	+	gene	protein IQ-DOMAIN 14-like
LOC102604572	91.5	1.9	0.92	5.68729e-05	0.000451573	102604572	NW_006239241.1	24305	36908	+	gene	cadmium/zinc-transporting ATPase HMA3-like, transcript variant X1
LOC102606193	10.14	1.89	0.92	0.174715	0.345803	102606193	NW_006239012.1	276603	279139	+	gene	uncharacterized protein LOC102606193
LOC107058716	3.66	1.89	0.92	0.390195	0.590295	107058716	NW_006238946.1	1144799	1155127	+	gene	uncharacterized LOC107058716, transcript variant X14
LOC102586828	190.02	1.87	0.91	7.80797e-06	7.63375e-05	102586828	NW_006239038.1	625903	626714	-	gene	cell wall / vacuolar inhibitor of fructosidase 1
LOC102587556	6.29	1.88	0.91	0.285639	0.482222	102587556	NW_006239338.1	32254	37112	+	gene	uncharacterized LOC102587556, transcript variant X1
LOC102589217	2.68	1.87	0.91	0.452273	0.644431	102589217	NW_006239017.1	1649013	1653268	-	gene	probable kinetochore protein SPC25
LOC102591465	13.53	1.88	0.91	0.0986491	0.229764	102591465	NW_006239057.1	1057737	1061141	-	gene	protein DETOXIFICATION 21-like, transcript variant X2
LOC102593300	28.5	1.88	0.91	0.0232135	0.0758073	102593300	NW_006238946.1	2135703	2145541	+	gene	phosphoinositide phosphatase SAC6, transcript variant X3
LOC102595353	120.87	1.88	0.91	7.76961e-06	7.59936e-05	102595353	NW_006239147.1	103441	105728	-	gene	myb-related protein 330-like
LOC102596294	21.15	1.87	0.91	0.0419487	0.121508	102596294	NW_006238973.1	933369	943758	+	gene	oxysterol-binding protein-related protein 1B-like
LOC102599435	24.14	1.88	0.91	0.0503497	0.139632	102599435	NW_006239275.1	247828	252416	-	gene	protein ROOT PRIMORDIUM DEFECTIVE 1-like, transcript variant X2
LOC102599469	1.8	1.88	0.91	0.563381	0.735987	102599469	NW_006239005.1	686413	687915	+	gene	protein TOO MANY MOUTHS
LOC102599567	594.1	1.88	0.91	5.62247e-15	2.20423e-13	102599567	NW_006238977.1	1607560	1609262	+	gene	putative protein phosphatase 2C 53
LOC102600591	4.57	1.87	0.91	0.340244	0.540743	102600591	NW_006239056.1	31772	32612	-	gene	RING-H2 finger protein ATL78-like
LOC102601770	1.3	1.88	0.91	0.645352	0.795797	102601770	NW_006239253.1	171751	174897	-	gene	uncharacterized protein LOC102601770
LOC102602454	297.88	1.88	0.91	4.45282e-10	9.47083e-09	102602454	NW_006238968.1	273399	275086	-	gene	CBS domain-containing protein CBSX5-like
LOC102603696	5.09	1.88	0.91	0.342602	0.543077	102603696	NW_006239395.1	30024	32440	+	gene	probable S-adenosylmethionine-dependent methyltransferase At5g38100
LOC102604207	1.33	1.88	0.91	0.603997	0.765832	102604207	NW_006239083.1	679188	680328	+	gene
LOC107058444	9.23	1.88	0.91	0.194998	0.373257	107058444	NW_006239435.1	56633	57726	+	gene	probable LRR receptor-like serine/threonine-protein kinase At4g08850
LOC107059995	56.5	1.88	0.91	0.00110721	0.00604064	107059995	NW_006238977.1	2012953	2015707	+	gene	uncharacterized LOC107059995
LOC107063060	2.38	1.88	0.91	0.511468	0.692927	107063060	NW_006239223.1	196240	199267	-	gene	uncharacterized LOC107063060
LOC102580179	216.27	1.87	0.9	1.10168e-06	1.30645e-05	102580179	NW_006239019.1	1611428	1624602	+	gene	acyltransferase-like protein At1g54570, chloroplastic
LOC102580494	5.92	1.87	0.9	0.277017	0.472485	102580494	NW_006239512.1	87202	88851	-	gene	geraniol 8-hydroxylase-like
LOC102581879	11.27	1.87	0.9	0.142416	0.299772	102581879	NW_006239058.1	6973	8958	-	gene	cytochrome P450 71A4-like
LOC102582653	31.57	1.87	0.9	0.0211768	0.0704248	102582653	NW_006239073.1	1365644	1367402	+	gene
LOC102584622	43.37	1.87	0.9	0.0065422	0.02704	102584622	NW_006239027.1	894240	896411	-	gene	cytochrome P450 CYP749A22-like
LOC102584638	5.36	1.86	0.9	0.306411	0.504045	102584638	NW_006239070.1	902798	905473	-	gene	nucleoside diphosphate kinase IV, chloroplastic/mitochondrial-like isoform X2
LOC102584869	195.01	1.87	0.9	1.58456e-07	2.20617e-06	102584869	NW_006239170.1	882162	887645	-	gene	vesicle-associated protein 4-2-like
LOC102586175	64.06	1.86	0.9	0.000597185	0.00355596	102586175	NW_006239074.1	901151	905109	-	gene	uncharacterized LOC102586175, transcript variant X5
LOC102586757	1104.17	1.87	0.9	2.44851e-17	1.19351e-15	102586757	NW_006239232.1	386054	387675	-	gene	2-hydroxyisoflavanone dehydratase-like
LOC102586768	1.29	1.87	0.9	0.64313	0.793903	102586768	NW_006239273.1	263131	265259	-	gene	nodulation-signaling pathway 1 protein-like
LOC102587014	18.57	1.86	0.9	0.0700656	0.178867	102587014	NW_006239260.1	85958	90349	-	gene	TMV resistance protein N-like
LOC102590867	20.46	1.87	0.9	0.0578737	0.155537	102590867	NW_006239017.1	1691172	1694543	-	gene	protein NRT1/ PTR FAMILY 2.11-like
LOC102590977	4.51	1.86	0.9	0.354179	0.555082	102590977	NW_006239438.1	2577	7214	+	gene	uncharacterized LOC102590977, transcript variant X2
LOC102591101	29.11	1.86	0.9	0.0201705	0.0676874	102591101	NW_006239433.1	303804	306890	-	gene	uncharacterized LOC102591101
LOC102595165	1.38	1.87	0.9	0.618026	0.776474	102595165	NW_006239247.1	701657	703929	+	gene
LOC102595321	68.67	1.87	0.9	0.000646371	0.00380788	102595321	NW_006239628.1	1708	3677	-	gene	exocyst complex component EXO70A1-like
LOC102595967	3.14	1.87	0.9	0.432363	0.628556	102595967	NW_006239381.1	199670	204266	+	gene	growth-regulating factor 1-like
LOC102597126	7.78	1.87	0.9	0.217019	0.401368	102597126	NW_006239173.1	420405	424230	-	gene	nudix hydrolase 2-like
LOC102597597	582.45	1.87	0.9	1.47977e-10	3.42113e-09	102597597	NW_006239275.1	93580	94308	-	gene	21 kDa protein-like
LOC102598452	280.34	1.86	0.9	1.78002e-07	2.46535e-06	102598452	NW_006238968.1	117796	119986	+	gene	auxin-repressed 12.5 kDa protein-like
LOC102598811	135.53	1.87	0.9	1.89964e-06	2.13887e-05	102598811	NW_006239489.1	135838	142494	-	gene	truncated transcription factor CAULIFLOWER A-like, transcript variant X1
LOC102600724	26.77	1.87	0.9	0.0302151	0.0936917	102600724	NW_006238930.1	455023	460049	-	gene	protease 2
LOC102602533	314.61	1.87	0.9	6.47882e-09	1.15504e-07	102602533	NW_006239181.1	573344	574271	-	gene	uncharacterized protein LOC102602533
LOC102605210	328.58	1.86	0.9	7.52839e-11	1.81623e-09	102605210	NW_006239110.1	198948	202983	+	gene	serine carboxypeptidase-like 34
LOC107061909	1572.9	1.87	0.9	1.52339e-16	6.91646e-15	107061909	NW_006239103.1	1259032	1261011	-	gene	proteinase inhibitor 1-like
LOC107062510	8.51	1.86	0.9	0.203362	0.383417	107062510	NW_006239160.1	718328	719319	+	gene	uncharacterized protein LOC107062510
LOC107063122	486.29	1.86	0.9	7.23185e-11	1.74826e-09	107063122	NW_006239232.1	350604	350999	+	gene	leucine-rich repeat extensin-like protein 3
LOC107063417	2.61	1.87	0.9	0.489027	0.6749	107063417	NW_006239278.1	384528	386041	-	gene	uncharacterized LOC107063417
LOC102580236	3.59	1.85	0.89	0.443711	0.637548	102580236	NW_006238948.1	255199	256939	-	gene	putative uncharacterized protein DDB_G0290521
LOC102581062	1.31	1.85	0.89	0.627341	0.782611	102581062	NW_006239522.1	202413	208684	+	gene	uncharacterized LOC102581062, transcript variant X2
LOC102581757	2.66	1.86	0.89	0.463383	0.65428	102581757	NW_006239034.1	283259	287260	+	gene
LOC102582354	57.83	1.85	0.89	0.00327789	0.0151135	102582354	NW_006239326.1	118683	122702	-	gene	transcription factor bHLH30
LOC102582881	288.14	1.85	0.89	6.14126e-10	1.26909e-08	102582881	NW_006239058.1	593417	596747	-	gene	oxygen-independent coproporphyrinogen-III oxidase-like protein sll1917
LOC102583114	1.36	1.85	0.89	0.592821	0.758048	102583114	NW_006239173.1	815632	816728	-	gene
LOC102584739	1.34	1.86	0.89	0.605576	0.767136	102584739	NW_006239862.1	7928	10985	+	gene	uncharacterized LOC102584739
LOC102586010	2093	1.85	0.89	9.83543e-18	4.95639e-16	102586010	NW_006238958.1	1780896	1782555	+	gene	ganglioside-induced differentiation-associated protein 2-like
LOC102586601	13.11	1.85	0.89	0.15107	0.312361	102586601	NW_006239823.1	5643	9566	+	gene	putative pentatricopeptide repeat-containing protein At3g15130, transcript variant X1
LOC102589401	1.42	1.86	0.89	0.645198	0.795765	102589401	NW_006239278.1	613598	615808	-	gene	putative F-box protein PP2-B12
LOC102590888	11.02	1.86	0.89	0.193224	0.371206	102590888	NW_006239044.1	1541096	1544428	-	gene	pentatricopeptide repeat-containing protein At2g17525, mitochondrial
LOC102593100	129.24	1.86	0.89	4.50506e-05	0.000367623	102593100	NW_006238977.1	1020697	1039617	-	gene	ATP-dependent RNA helicase SKI2, transcript variant X1
LOC102599201	284.73	1.85	0.89	4.94398e-10	1.04011e-08	102599201	NW_006239198.1	86672	96213	-	gene	two-component response regulator-like APRR2
LOC102600032	223.5	1.86	0.89	2.18426e-07	2.98361e-06	102600032	NW_006239745.1	82537	88977	+	gene	probable acyl-activating enzyme 18, peroxisomal
LOC102602615	2.72	1.86	0.89	0.464906	0.65555	102602615	NW_006239070.1	637931	642805	+	gene	uncharacterized LOC102602615
LOC102603307	88.43	1.85	0.89	0.000139154	0.00099963	102603307	NW_006239115.1	141842	144793	+	gene	cyclic dof factor 1, transcript variant X1
LOC102603970	27.24	1.85	0.89	0.029766	0.0924916	102603970	NW_006239073.1	439046	445425	+	gene	probable pectate lyase 8
LOC102605091	9.46	1.86	0.89	0.173291	0.344042	102605091	NW_006239056.1	622206	623784	-	gene	pentatricopeptide repeat-containing protein At1g77405
LOC102605983	6.8	1.85	0.89	0.26058	0.454633	102605983	NW_006239070.1	620966	624182	-	gene	probable methyltransferase PMT18
LOC107058093	1.37	1.85	0.89	0.624553	0.78092	107058093	NW_006238943.1	2543529	2544635	-	gene	LOW QUALITY PROTEIN: putative disease resistance RPP13-like protein 1
LOC107058763	3.97	1.85	0.89	0.396841	0.596789	107058763	NW_006239553.1	9258	11048	-	gene	cytochrome P450 82A3-like
LOC107059115	84.06	1.85	0.89	0.0024867	0.0119986	107059115	NW_006239755.1	1711	9988	+	gene
LOC107059996	3.21	1.85	0.89	0.435307	0.631066	107059996	NW_006238977.1	2240526	2242578	+	gene	uncharacterized LOC107059996
LOC107060548	14.45	1.85	0.89	0.0980224	0.228796	107060548	NW_006239012.1	471421	472166	-	gene	uncharacterized LOC107060548
LOC107061162	168.98	1.85	0.89	3.73884e-06	3.94856e-05	107061162	NW_006239045.1	494126	495042	-	gene	uncharacterized LOC107061162
LOC107061302	31.09	1.86	0.89	0.0186696	0.0636455	107061302	NW_006239056.1	1374808	1375929	-	gene	F-box/kelch-repeat protein At3g06240-like
LOC107062094	1.82	1.85	0.89	0.573016	0.743355	107062094	NW_006239122.1	481805	483660	+	gene	uncharacterized protein LOC107062094
atpF	1814.34	1.86	0.89	4.14621e-09	7.57311e-08	4099855	NC_008096.2	11933	13180	-	gene	ATP synthase CF0 B subunit
LOC102580734	15.43	1.84	0.88	0.0984701	0.229466	102580734	NW_006239653.1	101939	105723	-	gene	rac-like GTP-binding protein RAC13
LOC102589100	32.14	1.84	0.88	0.016377	0.0571624	102589100	NW_006238987.1	1615210	1616751	+	gene	basic 7S globulin-like
LOC102589338	2.69	1.84	0.88	0.459863	0.651449	102589338	NW_006239026.1	1743754	1746291	-	gene	receptor-like protein 12
LOC102589770	22.09	1.84	0.88	0.0453471	0.128816	102589770	NW_006239677.1	40277	41620	+	gene	endochitinase
LOC102589992	8.86	1.84	0.88	0.209184	0.391405	102589992	NW_006239021.1	1654328	1656373	-	gene	ankyrin repeat-containing protein At2g01680-like
LOC102591190	5.93	1.84	0.88	0.314225	0.51356	102591190	NW_006238964.1	570729	571589	+	gene	17.4 kDa class III heat shock protein
LOC102591508	1.87	1.84	0.88	0.585267	0.752432	102591508	NW_006238956.1	2764284	2769306	+	gene	uncharacterized LOC102591508, transcript variant X2
LOC102593474	2745.9	1.84	0.88	1.48714e-21	1.0099e-19	102593474	NW_006239022.1	530607	532924	+	gene	thioredoxin-like 1-1, chloroplastic
LOC102594231	3.46	1.85	0.88	0.43914	0.634423	102594231	NW_006239051.1	289510	292006	+	gene	glucan endo-1,3-beta-glucosidase, transcript variant X1
LOC102595274	550.62	1.84	0.88	7.66368e-12	2.09006e-10	102595274	NW_006239232.1	679822	682442	-	gene	uncharacterized protein LOC102595274
LOC102597846	3.76	1.85	0.88	0.46919	0.659023	102597846	NW_006239593.1	41363	43196	+	gene	non-functional pseudokinase ZED1-like
LOC102598158	1232.77	1.84	0.88	5.94538e-15	2.32327e-13	102598158	NW_006239019.1	484863	488077	-	gene	protein NRT1/ PTR FAMILY 6.2-like
LOC102598868	554.37	1.84	0.88	2.9834e-12	8.60923e-11	102598868	NW_006239127.1	475403	481234	+	gene	subtilisin-like protease SBT5.3
LOC102600780	51.45	1.84	0.88	0.00225946	0.0110862	102600780	NW_006239411.1	369297	371971	+	gene	probable flavin-containing monooxygenase 1
LOC102603731	1654.59	1.84	0.88	2.65215e-17	1.28751e-15	102603731	NW_006239031.1	205545	210500	-	gene	protein NRT1/ PTR FAMILY 4.3
LOC102603808	507.25	1.84	0.88	4.03441e-14	1.43529e-12	102603808	NW_006238964.1	1756857	1757837	+	gene	uncharacterized protein in LEU2 3'region-like
LOC102604140	37.7	1.84	0.88	0.0115447	0.0430708	102604140	NW_006238961.1	1946692	1954132	+	gene	uncharacterized LOC102604140, transcript variant X2
LOC102605521	4	1.84	0.88	0.37406	0.574899	102605521	NW_006239019.1	677649	680976	+	gene	DNA-binding protein HEXBP-like
LOC107061306	1.39	1.84	0.88	0.62599	0.781987	107061306	NW_006239056.1	304821	305342	+	gene	uncharacterized LOC107061306
LOC102577840	207.37	1.83	0.87	3.67948e-08	5.7967e-07	102577840	NW_006239277.1	545567	551542	-	gene	L-allo-threonine aldolase-related protein, transcript variant X2
LOC102579339	75.53	1.83	0.87	0.000928753	0.00520032	102579339	NW_006239140.1	273816	274364	+	gene	uncharacterized protein LOC102579339
LOC102580644	22.25	1.83	0.87	0.0747907	0.187575	102580644	NW_006239111.1	988619	993533	+	gene	uncharacterized LOC102580644, transcript variant X2
LOC102584735	1.33	1.83	0.87	0.618288	0.776639	102584735	NW_006239021.1	815659	818384	-	gene	myb-related protein MYBAS2
LOC102586555	23.64	1.82	0.87	0.0598297	0.159363	102586555	NW_006239328.1	45621	48064	+	gene
LOC102587725	5.38	1.83	0.87	0.315735	0.515293	102587725	NW_006239071.1	1038443	1041467	-	gene	auxin-responsive protein SAUR68-like, transcript variant X2
LOC102591068	44.12	1.83	0.87	0.00729737	0.0296018	102591068	NW_006238947.1	1777943	1787826	-	gene	GDSL esterase/lipase At5g03610
LOC102592152	22.04	1.83	0.87	0.0511778	0.141209	102592152	NW_006239163.1	271773	278181	+	gene	uncharacterized LOC102592152, transcript variant X1
LOC102593665	10.02	1.83	0.87	0.19166	0.368837	102593665	NW_006239579.1	154280	154970	+	gene	glutaredoxin-C11-like
LOC102593870	5.37	1.83	0.87	0.307589	0.505112	102593870	NW_006239395.1	149549	150166	-	gene	putative late blight resistance protein homolog R1A-3
LOC102595435	6.44	1.83	0.87	0.299747	0.496998	102595435	NW_006239021.1	928091	929369	-	gene	uncharacterized protein LOC102595435
LOC102595790	49.68	1.83	0.87	0.00419074	0.0185946	102595790	NW_006239149.1	617288	620341	+	gene	subtilisin-like protease SBT1.7
LOC102595803	1151.14	1.82	0.87	6.3565e-20	3.83579e-18	102595803	NW_006239195.1	21977	25974	+	gene
LOC102595961	101.75	1.83	0.87	8.50204e-05	0.000644166	102595961	NW_006238973.1	903120	909472	-	gene	autophagy-related protein 18b
LOC102596496	1627.53	1.83	0.87	8.99167e-13	2.71298e-11	102596496	NW_006238952.1	1604753	1607135	+	gene	protein C2-DOMAIN ABA-RELATED 4-like
LOC102597089	29.58	1.83	0.87	0.0246399	0.0794853	102597089	NW_006239027.1	491360	493154	-	gene	uncharacterized protein LOC102597089
LOC102597372	151.29	1.83	0.87	0.133311	0.285885	102597372	NW_006238962.1	952294	973878	-	gene	nuclear poly(A) polymerase 4-like, transcript variant X2
LOC102604189	358.14	1.82	0.87	6.31995e-11	1.55141e-09	102604189	NW_006239043.1	595711	598974	+	gene	serine carboxypeptidase-like 17, transcript variant X1
LOC107060070	3.49	1.82	0.87	0.423756	0.621235	107060070	NW_006238982.1	1199995	1202028	+	gene	uncharacterized protein LOC107060070
LOC107061050	11.97	1.83	0.87	0.147909	0.307675	107061050	NW_006239038.1	1149777	1151595	-	gene	putative late blight resistance protein homolog R1B-23
LOC107061950	1.34	1.83	0.87	0.643143	0.793903	107061950	NW_006239107.1	636063	637996	-	gene	two-component response regulator-like APRR1
LOC102580846	1.33	1.82	0.86	0.608566	0.769133	102580846	NW_006239512.1	91371	92807	+	gene	uncharacterized protein LOC102580846
LOC102581847	1660.17	1.81	0.86	4.25479e-18	2.21435e-16	102581847	NW_006239478.1	279500	289576	-	gene	NAD kinase 2, chloroplastic
LOC102582571	9.63	1.82	0.86	0.196555	0.375077	102582571	NW_006239223.1	184385	190428	-	gene	uncharacterized LOC102582571, transcript variant X2
LOC102582903	2.71	1.82	0.86	0.49332	0.67827	102582903	NW_006239170.1	803481	807870	+	gene	external alternative NAD(P)H-ubiquinone oxidoreductase B3, mitochondrial-like
LOC102584734	22.62	1.81	0.86	0.0541319	0.147732	102584734	NW_006239019.1	1732776	1741037	+	gene	uncharacterized LOC102584734, transcript variant X2
LOC102584814	8.09	1.82	0.86	0.224663	0.410634	102584814	NW_006238976.1	2226641	2230290	-	gene	probable copper-transporting ATPase HMA5, transcript variant X1
LOC102586061	110.86	1.81	0.86	3.02728e-05	0.000258077	102586061	NW_006239057.1	914818	930473	-	gene	villin-2
LOC102586222	3.98	1.81	0.86	0.399322	0.598782	102586222	NW_006238963.1	1798040	1803037	-	gene	uncharacterized LOC102586222, transcript variant X1
LOC102586292	455.82	1.82	0.86	3.95984e-09	7.26611e-08	102586292	NW_006239070.1	959889	961498	+	gene	ethylene-responsive transcription factor ERF061-like
LOC102586352	107.19	1.81	0.86	5.15785e-05	0.000414646	102586352	NW_006239308.1	324339	331878	-	gene	acylamino-acid-releasing enzyme-like, transcript variant X3
LOC102587309	88.37	1.81	0.86	0.000331219	0.00213897	102587309	NW_006239107.1	824668	826858	+	gene	transcription factor TCP14-like
LOC102588602	55.6	1.81	0.86	0.00293961	0.0138339	102588602	NW_006239109.1	1145782	1150767	+	gene	lysine histidine transporter-like 8
LOC102589962	1107.76	1.81	0.86	1.84419e-14	6.81522e-13	102589962	NW_006238964.1	1351767	1357768	-	gene	beta-galactosidase
LOC102591351	2.18	1.82	0.86	0.564801	0.737081	102591351	NW_006239031.1	1566747	1572309	-	gene	uncharacterized LOC102591351
LOC102593049	1.33	1.82	0.86	0.626102	0.782004	102593049	NW_006239132.1	836914	838340	+	gene	uncharacterized LOC102593049
LOC102593060	84.07	1.81	0.86	0.00240641	0.0116797	102593060	NW_006238934.1	277055	295980	+	gene	BTB/POZ domain-containing protein FBL11, transcript variant X1
LOC102595130	37	1.81	0.86	0.0283429	0.0889743	102595130	NW_006239095.1	295776	304822	-	gene
LOC102595537	2.18	1.81	0.86	0.571175	0.741879	102595537	NW_006239666.1	116583	119158	-	gene	chalcone synthase J-like
LOC102597137	3.44	1.82	0.86	0.459685	0.651414	102597137	NW_006239209.1	130278	133700	-	gene	cytochrome b561 and DOMON domain-containing protein At5g47530-like
LOC102597677	239.67	1.82	0.86	4.34125e-08	6.7281e-07	102597677	NW_006239206.1	109018	110952	+	gene	glyoxylate/hydroxypyruvate reductase HPR3-like
LOC102598997	3656.6	1.82	0.86	6.43386e-20	3.87266e-18	102598997	NW_006239239.1	259454	265338	-	gene	probable pectinesterase/pectinesterase inhibitor 34
LOC102599787	9.36	1.81	0.86	0.275804	0.471292	102599787	NW_006238985.1	364183	372610	+	gene	ATP-dependent DNA helicase Q-like SIM, transcript variant X1
LOC102600327	644.93	1.82	0.86	2.7771e-14	1.00907e-12	102600327	NW_006239408.1	364370	367662	+	gene	protein NRT1/ PTR FAMILY 1.2-like
LOC102601774	426.93	1.81	0.86	2.79756e-12	8.12213e-11	102601774	NW_006238952.1	1724306	1729860	-	gene	uncharacterized LOC102601774, transcript variant X1
LOC102601824	284.14	1.82	0.86	1.28921e-08	2.19498e-07	102601824	NW_006239028.1	626224	628684	+	gene	F-box/LRR-repeat MAX2 homolog A-like
LOC102602125	3.51	1.81	0.86	0.416043	0.614043	102602125	NW_006239387.1	352539	353455	+	gene	protein MKS1
LOC102602996	161.84	1.82	0.86	1.99759e-06	2.23753e-05	102602996	NW_006239248.1	345997	351426	+	gene	disease resistance RPP13-like protein 4
LOC102605296	29.78	1.82	0.86	0.0307055	0.0949775	102605296	NW_006239025.1	818762	823604	+	gene	UDP-N-acetylglucosamine 1-carboxyvinyltransferase 2-like, transcript variant X1
LOC107058099	30.02	1.82	0.86	0.0755915	0.189026	107058099	NW_006238943.1	2570220	2576065	+	gene	uncharacterized protein LOC107058099
LOC107058746	3.46	1.82	0.86	0.449926	0.642683	107058746	NW_006238946.1	1431030	1432313	+	gene	uncharacterized LOC107058746
LOC107060138	56.09	1.82	0.86	0.00249073	0.0120132	107060138	NW_006238986.1	1705139	1707091	+	gene	organic cation/carnitine transporter 3-like
petB	264.33	1.81	0.86	0.134671	0.287919	4099874	NC_008096.2	76682	78076	+	gene	cytochrome b6
LOC102578597	60.85	1.8	0.85	0.0022549	0.0110683	102578597	NW_006239264.1	204840	211181	-	gene	transcription factor E2FB-like, transcript variant X1
LOC102578909	2581.69	1.81	0.85	7.22774e-10	1.4839e-08	102578909	NW_006239139.1	779607	780587	+	gene
LOC102579300	2.7	1.8	0.85	0.482384	0.669467	102579300	NW_006239005.1	674504	678347	+	gene	cucumber peeling cupredoxin-like
LOC102580303	2009.23	1.8	0.85	5.57785e-18	2.85922e-16	102580303	NW_006239073.1	1297537	1316163	+	gene	uncharacterized LOC102580303, transcript variant X2
LOC102580883	54.33	1.8	0.85	0.00258167	0.0123866	102580883	NW_006239133.1	332196	333292	+	gene	EID1-like F-box protein 3
LOC102581014	0.85	1.8	0.85	0.734311	0.854724	102581014	NW_006239247.1	223281	224705	-	gene	uncharacterized LOC102581014
LOC102581329	801.54	1.81	0.85	1.49717e-13	4.86855e-12	102581329	NW_006239101.1	773942	779047	+	gene	ACT domain-containing protein ACR10, transcript variant X1
LOC102582301	29.45	1.8	0.85	0.0272748	0.0863491	102582301	NW_006240231.1	9952	11731	+	gene	cytochrome P450 93A3-like
LOC102585525	381.72	1.8	0.85	4.51754e-11	1.13707e-09	102585525	NW_006239192.1	148131	149274	+	gene	ethylene-responsive transcription factor 5-like
LOC102586488	129.17	1.8	0.85	9.74222e-05	0.000724994	102586488	NW_006239026.1	1042317	1043300	-	gene	transcription repressor OFP15
LOC102587222	144.64	1.81	0.85	5.0926e-06	5.20305e-05	102587222	NW_006239264.1	491165	496311	-	gene	beta-glucosidase BoGH3B-like, transcript variant X1
LOC102589012	300.93	1.81	0.85	1.14395e-09	2.27038e-08	102589012	NW_006239665.1	47287	48605	-	gene	geranylgeranyl pyrophosphate synthase, chloroplastic-like
LOC102589576	16.33	1.8	0.85	0.0909753	0.217083	102589576	NW_006239140.1	613379	617040	-	gene	uncharacterized protein LOC102589576
LOC102589989	244.44	1.8	0.85	1.87315e-07	2.58681e-06	102589989	NW_006239015.1	1203680	1205253	+	gene	uncharacterized protein LOC102589989
LOC102590427	1.33	1.81	0.85	0.630176	0.784749	102590427	NW_006239040.1	1265592	1271586	-	gene	probable galacturonosyltransferase 6
LOC102590501	7.8	1.8	0.85	0.254779	0.447441	102590501	NW_006238988.1	354147	358443	-	gene	putative late blight resistance protein homolog R1A-10
LOC102590583	81.15	1.8	0.85	0.000831197	0.00473624	102590583	NW_006239226.1	450951	455108	-	gene	auxin transporter-like protein 5
LOC102590990	6.57	1.8	0.85	0.287978	0.484761	102590990	NW_006239002.1	1874207	1876469	-	gene	pollen-specific leucine-rich repeat extensin-like protein 3
LOC102591043	94.05	1.81	0.85	0.000146299	0.00104532	102591043	NW_006239166.1	487156	494344	+	gene	tetratricopeptide repeat protein 38
LOC102591579	34.98	1.8	0.85	0.0382198	0.113154	102591579	NW_006239101.1	12923	13784	+	gene	uncharacterized protein LOC102591579
LOC102594120	2.2	1.8	0.85	0.552821	0.727624	102594120	NW_006240093.1	5163	8500	-	gene	kirola-like
LOC102596024	0.85	1.8	0.85	0.734311	0.854724	102596024	NW_006239147.1	157445	160122	-	gene	uncharacterized LOC102596024, transcript variant X3
LOC102599155	2.22	1.8	0.85	0.549434	0.724564	102599155	NW_006239667.1	82415	86776	-	gene	pentatricopeptide repeat-containing protein At2g34400-like
LOC102599630	7880.26	1.8	0.85	2.35001e-17	1.14784e-15	102599630	NW_006239166.1	935146	948787	+	gene	alpha-amylase 3, chloroplastic
LOC102599722	79.3	1.8	0.85	0.00111217	0.00606489	102599722	NW_006239070.1	301060	305396	+	gene	putative F-box/LRR-repeat protein 9
LOC102600971	8.84	1.8	0.85	0.220314	0.405702	102600971	NW_006238936.1	2283575	2286161	-	gene	uncharacterized protein LOC102600971
LOC102602908	21.46	1.8	0.85	0.0949059	0.223295	102602908	NW_006238973.1	1187587	1190911	-	gene	uncharacterized protein LOC102602908
LOC102602939	13791.5	1.81	0.85	6.15528e-23	4.64295e-21	102602939	NW_006239023.1	1172487	1175810	-	gene	aminomethyltransferase, mitochondrial-like
LOC102603701	0.85	1.8	0.85	0.734311	0.854724	102603701	NW_006238987.1	1128694	1131059	+	gene	H/ACA ribonucleoprotein complex subunit 2-like protein
LOC102603903	98.41	1.8	0.85	0.000149871	0.00106892	102603903	NW_006239229.1	370192	372913	-	gene	root phototropism protein 3
LOC102605170	9.87	1.8	0.85	0.237817	0.427207	102605170	NW_006239002.1	1512323	1514587	-	gene	serine carboxypeptidase II-3-like
LOC102605659	12.24	1.8	0.85	0.175939	0.347534	102605659	NW_006239093.1	320920	324535	-	gene	uncharacterized LOC102605659, transcript variant X1
LOC107058358	6.92	1.8	0.85	0.294271	0.491262	107058358	NW_006239419.1	217446	217892	-	gene	uncharacterized protein LOC107058358
LOC107061554	340.77	1.8	0.85	2.24743e-07	3.05938e-06	107061554	NW_006239072.1	295748	299280	-	gene	uncharacterized protein LOC107061554
LOC107062792	1497.16	1.81	0.85	9.67777e-20	5.73829e-18	107062792	NW_006239192.1	153512	154751	+	gene	ethylene-responsive transcription factor 5-like
petD	125.43	1.81	0.85	0.165824	0.33341	4099875	NC_008096.2	78279	79500	+	gene	cytochrome b6/f complex subunit IV
LOC102580505	5359.25	1.78	0.84	7.27831e-13	2.22133e-11	102580505	NW_006239019.1	1625509	1627953	+	gene	DNA-directed RNA polymerase II subunit RPB1-like, transcript variant X1
LOC102582830	285	1.79	0.84	1.09009e-06	1.29399e-05	102582830	NW_006239343.1	73848	76915	-	gene	indole-3-acetic acid-amido synthetase GH3.6-like
LOC102583830	335.56	1.79	0.84	3.76805e-06	3.97589e-05	102583830	NW_006239420.1	78045	95900	-	gene	CLIP-associated protein-like, transcript variant X2
LOC102584360	6.46	1.79	0.84	0.299013	0.496397	102584360	NW_006239343.1	60159	63097	-	gene	uncharacterized protein LOC102584360
LOC102585168	1145.57	1.79	0.84	1.14637e-08	1.96441e-07	102585168	NW_006239062.1	221599	226362	+	gene	phosphatidylinositol 4-phosphate 5-kinase 2
LOC102585322	407.82	1.79	0.84	3.60515e-09	6.65626e-08	102585322	NW_006239212.1	126615	130323	+	gene	uncharacterized protein LOC102585322
LOC102586041	18.7	1.8	0.84	0.101848	0.235305	102586041	NW_006239589.1	178113	181920	-	gene
LOC102589959	1433.16	1.79	0.84	4.00946e-17	1.89622e-15	102589959	NW_006238963.1	145399	148956	+	gene	tubby-like F-box protein 6, transcript variant X1
LOC102590284	70.36	1.79	0.84	0.000862496	0.00488495	102590284	NW_006239368.1	127153	128973	-	gene	CASP-like protein 4B1
LOC102591654	321.53	1.79	0.84	6.53384e-10	1.34607e-08	102591654	NW_006239494.1	228973	236210	-	gene	lipase 1-like
LOC102593145	17.94	1.79	0.84	0.105099	0.241068	102593145	NW_006239047.1	1109111	1124981	-	gene	uncharacterized LOC102593145
LOC102593359	3.47	1.79	0.84	0.458064	0.649712	102593359	NW_006239038.1	816381	818968	+	gene	pyruvate dehydrogenase (acetyl-transferring) kinase, mitochondrial-like
LOC102593473	68.07	1.79	0.84	0.00182868	0.00925479	102593473	NW_006239647.1	137514	148688	-	gene	phospholipase D delta-like
LOC102593601	21.61	1.79	0.84	0.0721207	0.182763	102593601	NW_006239132.1	866209	870119	+	gene	pentatricopeptide repeat-containing protein At4g02750-like, transcript variant X2
LOC102594099	29.89	1.79	0.84	0.0233646	0.0762066	102594099	NW_006239002.1	430684	433088	+	gene	classical arabinogalactan protein 9
LOC102598637	140.74	1.8	0.84	1.70726e-05	0.000153912	102598637	NW_006239074.1	325400	333903	-	gene	glycine-rich cell wall structural protein 1.8-like
LOC102599275	396.95	1.79	0.84	3.62431e-10	7.78281e-09	102599275	NW_006239040.1	576365	579417	-	gene	F-box/LRR-repeat MAX2 homolog A-like, transcript variant X1
LOC102600309	104.7	1.78	0.84	5.79217e-05	0.000459288	102600309	NW_006239275.1	370952	375994	+	gene	stromal 70 kDa heat shock-related protein, chloroplastic-like
LOC102600330	93.76	1.79	0.84	0.00017218	0.00120829	102600330	NW_006238987.1	63407	67157	+	gene	transcription factor bHLH79-like
LOC102601123	38.06	1.8	0.84	0.0288083	0.090174	102601123	NW_006239411.1	378868	382441	-	gene	uncharacterized LOC102601123
LOC102602529	1.37	1.79	0.84	0.623332	0.779982	102602529	NW_006239132.1	916369	919899	-	gene	receptor-like protein kinase ANXUR1
LOC102602576	2.99	1.79	0.84	0.501896	0.685452	102602576	NW_006238976.1	2170689	2174811	+	gene	uncharacterized LOC102602576, transcript variant X1
LOC102603669	253.96	1.79	0.84	1.10007e-08	1.89038e-07	102603669	NW_006238943.1	2303420	2304326	-	gene	putative calcium-binding protein CML19
LOC102604649	228.3	1.79	0.84	3.977e-06	4.17235e-05	102604649	NW_006239165.1	71038	76953	-	gene	protease Do-like 8, chloroplastic
LOC102606161	13827	1.8	0.84	1.69275e-23	1.35853e-21	102606161	NW_006238962.1	1204802	1208254	-	gene	glyceraldehyde-3-phosphate dehydrogenase B, chloroplastic
LOC107059013	3.44	1.79	0.84	0.477678	0.665571	107059013	NW_006239674.1	117365	118117	+	gene	uncharacterized protein LOC107059013
LOC107059357	16.71	1.8	0.84	0.101845	0.235305	107059357	NW_006240387.1	5953	7707	+	gene	uncharacterized LOC107059357
LOC107060058	2.17	1.79	0.84	0.528764	0.70759	107060058	NW_006238981.1	1192482	1193437	+	gene	cytochrome P450 71A4-like
LOC107060832	4.3	1.79	0.84	0.441928	0.636483	107060832	NW_006239026.1	1537443	1538081	+	gene	REF/SRPP-like protein At3g05500
WIN1	101.2	1.79	0.84	9.19592e-05	0.000690592	102582068	NW_006239019.1	861223	862059	-	gene	wound-induced protein WIN1-like
LOC102579759	321.84	1.78	0.83	8.80334e-07	1.07059e-05	102579759	NW_006239038.1	452291	456933	-	gene	bifunctional epoxide hydrolase 2-like
LOC102584864	1.36	1.78	0.83	0.629191	0.783973	102584864	NW_006239139.1	1034019	1039195	+	gene	uncharacterized LOC102584864, transcript variant X1
LOC102586118	22.56	1.78	0.83	0.0565824	0.152931	102586118	NW_006238968.1	728118	735845	-	gene	uncharacterized protein LOC102586118
LOC102586241	26080.8	1.78	0.83	8.27199e-11	1.98162e-09	102586241	NW_006239393.1	355055	356117	-	gene	chlorophyll a-b binding protein 40, chloroplastic
LOC102587159	33.23	1.78	0.83	0.0684726	0.175893	102587159	NW_006239023.1	1531803	1541105	+	gene	pentatricopeptide repeat-containing protein At1g06710, mitochondrial, transcript variant X1
LOC102587965	9.02	1.78	0.83	0.236767	0.426026	102587965	NW_006238934.1	3047464	3051286	+	gene	uncharacterized protein LOC102587965
LOC102588403	7.03	1.78	0.83	0.287779	0.484599	102588403	NW_006238934.1	1983907	2006936	-	gene	pentatricopeptide repeat-containing protein At2g32630-like
LOC102589157	43.78	1.78	0.83	0.0146919	0.0523774	102589157	NW_006238936.1	2764400	2772218	-	gene	U11/U12 small nuclear ribonucleoprotein 59 kDa protein
LOC102591639	38.06	1.78	0.83	0.021977	0.0725848	102591639	NW_006239346.1	479032	483418	-	gene	probable serine/threonine-protein kinase At5g41260
LOC102593644	7.77	1.77	0.83	0.292697	0.489698	102593644	NW_006239356.1	185621	186362	+	gene	uncharacterized protein LOC102593644
LOC102593726	108.73	1.77	0.83	0.241394	0.431324	102593726	NW_006238937.1	147391	155990	-	gene	LOW QUALITY PROTEIN: BTB/POZ domain-containing protein At5g67385
LOC102594852	440.18	1.78	0.83	3.08664e-09	5.7479e-08	102594852	NW_006239434.1	111605	114351	+	gene	uncharacterized protein LOC102594852
LOC102595770	5.95	1.78	0.83	0.352459	0.553258	102595770	NW_006239028.1	1342846	1349923	+	gene	serine/threonine-protein kinase HT1, transcript variant X1
LOC102596624	39.04	1.78	0.83	0.0147518	0.0525202	102596624	NW_006239391.1	223557	226038	-	gene	mitochondrial phosphate carrier protein 3, mitochondrial-like
LOC102597685	8.64	1.77	0.83	0.248372	0.43968	102597685	NW_006239245.1	261340	266139	+	gene	protein DETOXIFICATION 16-like, transcript variant X3
LOC102598347	14.68	1.77	0.83	0.177394	0.349474	102598347	NW_006239338.1	250483	251129	-	gene	auxin-responsive protein SAUR21-like
LOC102599504	10.29	1.78	0.83	0.21034	0.392798	102599504	NW_006239075.1	1409529	1414391	-	gene	protein argonaute 2-like
LOC102600803	501.63	1.78	0.83	6.38516e-11	1.5642e-09	102600803	NW_006239018.1	1786870	1789093	-	gene	bidirectional sugar transporter SWEET10-like
LOC102605044	580.96	1.78	0.83	1.14665e-10	2.68219e-09	102605044	NW_006238987.1	1184768	1197460	+	gene	serine protease SPPA, chloroplastic, transcript variant X3
LOC102605564	2438.1	1.78	0.83	1.23037e-10	2.86957e-09	102605564	NW_006239197.1	565986	566827	+	gene	hydrophobic protein LTI6A-like
LOC102606320	55.23	1.78	0.83	0.00358972	0.0163002	102606320	NW_006239060.1	1068261	1070430	+	gene	patellin-4-like
LOC102577864	2211.74	1.77	0.82	0.00342482	0.0156657	102577864	NW_006239118.1	71613	72803	-	gene	ATP synthase subunit beta, chloroplastic
LOC102579730	160.54	1.77	0.82	3.15983e-05	0.000267844	102579730	NW_006238987.1	1300076	1306648	+	gene	transcription factor BIM1, transcript variant X2
LOC102580516	633.53	1.77	0.82	1.02665e-09	2.05184e-08	102580516	NW_006239051.1	836307	848299	+	gene	glutamate synthase 1 [NADH], chloroplastic, transcript variant X1
LOC102580643	86.81	1.76	0.82	0.000290077	0.00190319	102580643	NW_006239101.1	725385	728107	+	gene	probable xyloglucan endotransglucosylase/hydrolase protein 32
LOC102583125	2.21	1.77	0.82	0.540311	0.717724	102583125	NW_006239205.1	28949	30372	+	gene
LOC102583526	1451.22	1.76	0.82	1.24652e-15	5.14048e-14	102583526	NW_006239023.1	1445777	1447224	-	gene	uncharacterized protein LOC102583526
LOC102584253	185.77	1.76	0.82	1.35709e-06	1.57793e-05	102584253	NW_006239412.1	233773	240227	+	gene	putative D-cysteine desulfhydrase 1, mitochondrial
LOC102584715	1715.4	1.77	0.82	8.49586e-16	3.55276e-14	102584715	NW_006239449.1	87645	91423	+	gene	BTB/POZ domain-containing protein At3g05675-like
LOC102585636	1141.3	1.77	0.82	1.49549e-16	6.80279e-15	102585636	NW_006239133.1	822703	826961	+	gene	uncharacterized protein LOC102585636
LOC102586848	3.57	1.76	0.82	0.480721	0.668174	102586848	NW_006239126.1	261730	265443	+	gene	peroxisomal acyl-coenzyme A oxidase 1-like
LOC102588836	6.76	1.76	0.82	0.363475	0.564417	102588836	NW_006238944.1	2794972	2805060	-	gene	uncharacterized LOC102588836, transcript variant X4
LOC102591611	440.11	1.77	0.82	8.90988e-11	2.1153e-09	102591611	NW_006239220.1	130429	132411	-	gene	hydroxyphenylpyruvate reductase-like
LOC102592174	855.63	1.77	0.82	8.15532e-15	3.13028e-13	102592174	NW_006238943.1	2053811	2058153	+	gene	putative amidase C869.01
LOC102593436	249.64	1.77	0.82	2.7304e-08	4.42433e-07	102593436	NW_006238977.1	1188088	1195406	-	gene	beta-glucosidase BoGH3B-like
LOC102593748	7.05	1.77	0.82	0.283676	0.479996	102593748	NW_006239302.1	291341	293228	-	gene	B-box zinc finger protein 20
LOC102594170	10.79	1.76	0.82	0.225499	0.411751	102594170	NW_006239266.1	113327	129755	+	gene	uncharacterized LOC102594170, transcript variant X3
LOC102596279	79.96	1.77	0.82	0.00164738	0.00847733	102596279	NW_006238952.1	2300680	2303880	-	gene	lysM domain-containing GPI-anchored protein 1-like, transcript variant X2
LOC102600044	492.87	1.77	0.82	1.04006e-08	1.79513e-07	102600044	NW_006239050.1	609871	610930	+	gene	protein YLS9-like
LOC102600534	218.86	1.77	0.82	2.72145e-07	3.64839e-06	102600534	NW_006239226.1	106050	106765	-	gene	auxin-induced protein 15A-like
LOC102600690	155.91	1.76	0.82	8.42841e-06	8.15009e-05	102600690	NW_006239027.1	397172	401389	-	gene	F-box/FBD/LRR-repeat protein At1g13570-like
LOC102601162	25.88	1.76	0.82	0.10459	0.24029	102601162	NW_006239051.1	468373	489516	+	gene	protein DEFECTIVE IN MERISTEM SILENCING 3-like, transcript variant X4
LOC102602364	4.34	1.76	0.82	0.388759	0.588907	102602364	NW_006239534.1	29804	42415	+	gene	cytochrome P450 87A3-like
LOC102602462	0.84	1.76	0.82	0.726592	0.850101	102602462	NW_006239383.1	152128	156162	-	gene	uncharacterized LOC102602462, transcript variant X1
LOC102602766	138.98	1.76	0.82	1.67706e-05	0.000151705	102602766	NW_006238934.1	2764718	2767478	-	gene	uncharacterized LOC102602766, transcript variant X1
LOC102602846	3.56	1.77	0.82	0.448218	0.641106	102602846	NW_006239058.1	1293338	1296942	-	gene	probable leucine-rich repeat receptor-like protein kinase At1g68400
LOC102602896	58.62	1.77	0.82	0.00336614	0.0154417	102602896	NW_006239265.1	261503	263574	-	gene	cytochrome P450 72A15-like
LOC102603943	5.16	1.77	0.82	0.359758	0.560799	102603943	NW_006239490.1	12218	13875	+	gene	uncharacterized LOC102603943
LOC107058095	0.85	1.77	0.82	0.725061	0.849308	107058095	NW_006239358.1	330983	332110	-	gene	ethylene-responsive transcription factor 7-like
LOC102578283	32.36	1.76	0.81	0.0574284	0.154761	102578283	NW_006239346.1	111596	114562	-	gene	pentatricopeptide repeat-containing protein At3g09060, transcript variant X3
LOC102580573	203.12	1.75	0.81	1.02768e-05	9.74377e-05	102580573	NW_006238958.1	830935	833995	-	gene	protein WALLS ARE THIN 1
LOC102581152	17.88	1.76	0.81	0.113559	0.254852	102581152	NW_006238952.1	1942321	1949672	+	gene	pentatricopeptide repeat-containing protein At4g02750, transcript variant X1
LOC102585813	141.35	1.75	0.81	1.88559e-05	0.000168207	102585813	NW_006239014.1	1115744	1117898	+	gene	probable polyol transporter 6
LOC102586690	0.83	1.75	0.81	0.731106	0.852575	102586690	NW_006239396.1	352887	355289	+	gene	seed biotin-containing protein SBP65-like
LOC102588259	4.45	1.76	0.81	0.422298	0.619707	102588259	NW_006239070.1	1013001	1017249	-	gene	uncharacterized protein LOC102588259
LOC102592139	28.35	1.76	0.81	0.0434008	0.124654	102592139	NW_006239073.1	870519	874502	-	gene	protein TIFY 4B-like, transcript variant X2
LOC102592609	0.83	1.75	0.81	0.731106	0.852575	102592609	NW_006239170.1	357905	358555	-	gene	uncharacterized protein LOC102592609
LOC102595997	9.38	1.76	0.81	0.293253	0.490181	102595997	NW_006239025.1	484917	491602	-	gene	protein yippee-like At5g53940, transcript variant X3
LOC102596311	293.66	1.75	0.81	0.0526805	0.144551	102596311	NW_006239002.1	1967062	1989561	+	gene	serine/threonine-protein kinase SMG1-like, transcript variant X4
LOC102596553	51.25	1.75	0.81	0.0131052	0.0476764	102596553	NW_006239029.1	303702	304779	+	gene	osmotin-like protein
LOC102597134	0.83	1.75	0.81	0.731106	0.852575	102597134	NW_006239201.1	674837	677423	-	gene	probable LRR receptor-like serine/threonine-protein kinase At3g47570
LOC102597345	1859.91	1.75	0.81	1.64903e-12	4.89491e-11	102597345	NW_006238930.1	1722527	1725687	-	gene	probable mitochondrial saccharopine dehydrogenase-like oxidoreductase At5g39410
LOC102597565	1177	1.76	0.81	2.73336e-13	8.62947e-12	102597565	NW_006239103.1	936923	938774	-	gene	1-aminocyclopropane-1-carboxylate oxidase homolog
LOC102600613	11.23	1.75	0.81	0.179412	0.352495	102600613	NW_006239141.1	567966	570050	+	gene	bidirectional sugar transporter SWEET1
LOC102601321	17.52	1.75	0.81	0.143275	0.300838	102601321	NW_006238943.1	3243734	3249424	-	gene
LOC102601760	73.7	1.75	0.81	0.00142216	0.00748537	102601760	NW_006239208.1	120196	124234	+	gene	kinetochore protein spc24-like
LOC102602402	24.57	1.75	0.81	0.0826037	0.202316	102602402	NW_006239085.1	386268	391236	-	gene	uncharacterized protein LOC102602402
LOC102602575	6.57	1.75	0.81	0.333041	0.533959	102602575	NW_006238976.1	1360273	1362264	-	gene	uncharacterized LOC102602575, transcript variant X1
LOC102602918	123.02	1.76	0.81	3.02198e-05	0.000257717	102602918	NW_006238985.1	462423	463828	-	gene	glutathione transferase GST 23-like
LOC102605025	18.32	1.76	0.81	0.0850095	0.206848	102605025	NW_006239276.1	529806	534622	-	gene	zinc finger protein WIP2, transcript variant X2
LOC102605343	350.71	1.75	0.81	1.01063e-09	2.02431e-08	102605343	NW_006239232.1	151326	154679	+	gene	endoglucanase 17
LOC102606339	2923.56	1.75	0.81	3.00948e-15	1.20764e-13	102606339	NW_006239140.1	243424	246139	-	gene	protein CURVATURE THYLAKOID 1C, chloroplastic
LOC107058177	30.91	1.76	0.81	0.0471043	0.13248	107058177	NW_006239374.1	450545	451251	-	gene	premnaspirodiene oxygenase-like
LOC107061528	0.83	1.75	0.81	0.731106	0.852575	107061528	NW_006239071.1	1009652	1010515	+	gene	auxin-responsive protein SAUR68-like
LOC102581189	1039.63	1.74	0.8	1.79451e-16	8.10115e-15	102581189	NW_006239634.1	114009	119307	+	gene	uncharacterized protein LOC102581189
LOC102581796	2769.94	1.74	0.8	4.32101e-16	1.85578e-14	102581796	NW_006238934.1	926456	928918	+	gene	dehydrodolichyl diphosphate synthase 2-like
LOC102582104	102.69	1.75	0.8	0.000693697	0.00405723	102582104	NW_006239141.1	1091079	1092931	-	gene	pentatricopeptide repeat-containing protein At2g36730
LOC102582275	9.37	1.74	0.8	0.231605	0.419621	102582275	NW_006238987.1	509068	515896	-	gene	protein PRD1
LOC102582280	165.88	1.74	0.8	1.70585e-05	0.000153843	102582280	NW_006238995.1	1512096	1518566	+	gene	E3 ubiquitin-protein ligase TRAIP
LOC102582605	2.95	1.74	0.8	0.525414	0.705285	102582605	NW_006238985.1	697983	698783	+	gene	uncharacterized protein LOC102582605
LOC102584245	737.13	1.74	0.8	1.2184e-08	2.07887e-07	102584245	NW_006238978.1	495102	500105	+	gene	uncharacterized LOC102584245, transcript variant X1
LOC102585095	2207.14	1.74	0.8	7.40319e-19	4.10912e-17	102585095	NW_006238936.1	3519291	3521148	-	gene	protein ASPARTIC PROTEASE IN GUARD CELL 2-like
LOC102585874	8.5	1.74	0.8	0.255211	0.447986	102585874	NW_006239237.1	469948	470933	+	gene	anther-specific protein LAT52
LOC102586860	5.95	1.74	0.8	0.350664	0.551453	102586860	NW_006239189.1	816764	819303	+	gene	probable LRR receptor-like serine/threonine-protein kinase At3g47570
LOC102588280	0.84	1.74	0.8	0.718514	0.84496	102588280	NW_006239172.1	117024	118788	-	gene	uncharacterized protein At1g08160
LOC102588746	18.07	1.74	0.8	0.090986	0.217083	102588746	NW_006239255.1	54148	55029	+	gene	18.2 kDa class I heat shock protein-like
LOC102590312	54.18	1.74	0.8	0.00733626	0.0297253	102590312	NW_006239828.1	51536	54181	+	gene	uncharacterized acetyltransferase At3g50280-like
LOC102593347	14.81	1.74	0.8	0.175293	0.346516	102593347	NW_006239666.1	40867	45646	-	gene	TMV resistance protein N-like
LOC102593490	394.33	1.74	0.8	1.90215e-10	4.28947e-09	102593490	NW_006239074.1	1181500	1183535	+	gene	pentatricopeptide repeat-containing protein At1g31920
LOC102593610	152.55	1.74	0.8	2.8608e-05	0.000245199	102593610	NW_006239189.1	406648	409113	+	gene	pentatricopeptide repeat-containing protein At4g18840
LOC102594227	270.8	1.74	0.8	5.25916e-08	8.02544e-07	102594227	NW_006239032.1	963271	966840	+	gene	rop guanine nucleotide exchange factor 7-like
LOC102596058	8.5	1.74	0.8	0.27111	0.466273	102596058	NW_006239264.1	399413	418910	-	gene	ubiquitin carboxyl-terminal hydrolase 13-like, transcript variant X2
LOC102596770	3122.11	1.75	0.8	6.02353e-10	1.24741e-08	102596770	NW_006239038.1	900890	902880	-	gene	uncharacterized protein LOC102596770
LOC102598367	8.84	1.74	0.8	0.253225	0.445518	102598367	NW_006239476.1	241985	246270	-	gene	deSI-like protein At4g17486
LOC102599697	1513.67	1.74	0.8	2.13094e-16	9.58361e-15	102599697	NW_006239016.1	487893	493529	+	gene	probable 2-carboxy-D-arabinitol-1-phosphatase
LOC102600616	3011.61	1.74	0.8	2.14261e-20	1.35109e-18	102600616	NW_006239165.1	923520	929697	-	gene	uncharacterized LOC102600616, transcript variant X2
LOC102601765	1300.73	1.75	0.8	1.14801e-16	5.28264e-15	102601765	NW_006239239.1	337314	343190	+	gene	plastidial pyruvate kinase 4, chloroplastic
LOC102602254	653.05	1.74	0.8	1.70952e-10	3.91057e-09	102602254	NW_006239496.1	165297	168992	-	gene	transcription factor bHLH128-like, transcript variant X2
LOC102602814	8.49	1.74	0.8	0.26771	0.462708	102602814	NW_006239492.1	176658	179432	-	gene	LOB domain-containing protein 1-like
LOC102603918	1377.94	1.75	0.8	9.11019e-15	3.49117e-13	102603918	NW_006239340.1	137431	139009	-	gene	U-box domain-containing protein 28-like
LOC102605367	8347.36	1.74	0.8	4.81223e-17	2.26241e-15	102605367	NW_006239327.1	353284	358037	-	gene	cathepsin B-like
LOC107057918	16.67	1.75	0.8	0.126056	0.27475	107057918	NW_006238943.1	2668843	2671091	+	gene	uncharacterized LOC107057918
LOC107058065	6.3	1.74	0.8	0.343948	0.54456	107058065	NW_006238943.1	1805190	1807060	+	gene	putative disease resistance protein RGA3
LOC107058935	0.84	1.74	0.8	0.718514	0.84496	107058935	NW_006239628.1	146219	150277	-	gene	glycine-rich cell wall structural protein 1.0-like
LOC107062148	1.63	1.74	0.8	0.83604	0.914611	107062148	NW_006239127.1	278862	279845	-	gene	F-box protein At5g07610-like
LOC107062549	4.34	1.75	0.8	0.421401	0.618984	107062549	NW_006239165.1	824806	825153	+	gene	early nodulin-like protein 2
LOC102578342	78.87	1.73	0.79	0.00113689	0.00618271	102578342	NW_006239104.1	637491	655865	-	gene	DNA replication ATP-dependent helicase/nuclease DNA2, transcript variant X1
LOC102578782	14.42	1.73	0.79	0.18862	0.364576	102578782	NW_006239039.1	1344456	1350724	+	gene	uncharacterized LOC102578782
LOC102579655	39.15	1.74	0.79	0.0150735	0.0534421	102579655	NW_006239096.1	4485	8535	+	gene	protein NLP7-like, transcript variant X2
LOC102580476	107.65	1.72	0.79	0.0110355	0.0415076	102580476	NW_006238964.1	1934625	1942190	-	gene	homeobox-leucine zipper protein ATHB-15
LOC102581370	677.13	1.72	0.79	8.04488e-13	2.43967e-11	102581370	NW_006238964.1	1092805	1109127	-	gene	uncharacterized LOC102581370, transcript variant X3
LOC102582883	491.91	1.72	0.79	5.44061e-09	9.77259e-08	102582883	NW_006239059.1	800885	808866	+	gene	probable protein phosphatase 2C 6
LOC102585009	0.84	1.73	0.79	0.723038	0.847646	102585009	NW_006238962.1	2289208	2292910	+	gene
LOC102585086	1.68	1.73	0.79	0.632128	0.786005	102585086	NW_006239195.1	764657	774464	-	gene	SPX domain-containing membrane protein At4g22990-like
LOC102586818	15.65	1.73	0.79	0.139805	0.295777	102586818	NW_006239023.1	1523591	1530677	+	gene	uncharacterized LOC102586818, transcript variant X1
LOC102587454	1215.09	1.73	0.79	5.66359e-13	1.74415e-11	102587454	NW_006239308.1	331989	339084	-	gene	acylamino-acid-releasing enzyme-like, transcript variant X4
LOC102587989	17.53	1.73	0.79	0.119548	0.26463	102587989	NW_006239308.1	341607	343911	-	gene	F-box/kelch-repeat protein At3g23880-like
LOC102588820	10.66	1.73	0.79	0.221017	0.406588	102588820	NW_006239165.1	606797	615948	-	gene	replication protein A 70 kDa DNA-binding subunit B-like
LOC102589480	0.84	1.73	0.79	0.723038	0.847646	102589480	NW_006239205.1	147016	148824	+	gene
LOC102590357	673.46	1.73	0.79	2.47892e-11	6.38783e-10	102590357	NW_006239220.1	108301	112893	+	gene	uncharacterized LOC102590357, transcript variant X3
LOC102590602	0.84	1.73	0.79	0.723038	0.847646	102590602	NW_006239268.1	555989	559448	-	gene	F-box protein At5g03100-like
LOC102595204	70.42	1.72	0.79	0.00242949	0.011775	102595204	NW_006239014.1	1737269	1738209	+	gene	bZIP transcription factor 53-like
LOC102595646	305.84	1.73	0.79	4.36754e-08	6.75566e-07	102595646	NW_006239002.1	1962274	1964678	-	gene	pentatricopeptide repeat-containing protein At2g15630, mitochondrial
LOC102596240	36.41	1.73	0.79	0.0237457	0.0771226	102596240	NW_006239071.1	546415	549576	+	gene	rho GDP-dissociation inhibitor 1-like
LOC102597147	13.16	1.73	0.79	0.158613	0.32264	102597147	NW_006238945.1	2512269	2524323	+	gene	LOW QUALITY PROTEIN: CDP-diacylglycerol--glycerol-3-phosphate 3-phosphatidyltransferase 1, chloroplastic
LOC102597195	4.31	1.73	0.79	0.473367	0.66275	102597195	NW_006239476.1	202425	214365	+	gene	DNA mismatch repair protein MutL-like
LOC102599339	3.01	1.73	0.79	0.480339	0.667972	102599339	NW_006239338.1	293377	294007	+	gene	auxin-responsive protein SAUR68-like
LOC102600281	723.79	1.73	0.79	2.22195e-11	5.75677e-10	102600281	NW_006239140.1	71243	75041	-	gene	protein IQ-DOMAIN 14-like, transcript variant X1
LOC102600861	1477.41	1.73	0.79	1.61598e-18	8.63642e-17	102600861	NW_006238936.1	3145323	3149017	+	gene	probable indole-3-acetic acid-amido synthetase GH3.5
LOC102601166	70.44	1.73	0.79	0.0059692	0.025032	102601166	NW_006239057.1	590953	593250	+	gene	two-component response regulator ORR9-like
LOC102602008	712.09	1.72	0.79	5.63193e-13	1.73665e-11	102602008	NW_006239311.1	203319	251875	-	gene	D-lactate dehydrogenase [cytochrome], mitochondrial
LOC102602269	1164.82	1.73	0.79	1.15446e-16	5.30205e-15	102602269	NW_006239842.1	16399	19906	+	gene	protein NUCLEAR FUSION DEFECTIVE 4-like
LOC102602499	596.47	1.73	0.79	8.57623e-10	1.74274e-08	102602499	NW_006239030.1	905601	908353	-	gene	uncharacterized protein LOC102602499
LOC102602657	0.84	1.73	0.79	0.723038	0.847646	102602657	NW_006238946.1	1784368	1785592	-	gene	protein IQ-DOMAIN 1
LOC102602685	587.07	1.73	0.79	7.77799e-11	1.86891e-09	102602685	NW_006239374.1	182857	188185	-	gene	ycf49-like protein
LOC102605753	0.84	1.73	0.79	0.723038	0.847646	102605753	NW_006239027.1	1255758	1258712	+	gene	uncharacterized hydrolase YugF-like
LOC102605945	629.34	1.73	0.79	1.79938e-11	4.70802e-10	102605945	NW_006239424.1	32871	51324	-	gene	plant UBX domain-containing protein 11
LOC107058685	0.84	1.73	0.79	0.723038	0.847646	107058685	NW_006239516.1	34244	35996	-	gene	uncharacterized LOC107058685
LOC107060479	6.85	1.73	0.79	0.318699	0.518355	107060479	NW_006239010.1	857012	860788	-	gene	LRR receptor-like serine/threonine-protein kinase GSO1
trnM-CAU	64.83	1.73	0.79	0.00587104	0.0246855	4099982	NC_008096.2	53529	53601	+	gene	tRNA-Met
LOC102577626	87.52	1.72	0.78	0.0011656	0.00631437	102577626	NW_006238999.1	2013831	2016227	+	gene	epoxide hydrolase
LOC102578258	0.83	1.71	0.78	0.726533	0.850101	102578258	NW_006238937.1	337909	341525	-	gene	uncharacterized protein LOC102578258
LOC102579011	176.89	1.72	0.78	1.07938e-05	0.000101853	102579011	NW_006239126.1	840275	841643	+	gene	uncharacterized protein LOC102579011
LOC102579837	20.97	1.71	0.78	0.0792306	0.195968	102579837	NW_006239400.1	372096	377462	-	gene	uncharacterized LOC102579837, transcript variant X7
LOC102584416	17.39	1.71	0.78	0.179683	0.352737	102584416	NW_006239061.1	90868	98223	+	gene	methylmalonate-semialdehyde dehydrogenase [acylating], mitochondrial-like, transcript variant X2
LOC102584664	8.22	1.72	0.78	0.279204	0.47472	102584664	NW_006238930.1	4021116	4024283	+	gene	serine/threonine-protein kinase CDL1-like
LOC102585851	11.01	1.71	0.78	0.256822	0.449892	102585851	NW_006239154.1	358649	361664	+	gene	BTB/POZ domain-containing protein At5g48800, transcript variant X1
LOC102586430	15.87	1.72	0.78	0.144916	0.303094	102586430	NW_006238943.1	1712238	1723994	-	gene	myb-related protein 3R-1-like, transcript variant X4
LOC102587898	3.04	1.72	0.78	0.490526	0.676318	102587898	NW_006238997.1	83096	89522	-	gene	type I inositol polyphosphate 5-phosphatase 8-like
LOC102588598	3.83	1.71	0.78	0.462807	0.653911	102588598	NW_006239092.1	998672	1000183	+	gene	protein EPIDERMAL PATTERNING FACTOR 2-like
LOC102588863	328.48	1.72	0.78	1.11473e-05	0.000104898	102588863	NW_006238976.1	1801258	1802049	+	gene	E3 ubiquitin-protein ligase RHA1B-like
LOC102590792	1.65	1.72	0.78	0.622345	0.779722	102590792	NW_006239079.1	1208999	1209692	+	gene
LOC102595436	179.25	1.72	0.78	5.85101e-06	5.90452e-05	102595436	NW_006239680.1	38986	41623	-	gene	uncharacterized protein LOC102595436
LOC102595552	1025.04	1.71	0.78	1.26476e-13	4.18126e-12	102595552	NW_006239052.1	887673	903738	+	gene	protein tas
LOC102596109	30.13	1.72	0.78	0.0384519	0.113729	102596109	NW_006239035.1	1179174	1180243	+	gene
LOC102597388	5.5	1.72	0.78	0.359005	0.560029	102597388	NW_006238977.1	1723150	1729376	-	gene	LOW QUALITY PROTEIN: putative pentatricopeptide repeat-containing protein At1g12700, mitochondrial
LOC102598132	270.68	1.71	0.78	5.79442e-08	8.76926e-07	102598132	NW_006239387.1	407696	408767	-	gene	uncharacterized protein LOC102598132
LOC102598228	17.32	1.71	0.78	0.143232	0.30083	102598228	NW_006239253.1	39283	44014	+	gene
LOC102598463	10.73	1.72	0.78	0.201404	0.381398	102598463	NW_006239395.1	262256	264323	+	gene	probable ascorbate-specific transmembrane electron transporter 1
LOC102598871	279.39	1.72	0.78	6.07749e-07	7.64618e-06	102598871	NW_006239155.1	207038	213368	+	gene	inositol-tetrakisphosphate 1-kinase 3, transcript variant X1
LOC102599901	307.04	1.72	0.78	4.49851e-06	4.65999e-05	102599901	NW_006238995.1	1686375	1688824	-	gene	uncharacterized protein LOC102599901
LOC102599974	0.83	1.71	0.78	0.726533	0.850101	102599974	NW_006238935.1	671196	676633	-	gene	uncharacterized LOC102599974, transcript variant X4
LOC102600497	0.83	1.71	0.78	0.726533	0.850101	102600497	NW_006239054.1	131069	134339	+	gene	protein GAMETE EXPRESSED 1
LOC102600505	2.15	1.71	0.78	0.597876	0.761573	102600505	NW_006239084.1	63477	65308	+	gene
LOC102600556	879.95	1.71	0.78	4.30831e-11	1.0867e-09	102600556	NW_006239361.1	420527	424285	-	gene	VAN3-binding protein-like, transcript variant X1
LOC102601154	1.65	1.72	0.78	0.622345	0.779722	102601154	NW_006239028.1	617339	620290	-	gene	trihelix transcription factor ASIL2-like
LOC102604679	26.69	1.72	0.78	0.054808	0.149296	102604679	NW_006239271.1	467481	469994	+	gene	CBL-interacting protein kinase 18-like
LOC102605582	993.76	1.72	0.78	1.52046e-13	4.93756e-12	102605582	NW_006238952.1	2512449	2526537	-	gene	uncharacterized LOC102605582, transcript variant X1
LOC102605920	7.55	1.72	0.78	0.334431	0.535251	102605920	NW_006239293.1	544307	549882	+	gene
LOC107058109	7.77	1.72	0.78	0.29265	0.489698	107058109	NW_006239358.1	249707	250367	-	gene	agamous-like MADS-box protein AGL62
LOC107059330	719.13	1.72	0.78	0.0116837	0.0434737	107059330	NW_006240247.1	1206	1809	-	gene	uncharacterized protein LOC107059330
LOC107060617	0.82	1.72	0.78	0.726729	0.850101	107060617	NW_006239016.1	1287950	1289287	-	gene	uncharacterized protein LOC107060617
LOC107061256	5.4	1.71	0.78	0.417795	0.615647	107061256	NW_006239052.1	1428320	1430577	+	gene	uncharacterized LOC107061256
LOC102577532	7112.63	1.71	0.77	1.51924e-18	8.13767e-17	102577532	NW_006239571.1	70084	83426	-	gene	alpha-glucan phosphorylase type H isozyme, transcript variant X2
LOC102579957	2.54	1.71	0.77	0.548417	0.723821	102579957	NW_006239558.1	107989	111593	-	gene	protein QUIRKY
LOC102580931	12.57	1.71	0.77	0.194734	0.372988	102580931	NW_006238968.1	1669463	1674362	+	gene	aspartic proteinase-like protein 1
LOC102585180	534.67	1.71	0.77	0.15106	0.312361	102585180	NW_006239149.1	566118	572144	+	gene	E3 ubiquitin-protein ligase MIEL1, transcript variant X2
LOC102586383	457.1	1.7	0.77	4.4712e-10	9.49025e-09	102586383	NW_006240254.1	8309	11154	-	gene	probable plastid-lipid-associated protein 3, chloroplastic isoform X2
LOC102586589	1302.69	1.71	0.77	8.50733e-14	2.88451e-12	102586589	NW_006239517.1	74092	87315	-	gene	phosphoenolpyruvate carboxylase 4
LOC102587342	1641.39	1.7	0.77	4.74694e-12	1.33429e-10	102587342	NW_006238952.1	1356037	1358387	+	gene	nudix hydrolase 18, mitochondrial-like, transcript variant X2
LOC102587765	1.68	1.7	0.77	0.62718	0.782611	102587765	NW_006238944.1	2717746	2720518	+	gene	uncharacterized LOC102587765, transcript variant X2
LOC102588889	307.51	1.7	0.77	3.42225e-08	5.44908e-07	102588889	NW_006239014.1	1566020	1567601	+	gene	transcription factor HBI1
LOC102589222	4.43	1.71	0.77	0.437062	0.632533	102589222	NW_006239763.1	24257	26307	+	gene	uncharacterized protein LOC102589222
LOC102591006	27831	1.71	0.77	2.85964e-18	1.51136e-16	102591006	NW_006239031.1	644695	652260	+	gene	YTH domain-containing family protein 1
LOC102591177	155.45	1.71	0.77	4.58549e-05	0.000373419	102591177	NW_006239252.1	606188	610502	-	gene	probable xyloglucan endotransglucosylase/hydrolase protein 23
LOC102591623	40.94	1.71	0.77	0.0187726	0.0639052	102591623	NW_006239266.1	361255	381538	+	gene	uncharacterized LOC102591623, transcript variant X1
LOC102595462	15.1	1.7	0.77	0.170935	0.340498	102595462	NW_006239126.1	1137446	1139673	+	gene	flavonoid 3'-monooxygenase-like
LOC102597499	212.34	1.71	0.77	5.20709e-06	5.31218e-05	102597499	NW_006239325.1	178490	190552	-	gene	regulator of nonsense transcripts 1 homolog
LOC102597937	4.63	1.71	0.77	0.407949	0.606793	102597937	NW_006238985.1	1852495	1853323	+	gene	uncharacterized protein LOC102597937
LOC102598817	3634.99	1.71	0.77	6.25699e-14	2.1748e-12	102598817	NW_006239554.1	10291	13695	-	gene	inositol-3-phosphate synthase
LOC102600486	1100.12	1.7	0.77	2.978e-14	1.07551e-12	102600486	NW_006239028.1	1498039	1505334	+	gene	protein MEI2-like 2, transcript variant X1
LOC102600760	164.11	1.71	0.77	5.23423e-05	0.000420078	102600760	NW_006238962.1	455064	461463	-	gene	poly(ADP-ribose) glycohydrolase 1-like
LOC102601632	35.43	1.7	0.77	0.0242715	0.0784881	102601632	NW_006239140.1	114093	114915	-	gene	uncharacterized protein LOC102601632
LOC102601737	45.73	1.71	0.77	0.0193159	0.0653254	102601737	NW_006239080.1	40466	42594	-	gene	probable sodium-coupled neutral amino acid transporter 6
[truncated: 9,502 more rows]

## Sheet: downregulated_genes
Supplementary Table S2. All DEGs recognized after comparison D vs. C bulks, sorted by log2 FC
Gene	BaseMean	Estimated_FoldChange	log2_Estimated_FoldChange	p_value_not_adjusted	FDR_adjusted_p_value	Gene_id	Contig	Start	End	Strand	Type	Product
LOC102589374	343.49	0	-9.94	4.7031e-22	3.3265e-20	102589374	NW_006239165.1	651965	659434	-	gene	carbonic anhydrase, chloroplastic-like
LOC107061746	116.63	0	-9.28	9.92729e-15	3.77998e-13	107061746	NW_006239089.1	998267	998947	+	gene	miraculin-like
LOC102604287	55.53	0	-9.17	2.80076e-14	1.01612e-12	102604287	NW_006239015.1	1626936	1628740	-	gene	cannabidiolic acid synthase-like 2
LOC102592643	96.48	0	-9	7.47887e-14	2.55396e-12	102592643	NW_006239305.1	483383	484118	+	gene	21 kDa protein-like
LOC102605914	49.2	0	-9	9.15316e-14	3.09468e-12	102605914	NW_006239256.1	7033	9573	+	gene	putative UPF0481 protein At3g02645
LOC102581043	32.59	0	-8.4	6.40724e-12	1.76558e-10	102581043	NW_006238982.1	556888	559039	+	gene	peroxidase 16
LOC102581213	351.94	0	-8.39	3.74592e-44	8.42337e-42	102581213	NW_006239077.1	186635	194233	-	gene	protein DETOXIFICATION 29-like
LOC102589950	30.75	0	-8.32	1.51474e-11	3.98954e-10	102589950	NW_006239266.1	148723	150299	-	gene	metallothionein-like protein type 2
LOC102599380	28.79	0	-8.22	2.20362e-11	5.7155e-10	102599380	NW_006239975.1	16268	16633	-	gene	non-specific lipid-transfer protein 1-like
LOC102583664	28.55	0	-8.21	2.15215e-11	5.58809e-10	102583664	NW_006238934.1	2636158	2639387	+	gene	threonine dehydratase biosynthetic, chloroplastic-like
LOC102595461	27.53	0	-8.16	3.14145e-11	8.01708e-10	102595461	NW_006239114.1	908256	920404	-	gene	uncharacterized LOC102595461, transcript variant X1
LOC102586606	23.13	0	-7.91	1.91438e-10	4.31297e-09	102586606	NW_006239029.1	1068240	1072569	-	gene	GDSL esterase/lipase At5g22810
LOC107060484	120.32	0	-7.84	7.39528e-20	4.42899e-18	107060484	NW_006239010.1	1013158	1013538	-	gene	RNA-binding protein 12-like
LOC102582004	20.88	0	-7.76	7.85287e-10	1.60395e-08	102582004	NW_006239186.1	493347	497865	+	gene	laccase-7-like
LOC102601602	20.74	0	-7.75	5.94738e-10	1.23701e-08	102601602	NW_006241370.1	5	1514	+	gene	organ-specific protein S2-like
LOC107060688	19.83	0	-7.68	8.64291e-10	1.75479e-08	107060688	NW_006239018.1	587142	589873	-	gene	uncharacterized LOC107060688
LOC102590464	71.3	0	-7.67	2.23318e-13	7.1354e-12	102590464	NW_006239205.1	161696	204295	+	gene
LOC102592158	37.95	0	-7.65	3.48521e-10	7.51116e-09	102592158	NW_006239181.1	919592	923372	-	gene	caffeoylshikimate esterase-like
LOC102581234	18.61	0.01	-7.6	1.21199e-09	2.39148e-08	102581234	NW_006239200.1	493236	496591	+	gene	uncharacterized LOC102581234, transcript variant X1
LOC102605769	17.91	0.01	-7.54	1.69216e-09	3.26858e-08	102605769	NW_006239075.1	986527	988548	-	gene	CASP-like protein 1B2
LOC102592494	17.16	0.01	-7.47	8.01419e-09	1.40667e-07	102592494	NW_006238928.1	972966	974872	+	gene	glycine-rich cell wall structural protein-like
LOC102593865	31.81	0.01	-7.39	1.97709e-09	3.78521e-08	102593865	NW_006239320.1	280574	282946	+	gene	senescence-specific cysteine protease SAG39-like
LOC102598157	16	0.01	-7.37	6.32881e-09	1.13168e-07	102598157	NW_006239636.1	161741	162689	-	gene
LOC102585640	15.52	0.01	-7.33	1.19236e-08	2.03735e-07	102585640	NW_006239165.1	441300	442871	+	gene	polygalacturonase-like
LOC102596274	14.97	0.01	-7.28	8.56972e-09	1.49756e-07	102596274	NW_006238946.1	656556	658187	+	gene	peroxidase 72-like
LOC107059653	14.61	0.01	-7.24	1.14093e-08	1.95649e-07	107059653	NW_006238957.1	2018368	2021045	+	gene	uncharacterized LOC107059653
LOC102592990	13.96	0.01	-7.18	3.51805e-08	5.57926e-07	102592990	NW_006239397.1	57668	58568	+	gene
LOC102600042	13.83	0.01	-7.16	2.2039e-08	3.63451e-07	102600042	NW_006239038.1	970215	981160	-	gene	extensin-2-like
LOC102600347	98.43	0.01	-7.13	1.36923e-21	9.3516e-20	102600347	NW_006239528.1	143733	145100	+	gene	F-box protein PP2-B10-like
LOC102579244	13.05	0.01	-7.08	5.02544e-08	7.7033e-07	102579244	NW_006239181.1	683659	684367	-	gene	proteinase inhibitor type-2-like
LOC102582315	12.56	0.01	-7.03	4.15409e-08	6.46324e-07	102582315	NW_006239077.1	422091	424925	-	gene	polygalacturonase-like
LOC102581996	24.39	0.01	-7.01	2.67142e-08	4.33761e-07	102581996	NW_006239138.1	782183	788293	-	gene	formate dehydrogenase, mitochondrial-like, transcript variant X11
LOC102606273	826.98	0.01	-6.99	1.53122e-146	3.31802e-143	102606273	NW_006239340.1	278528	280446	+	gene	extensin-1-like, transcript variant X1
LOC102584337	12	0.01	-6.97	7.41987e-08	1.09988e-06	102584337	NW_006239239.1	98581	116890	-	gene
LOC102578236	43.66	0.01	-6.96	5.20587e-11	1.28855e-09	102578236	NW_006239103.1	158948	163691	-	gene
LOC102581240	170.22	0.01	-6.92	9.98722e-37	1.71263e-34	102581240	NW_006238936.1	2526870	2529682	-	gene	probable polygalacturonase
LOC102581979	11.67	0.01	-6.92	7.67394e-08	1.13401e-06	102581979	NW_006239052.1	113013	114136	-	gene	non-specific lipid-transfer protein-like protein At2g13820
LOC102605416	11.24	0.01	-6.87	1.36697e-07	1.9223e-06	102605416	NW_006240554.1	2716	4106	+	gene	uncharacterized LOC102605416
LOC102581132	21.93	0.01	-6.86	3.31277e-08	5.2889e-07	102581132	NW_006239194.1	265853	268099	+	gene	blue copper protein-like
LOC102583481	163.6	0.01	-6.86	1.22556e-37	2.19643e-35	102583481	NW_006239273.1	15765	18756	-	gene	peptidyl-prolyl cis-trans isomerase CYP59-like
LOC102593264	11.02	0.01	-6.84	1.51043e-07	2.11035e-06	102593264	NW_006239075.1	501427	503188	+	gene	cannabidiolic acid synthase-like
LOC102584831	10.57	0.01	-6.78	2.21182e-07	3.01607e-06	102584831	NW_006239589.1	135006	137201	-	gene	uncharacterized protein LOC102584831
LOC102598764	20.58	0.01	-6.76	5.80056e-08	8.77298e-07	102598764	NW_006238937.1	1109605	1112483	-	gene	patatin-like protein 2, transcript variant X2
LOC102578403	10.38	0.01	-6.75	2.1232e-07	2.91692e-06	102578403	NW_006238986.1	1611430	1615024	+	gene	uncharacterized LOC102578403, transcript variant X7
LOC102597049	10.16	0.01	-6.73	3.87652e-07	5.04371e-06	102597049	NW_006239326.1	438412	443007	-	gene	aluminum-activated malate transporter 9-like
LOC102579811	9.81	0.01	-6.67	3.82552e-07	4.98825e-06	102579811	NW_006239245.1	73823	74659	-	gene	cytokinesis protein sepA-like
LOC102578543	53.12	0.01	-6.65	3.44763e-14	1.2339e-12	102578543	NW_006239032.1	43938	45822	+	gene	salicylate carboxymethyltransferase-like
LOC102598622	18.76	0.01	-6.63	2.20968e-07	3.01488e-06	102598622	NW_006239028.1	1455802	1457808	+	gene	probable xyloglucan endotransglucosylase/hydrolase protein 16
LOC102593894	34.43	0.01	-6.62	9.41167e-10	1.89313e-08	102593894	NW_006239832.1	46052	47876	+	gene	zingipain-2-like
LOC102601972	17.73	0.01	-6.55	1.85688e-07	2.56732e-06	102601972	NW_006239152.1	135406	146084	-	gene	uncharacterized LOC102601972
LOC107061407	795.19	0.01	-6.55	2.0319e-152	4.84324e-149	107061407	NW_006239061.1	488980	512430	-	gene	ATP-dependent RNA helicase glh-2-like
LOC102579330	48.85	0.01	-6.53	7.62749e-14	2.60099e-12	102579330	NW_006239080.1	543045	545580	+	gene	laccase-12
LOC102588833	81.47	0.01	-6.53	1.51528e-21	1.02609e-19	102588833	NW_006239212.1	245230	246621	-	gene	non-specific lipid-transfer protein 4.1-like
LOC107062802	8.88	0.01	-6.53	8.21293e-07	1.00289e-05	107062802	NW_006238939.1	3351074	3358139	-	gene	uncharacterized LOC107062802
LOC102582497	17.02	0.01	-6.49	2.43313e-07	3.28522e-06	102582497	NW_006239422.1	168614	171421	-	gene	GDSL esterase/lipase At5g37690
LOC102605191	8.64	0.01	-6.49	9.70474e-07	1.16888e-05	102605191	NW_006239031.1	250949	251643	+	gene	lipid transfer-like protein VAS
LOC102581017	8.57	0.01	-6.47	1.56103e-06	1.7906e-05	102581017	NW_006238947.1	1938334	1941952	-	gene	probable purple acid phosphatase 20
LOC102600156	8.17	0.01	-6.41	2.07996e-06	2.31998e-05	102600156	NW_006239031.1	958879	964114	-	gene	phospholipase D delta-like
LOC102594016	8.12	0.01	-6.4	1.70756e-06	1.93908e-05	102594016	NW_006239069.1	1009253	1010146	+	gene	probable methyltransferase At1g27930
LOC102599309	59.88	0.01	-6.4	8.34025e-17	3.86767e-15	102599309	NW_006238930.1	428487	430481	-	gene	GDSL esterase/lipase At2g23540
LOC107061716	8.15	0.01	-6.4	1.92571e-06	2.16617e-05	107061716	NW_006239085.1	136591	143717	-	gene	uncharacterized LOC107061716, transcript variant X4
LOC102591322	8.06	0.01	-6.38	2.29433e-06	2.53889e-05	102591322	NW_006238998.1	1388429	1391026	+	gene	uncharacterized LOC102591322
LOC102594911	57.91	0.01	-6.35	1.58852e-16	7.19847e-15	102594911	NW_006239097.1	428921	430001	+	gene	proteoglycan 4-like
LOC102592966	400.87	0.01	-6.34	3.4289e-99	3.40547e-96	102592966	NW_006239243.1	347733	350333	+	gene	salicylate carboxymethyltransferase-like
LOC102593741	42.6	0.01	-6.33	9.11309e-13	2.74614e-11	102593741	NW_006239263.1	185360	187070	-	gene	coiled-coil domain-containing protein 15-like
LOC102592332	15.06	0.01	-6.31	5.99302e-07	7.55019e-06	102592332	NW_006239659.1	42940	44905	+	gene	peroxidase 44-like
LOC102602070	27.96	0.01	-6.31	5.53648e-09	9.93732e-08	102602070	NW_006239061.1	413785	433440	-	gene	(-)-camphene/tricyclene synthase, chloroplastic-like, transcript variant X1
LOC102577568	83.37	0.01	-6.3	6.97966e-24	5.82742e-22	102577568	NW_006239053.1	841470	843517	+	gene	CYP86A33 fatty acid omega-hydroxylase
LOC107060487	97.28	0.01	-6.3	4.45748e-26	4.39044e-24	107060487	NW_006239010.1	1017952	1019400	+	gene	Golgi reassembly-stacking protein 2-like
LOC102578941	7.5	0.01	-6.29	3.23976e-06	3.47226e-05	102578941	NW_006239318.1	386686	389777	-	gene	pyruvate decarboxylase 1
LOC107057990	7.46	0.01	-6.27	5.4106e-06	5.49967e-05	107057990	NW_006239340.1	327452	328101	+	gene	uncharacterized LOC107057990
LOC102594346	67.81	0.01	-6.26	6.45414e-20	3.87508e-18	102594346	NW_006239073.1	930508	931810	+	gene	non-specific lipid-transfer protein-like protein At2g13820
LOC102578431	6.99	0.01	-6.18	8.27957e-06	8.02569e-05	102578431	NW_006239027.1	1320905	1322167	+	gene	probable leucine-rich repeat receptor-like protein kinase At1g35710
LOC102585911	37.73	0.01	-6.15	6.17993e-12	1.70689e-10	102585911	NW_006238985.1	20517	22143	-	gene	acetylajmalan esterase-like, transcript variant X1
LOC102588761	6.85	0.01	-6.15	6.50827e-06	6.50445e-05	102588761	NW_006238976.1	220444	221991	-	gene	transcription factor MYC2-like
LOC102595765	113.48	0.01	-6.15	2.04099e-32	2.93067e-30	102595765	NW_006239967.1	10219	10816	-	gene	periaxin-like
LOC107061833	6.85	0.01	-6.15	7.84832e-06	7.66691e-05	107061833	NW_006239097.1	693500	693892	+	gene	periaxin-like
LOC102598258	24.81	0.01	-6.13	1.5691e-08	2.63574e-07	102598258	NW_006239421.1	175217	177352	-	gene	GDSL esterase/lipase At1g74460
LOC102600176	23.82	0.01	-6.08	2.20874e-08	3.63839e-07	102600176	NW_006239110.1	290934	293185	-	gene	cytochrome P450 86B1-like
LOC102605572	6.4	0.02	-6.06	1.4199e-05	0.000130523	102605572	NW_006238939.1	282791	284495	+	gene
LOC102595755	6.35	0.02	-6.04	1.16419e-05	0.000109063	102595755	NW_006239016.1	353822	355432	+	gene	agmatine coumaroyltransferase-2-like
LOC102584798	6.28	0.02	-6.03	1.92554e-05	0.00017145	102584798	NW_006239273.1	74799	81012	-	gene	protein TIFY 10A-like, transcript variant X2
LOC102595116	6.27	0.02	-6.03	1.18124e-05	0.000110416	102595116	NW_006239027.1	347385	351140	+	gene	peroxidase 11
LOC102589775	6.23	0.02	-6.02	1.43447e-05	0.000131761	102589775	NW_006240310.1	8651	9410	+	gene	extensin-3-like
LOC102604557	6.22	0.02	-6.02	1.3844e-05	0.000127358	102604557	NW_006238933.1	1095666	1096958	+	gene	mavicyanin-like
LOC102593930	68.34	0.02	-6.01	2.20613e-21	1.47712e-19	102593930	NW_006239184.1	679727	682071	-	gene	stearoyl-[acyl-carrier-protein] 9-desaturase 6, chloroplastic-like
LOC102597735	122.17	0.02	-5.97	5.59572e-36	9.26247e-34	102597735	NW_006239018.1	1621721	1627561	+	gene	protein DEK-like, transcript variant X1
LOC102599545	11.84	0.02	-5.96	4.33311e-06	4.50825e-05	102599545	NW_006239254.1	264026	265289	-	gene	nascent polypeptide-associated complex subunit alpha, muscle-specific form-like
LOC102582357	5.98	0.02	-5.95	2.23396e-05	0.00019548	102582357	NW_006239340.1	286372	288552	+	gene	extensin-1-like, transcript variant X1
LOC102586887	32.72	0.02	-5.95	4.8441e-11	1.20778e-09	102586887	NW_006239298.1	289085	301392	-	gene	branched-chain-amino-acid aminotransferase-like protein 1
LOC102593494	5.94	0.02	-5.95	1.8215e-05	0.000162977	102593494	NW_006239089.1	735900	740551	+	gene	uncharacterized LOC102593494
LOC102594114	11.73	0.02	-5.95	4.42618e-06	4.58706e-05	102594114	NW_006239022.1	753002	755127	+	gene	uncharacterized LOC102594114, transcript variant X1
LOC102582654	5.88	0.02	-5.94	2.27685e-05	0.000198868	102582654	NW_006239077.1	499100	501279	+	gene	polygalacturonase-like
LOC102580842	11.62	0.02	-5.93	4.22568e-06	4.41575e-05	102580842	NW_006239002.1	134093	138200	-	gene	nucleobase-ascorbate transporter 4
LOC102594966	5.88	0.02	-5.93	3.06795e-05	0.000261124	102594966	NW_006239397.1	94365	95062	+	gene
LOC107061832	5.84	0.02	-5.92	2.01489e-05	0.00017834	107061832	NW_006239097.1	692932	693489	+	gene	fibronectin-binding protein A-like
LOC102583921	285.92	0.02	-5.9	5.2217e-79	3.77165e-76	102583921	NW_006238968.1	599031	602126	-	gene	suberization-associated anionic peroxidase 2-like
LOC102601613	11.33	0.02	-5.9	4.87655e-06	5.00591e-05	102601613	NW_006239070.1	501964	507729	-	gene	uncharacterized protein LOC102601613
LOC102595600	5.64	0.02	-5.87	3.23938e-05	0.000273517	102595600	NW_006238946.1	646143	647921	+	gene	peroxidase 49-like
LOC102597806	5.64	0.02	-5.87	3.23938e-05	0.000273517	102597806	NW_006238958.1	397361	400284	+	gene	putative pectinesterase 11
LOC107060464	5.61	0.02	-5.86	3.04549e-05	0.000259351	107060464	NW_006239010.1	15241	15753	+	gene	uncharacterized protein LOC107060464
LOC102592928	5.46	0.02	-5.83	3.37575e-05	0.000283925	102592928	NW_006239075.1	434788	443166	+	gene
LOC102587761	10.8	0.02	-5.82	6.98899e-06	6.9268e-05	102587761	NW_006239226.1	409421	410220	+	gene	dirigent protein 23-like
LOC102597909	5.37	0.02	-5.8	3.96041e-05	0.000328007	102597909	NW_006238943.1	2981350	2982399	-	gene	dehydration-responsive element-binding protein 1B-like
LOC102601135	5.35	0.02	-5.8	3.74128e-05	0.000311482	102601135	NW_006239005.1	919439	921493	-	gene	geraniol 8-hydroxylase-like
LOC102585621	5.33	0.02	-5.79	3.86492e-05	0.000320879	102585621	NW_006239078.1	744879	752991	-	gene	ABC transporter G family member 11-like
LOC107060358	5.32	0.02	-5.79	4.1602e-05	0.000343004	107060358	NW_006239001.1	1471957	1472583	+	gene	uncharacterized protein LOC107060358
LOC102597748	87.99	0.02	-5.78	1.52067e-27	1.67808e-25	102597748	NW_006239053.1	1213712	1216157	+	gene	laccase-3-like
LOC102577681	5.27	0.02	-5.77	4.92797e-05	0.000397776	102577681	NW_006239089.1	1119767	1120506	+	gene	Kunitz-type enzyme inhibitor S9C11 precursor
LOC102597811	5.16	0.02	-5.75	5.80788e-05	0.000460228	102597811	NW_006238962.1	135798	138046	-	gene	protein PHLOEM PROTEIN 2-LIKE A8-like
LOC102581523	18.73	0.02	-5.72	2.13026e-07	2.92494e-06	102581523	NW_006239577.1	144467	146142	+	gene	uncharacterized LOC102581523
LOC102580873	260.71	0.02	-5.71	1.8526e-78	1.26168e-75	102580873	NW_006239072.1	988374	993199	+	gene	(3S,6E)-nerolidol synthase 1-like
LOC102589856	5.01	0.02	-5.7	6.05997e-05	0.000476246	102589856	NW_006238986.1	400033	401757	-	gene	F-box/kelch-repeat protein At3g23880-like
LOC102596894	2628.84	0.02	-5.7	3.07497e-101	3.18673e-98	102596894	NW_006239836.1	10483	11739	-	gene	proteinase inhibitor 1-like
LOC102603835	110.7	0.02	-5.7	4.59844e-35	7.35626e-33	102603835	NW_006239536.1	17293	18321	+	gene	uncharacterized protein LOC102603835
LOC102605908	4.93	0.02	-5.68	7.12745e-05	0.000550162	102605908	NW_006238939.1	313323	315899	+	gene	probable myosin-binding protein 5, transcript variant X5
LOC107061048	4.94	0.02	-5.68	7.04542e-05	0.000544712	107061048	NW_006239038.1	989760	991247	-	gene	extensin-2-like
LOC102585107	99.29	0.02	-5.67	1.72904e-32	2.51302e-30	102585107	NW_006239260.1	655717	658966	-	gene	uncharacterized protein LOC102585107
LOC102589116	9.77	0.02	-5.67	1.60422e-05	0.00014578	102589116	NW_006239635.1	74266	75044	+	gene	pathogenesis-related protein 1-like
LOC102584430	4.84	0.02	-5.66	8.07952e-05	0.000615086	102584430	NW_006239128.1	79985	83979	-	gene	protein trichome birefringence-like 33
LOC102593808	18.03	0.02	-5.66	3.28301e-07	4.3282e-06	102593808	NW_006239037.1	629409	630772	-	gene	non-specific lipid-transfer protein-like protein At2g13820
LOC102598174	4.83	0.02	-5.65	8.88702e-05	0.000670352	102598174	NW_006239038.1	212996	217277	+	gene	probable elastin-binding protein EbpS
LOC107058228	4.82	0.02	-5.65	0.000115779	0.000847054	107058228	NW_006239388.1	318484	319646	+	gene	uncharacterized protein LOC107058228
LOC102582155	4.8	0.02	-5.64	8.89444e-05	0.000670486	102582155	NW_006238967.1	1357640	1358925	+	gene	protein TIFY 9
LOC102592808	9.43	0.02	-5.63	1.77646e-05	0.000159349	102592808	NW_006239057.1	1121340	1123531	+	gene	2-oxoglutarate-dependent dioxygenase DAO-like, transcript variant X1
LOC102598613	44.2	0.02	-5.63	9.63303e-15	3.6797e-13	102598613	NW_006239598.1	39198	40983	-	gene	uncharacterized LOC102598613
LOC102578391	4.65	0.02	-5.6	0.000112829	0.000827252	102578391	NW_006239356.1	108898	110434	-	gene	peroxidase 15-like
LOC102602009	60.63	0.02	-5.6	2.9178e-20	1.82543e-18	102602009	NW_006238963.1	942916	946595	+	gene	CASP-like protein 1
LOC102605547	9.32	0.02	-5.6	2.25985e-05	0.000197527	102605547	NW_006239128.1	5587	8080	-	gene	laccase-12-like
LOC102580114	4.63	0.02	-5.59	0.000133631	0.000964055	102580114	NW_006239197.1	638450	651232	-	gene	vetispiradiene synthase 1-like
LOC102601049	9.25	0.02	-5.59	2.12931e-05	0.000187285	102601049	NW_006239029.1	1577021	1583508	-	gene	fatty acyl-CoA reductase 1-like
LOC102597399	4.6	0.02	-5.58	0.000154882	0.00110005	102597399	NW_006238999.1	743905	744725	+	gene	uncharacterized protein LOC102597399
LOC102603383	4.63	0.02	-5.58	0.000113516	0.000832032	102603383	NW_006239670.1	24409	25485	-	gene	3-oxoacyl-[acyl-carrier-protein] reductase FabG-like
LOC102604369	4.6	0.02	-5.58	0.000207307	0.00142116	102604369	NW_006239391.1	310026	311400	+	gene	potassium channel SKOR-like
LOC102590157	9.04	0.02	-5.57	2.52253e-05	0.000218564	102590157	NW_006238953.1	1831082	1833221	+	gene	mitotic spindle checkpoint protein MAD2
LOC102594007	4.58	0.02	-5.57	0.000114169	0.000836563	102594007	NW_006239040.1	372613	382723	+	gene	linoleate 13S-lipoxygenase 2-1, chloroplastic-like
LOC102588146	66.99	0.02	-5.56	2.77203e-23	2.15928e-21	102588146	NW_006239028.1	1076982	1089433	-	gene
LOC102605375	25.2	0.02	-5.56	9.50461e-10	1.91022e-08	102605375	NW_006239391.1	399190	401794	+	gene	type IV inositol polyphosphate 5-phosphatase 9-like, transcript variant X2
LOC102599165	615.37	0.02	-5.53	2.01082e-154	5.99125e-151	102599165	NW_006239037.1	877536	879498	+	gene	chlorophyllase-2, chloroplastic-like, transcript variant X1
LOC107058525	4.47	0.02	-5.53	0.000140675	0.00100967	107058525	NW_006239457.1	168997	169755	+	gene	polygalacturonase non-catalytic subunit AroGP3-like
LOC102593586	4.42	0.02	-5.52	0.000139192	0.00099963	102593586	NW_006239061.1	514057	515039	+	gene	fibronectin-binding protein A-like
LOC107063206	4.39	0.02	-5.51	0.00015742	0.00111509	107063206	NW_006239243.1	462046	464195	-	gene	F-box/kelch-repeat protein At3g23880-like
LOC102582923	4.32	0.02	-5.49	0.00019757	0.00136343	102582923	NW_006239265.1	105998	108491	+	gene	calcineurin B-like protein 1
LOC102589080	4.34	0.02	-5.49	0.000183942	0.00128088	102589080	NW_006239263.1	454469	458619	+	gene	GDSL esterase/lipase At5g45960-like
LOC102596308	24.01	0.02	-5.49	1.66212e-09	3.21577e-08	102596308	NW_006238997.1	513408	516166	+	gene	ABC transporter G family member 20-like
LOC102591379	31.24	0.02	-5.46	1.98157e-11	5.1677e-10	102591379	NW_006239164.1	855246	856607	+	gene	tyramine N-feruloyltransferase 10/30-like
LOC107062907	4.22	0.02	-5.46	0.000196041	0.00135591	107062907	NW_006239205.1	205864	207536	+	gene
LOC102584179	4.11	0.02	-5.42	0.000247814	0.00165831	102584179	NW_006239053.1	799749	803563	+	gene	laccase-4-like
LOC102595990	164.36	0.02	-5.39	4.21297e-53	1.23976e-50	102595990	NW_006239017.1	6198	8566	+	gene
LOC102577559	111.17	0.02	-5.37	2.61224e-37	4.61224e-35	102577559	NW_006239018.1	1631344	1633293	+	gene	feruloyl transferase, transcript variant X1
LOC102601771	3.97	0.02	-5.36	0.000395236	0.00248768	102601771	NW_006239254.1	297016	298453	+	gene	uncharacterized N-acetyltransferase p20-like
LOC102603177	14.67	0.02	-5.36	1.66306e-06	1.89216e-05	102603177	NW_006239048.1	503259	507016	+	gene	cytochrome P450 71D6
LOC102594677	3.93	0.02	-5.35	0.000300346	0.00196246	102594677	NW_006239072.1	1040626	1042792	-	gene
LOC102595940	7.81	0.02	-5.35	6.60904e-05	0.000513639	102595940	NW_006238946.1	639934	642401	+	gene	peroxidase 72-like, transcript variant X1
LOC102600894	7.83	0.02	-5.35	6.68871e-05	0.000519323	102600894	NW_006238983.1	321149	331620	+	gene	uncharacterized protein LOC102600894
LOC102604721	7.83	0.02	-5.35	6.51773e-05	0.0005082	102604721	NW_006239010.1	150164	152378	+	gene	glycerol-3-phosphate acyltransferase 5-like
LOC102592563	3.89	0.02	-5.34	0.000342742	0.0022068	102592563	NW_006239015.1	494506	496084	-	gene	CASP-like protein 1C1
LOC102579939	3.87	0.02	-5.33	0.000605192	0.00359645	102579939	NW_006239424.1	290705	294385	-	gene	probable polygalacturonase At1g80170
LOC102592939	3.87	0.02	-5.33	0.000378812	0.00239887	102592939	NW_006239122.1	1142891	1146149	-	gene	type I inositol polyphosphate 5-phosphatase 5, transcript variant X1
XEGIP1	7.71	0.02	-5.33	7.13304e-05	0.000550415	102577711	NW_006239030.1	1655024	1656844	-	gene	xyloglucan-specific endoglucanase inhibitor 1 precursor
LOC102586384	3.83	0.03	-5.31	0.000379885	0.00240439	102586384	NW_006242577.1	392	900	+	gene	proteinase inhibitor type-2 CEVI57-like
LOC102600413	42.37	0.03	-5.31	1.44004e-15	5.91805e-14	102600413	NW_006239232.1	738309	740843	-	gene	primary amine oxidase-like
LOC102586777	3.78	0.03	-5.3	0.00039043	0.00246263	102586777	NW_006238962.1	681931	687220	-	gene	probable aminotransferase TAT2
LOC102579585	84.18	0.03	-5.29	7.2114e-27	7.6396e-25	102579585	NW_006239263.1	144348	145705	-	gene
LOC102582456	3.77	0.03	-5.29	0.000395715	0.00249004	102582456	NW_006238942.1	1580901	1583167	+	gene	probable L-gulonolactone oxidase 6
LOC102583253	13.96	0.03	-5.29	2.72169e-06	2.97451e-05	102583253	NW_006238946.1	2646821	2648344	-	gene	pathogenesis-related protein STH-2-like
LOC102584271	3.77	0.03	-5.29	0.000385669	0.00243841	102584271	NW_006239015.1	1635460	1637073	+	gene	tetrahydrocannabinolic acid synthase-like
LOC102593691	7.46	0.03	-5.29	9.54028e-05	0.000712373	102593691	NW_006239069.1	995510	996486	+	gene	probable methyltransferase At1g27930
LOC102605708	317.51	0.03	-5.27	6.53908e-98	6.23462e-95	102605708	NW_006239327.1	370397	373722	-	gene	cathepsin B-like
LOC102600154	13.8	0.03	-5.26	2.9747e-06	3.2171e-05	102600154	NW_006239031.1	65116	68462	+	gene	putative germin-like protein 2-1, transcript variant X1
LOC102590600	3.63	0.03	-5.24	0.00051262	0.00311466	102590600	NW_006239266.1	180170	181752	-	gene	metallothionein-like protein type 2
LOC102595982	13.42	0.03	-5.23	3.55664e-06	3.78127e-05	102595982	NW_006239002.1	489013	492245	-	gene	probable indole-3-acetic acid-amido synthetase GH3.1
LOC102579860	3.59	0.03	-5.22	0.000556198	0.00334111	102579860	NW_006239027.1	672450	673265	-	gene	enoyl-CoA delta isomerase 1, peroxisomal-like
LOC102583692	301.69	0.03	-5.22	7.09012e-95	6.03572e-92	102583692	NW_006239340.1	344486	349657	+	gene	extensin-1
LOC102585301	3.59	0.03	-5.22	0.00059625	0.00355216	102585301	NW_006239165.1	421881	423485	-	gene	polygalacturonase-like
LOC102583528	3.56	0.03	-5.21	0.000652067	0.00383769	102583528	NW_006239028.1	1023922	1026908	-	gene	cytochrome P450 CYP72A219-like
LOC102599070	19.76	0.03	-5.21	1.83261e-08	3.06325e-07	102599070	NW_006239058.1	1181627	1182493	-	gene	serine protease inhibitor 5-like
LOC102603081	3.56	0.03	-5.21	0.000721362	0.00420401	102603081	NW_006239085.1	541842	544825	+	gene	protein CUP-SHAPED COTYLEDON 3-like
LOC102605883	3.53	0.03	-5.19	0.000688927	0.00403273	102605883	NW_006239110.1	1082092	1086300	+	gene	endoglucanase 5
LOC102595771	442.95	0.03	-5.18	1.80561e-118	2.39103e-115	102595771	NW_006244133.1	135	625	+	gene	pathogenesis-related protein 1C-like
LOC107061465	3.49	0.03	-5.18	0.0013071	0.00696251	107061465	NW_006239064.1	1467228	1469704	+	gene	uncharacterized LOC107061465
LOC102584924	25.67	0.03	-5.17	1.48855e-10	3.43476e-09	102584924	NW_006239005.1	858075	861335	-	gene	delta(12)-acyl-lipid-desaturase-like, transcript variant X3
LOC102581381	18.92	0.03	-5.15	3.65001e-08	5.76324e-07	102581381	NW_006238976.1	1595629	1599531	+	gene	endoglucanase 18-like
LOC102601223	3.41	0.03	-5.15	0.000780148	0.00448628	102601223	NW_006238961.1	1511880	1516143	+	gene	cytochrome P450 72A15-like
LOC102581872	6.81	0.03	-5.14	0.000153423	0.00109001	102581872	NW_006239040.1	937900	942646	-	gene	protein ECERIFERUM 3-like
LOC102601131	3.38	0.03	-5.13	0.000860227	0.00487851	102601131	NW_006239002.1	593660	594540	+	gene	uncharacterized protein LOC102601131
LOC102606385	3.38	0.03	-5.13	0.00096565	0.00538091	102606385	NW_006238968.1	1518115	1522304	+	gene
LOC102590179	3.34	0.03	-5.12	0.00082938	0.00472832	102590179	NW_006239449.1	244953	246568	-	gene	syntaxin-112-like
CYCD3.3	6.65	0.03	-5.11	0.00017331	0.00121465	102577538	NW_006239109.1	35082	36589	-	gene	D-type cyclin family 3 subgroup 3
LOC102589643	6.65	0.03	-5.11	0.000279125	0.00184249	102589643	NW_006238998.1	753314	761017	+	gene	uncharacterized LOC102589643, transcript variant X3
LOC102584767	3.29	0.03	-5.1	0.000893552	0.00503159	102584767	NW_006239147.1	121292	122885	+	gene	cannabidiolic acid synthase-like 1
LOC102586730	3.3	0.03	-5.1	0.000868447	0.00490877	102586730	NW_006239117.1	680046	684445	-	gene	NAC domain-containing protein 83-like
LOC102591112	24.76	0.03	-5.1	2.68602e-10	5.91172e-09	102591112	NW_006239010.1	1014299	1014673	+	gene	RNA-binding protein 12-like
LOC107059123	91.33	0.03	-5.08	1.96868e-32	2.84397e-30	107059123	NW_006239757.1	26270	26638	+	gene	periaxin-like
LOC102593917	1250.85	0.03	-5.07	1.95215e-208	2.32658e-204	102593917	NW_006239089.1	799232	800088	+	gene	cysteine protease inhibitor 9-like
LOC102582867	24.01	0.03	-5.06	4.48171e-10	9.50411e-09	102582867	NW_006239028.1	829799	832420	+	gene	G-type lectin S-receptor-like serine/threonine-protein kinase SD2-5
LOC102583841	6.43	0.03	-5.06	0.000253604	0.00169183	102583841	NW_006239002.1	840729	842750	-	gene	scopoletin glucosyltransferase-like
LOC102597952	521.93	0.03	-5.05	9.8914e-47	2.40583e-44	102597952	NW_006239682.1	75754	76721	-	gene	non-specific lipid-transfer protein 1
LOC102599162	3.16	0.03	-5.04	0.00114938	0.00624639	102599162	NW_006239031.1	33683	34655	+	gene	putative germin-like protein 2-1
LOC102594905	3.1	0.03	-5.02	0.00129934	0.00692865	102594905	NW_006239075.1	595373	597107	+	gene	tetrahydrocannabinolic acid synthase-like
LOC102597699	3.12	0.03	-5.02	0.00131647	0.00700435	102597699	NW_006239320.1	379222	380836	+	gene	phospholipase A1-IIgamma-like
LOC102584139	28.89	0.03	-5.01	2.04106e-11	5.31702e-10	102584139	NW_006238962.1	1395215	1398943	+	gene	L-ascorbate oxidase homolog
LOC102598894	3.09	0.03	-5.01	0.00142715	0.00750774	102598894	NW_006239244.1	214698	223711	+	gene	probable rhamnogalacturonate lyase B
LOC102595887	1224.76	0.03	-4.99	1.82098e-47	4.66719e-45	102595887	NW_006239040.1	1430898	1434570	+	gene	leucine aminopeptidase, chloroplastic
LOC107059031	6.08	0.03	-4.97	0.000334721	0.00215866	107059031	NW_006239682.1	93494	94915	-	gene	non-specific lipid-transfer protein 2-like
LOC102577574	3	0.03	-4.96	0.00149686	0.00782439	102577574	NW_006238936.1	2638759	2641768	-	gene	1-aminocyclopropane-1-carboxylate synthase 2
LOC102586301	3	0.03	-4.96	0.00214911	0.0106256	102586301	NW_006239090.1	955111	960280	+	gene	nucleobase-ascorbate transporter 4-like
LOC102602326	2.99	0.03	-4.96	0.00165721	0.0085169	102602326	NW_006239248.1	315999	318815	-	gene	indole-3-acetic acid-amido synthetase GH3.6-like
LOC102581319	5.87	0.03	-4.93	0.000443997	0.00275387	102581319	NW_006239060.1	1501164	1506308	-	gene	beta-amyrin 28-oxidase-like
LOC102606287	5.88	0.03	-4.93	0.000368096	0.00234409	102606287	NW_006239446.1	94140	96175	-	gene	polygalacturonase QRT3
LOC102591697	38.14	0.03	-4.92	5.49829e-15	2.1591e-13	102591697	NW_006239139.1	302246	304341	+	gene	classical arabinogalactan protein 4-like
LOC102594264	27.36	0.03	-4.92	1.60618e-11	4.2164e-10	102594264	NW_006238930.1	272481	276951	-	gene	protein DA1-related 5-like
LOC102596095	5.83	0.03	-4.92	0.000379744	0.00240414	102596095	NW_006239659.1	88500	90935	+	gene	reticuline oxidase-like protein
LOC102578151	37.21	0.03	-4.89	5.9456e-15	2.32327e-13	102578151	NW_006238936.1	3314871	3322057	-	gene	long chain acyl-CoA synthetase 4-like
LOC102594920	5.72	0.03	-4.89	0.000568273	0.00340359	102594920	NW_006239155.1	68192	72210	+	gene	uncharacterized LOC102594920, transcript variant X1
LOC102596417	2.87	0.03	-4.89	0.00197283	0.00989154	102596417	NW_006239533.1	239003	241260	+	gene	myb-related protein 315-like
LOC107061834	2.86	0.03	-4.89	0.00206649	0.0102919	107061834	NW_006239097.1	700453	700806	+	gene	periaxin-like
LOC102581777	2.84	0.03	-4.88	0.00214514	0.0106098	102581777	NW_006239127.1	611425	621728	+	gene	protein SRG1-like
LOC102587259	47.7	0.03	-4.88	1.51905e-17	7.51204e-16	102587259	NW_006239486.1	280200	281966	+	gene
LOC102584249	2.81	0.03	-4.87	0.00220943	0.0108765	102584249	NW_006239396.1	223750	225495	-	gene	9-divinyl ether synthase-like
LOC107060483	57.18	0.03	-4.85	1.64293e-21	1.10624e-19	107060483	NW_006239010.1	1001835	1002155	-	gene	pre-mRNA polyadenylation factor FIP1-like
LOC102587791	61.9	0.04	-4.83	1.37921e-23	1.11819e-21	102587791	NW_006238976.1	182602	184853	-	gene	endoglucanase 1-like
LOC107060506	41.21	0.04	-4.83	2.63948e-16	1.17378e-14	107060506	NW_006239010.1	1004108	1004709	-	gene	RNA-binding protein 12-like
LOC102594991	5.4	0.04	-4.8	0.000731652	0.00425565	102594991	NW_006239620.1	38075	42214	-	gene	4-coumarate--CoA ligase 2-like
LOC102605122	5.4	0.04	-4.8	0.000603989	0.00359288	102605122	NW_006238930.1	2407461	2409255	+	gene	AAA-ATPase At3g28510-like
LOC102598099	2.67	0.04	-4.79	0.00281751	0.0133436	102598099	NW_006238937.1	1106091	1108356	-	gene	patatin-like protein 2
LOC102600561	10.12	0.04	-4.79	4.10065e-05	0.000338328	102600561	NW_006238983.1	318180	319191	-	gene	lipoxygenase homology domain-containing protein 1-like
LOC102595523	2.63	0.04	-4.78	0.00323748	0.0149551	102595523	NW_006239005.1	1807716	1810091	+	gene	nudix hydrolase 18, mitochondrial-like
LOC107059455	2.64	0.04	-4.78	0.0032781	0.0151135	107059455	NW_006245355.1	5	488	+	gene	multicystatin-like
LOC102578226	5.25	0.04	-4.76	0.000708788	0.00413578	102578226	NW_006239058.1	1360310	1361467	+	gene	protein YLS9-like
LOC102584093	24.28	0.04	-4.76	1.7151e-09	3.31022e-08	102584093	NW_006239077.1	832149	836404	+	gene	replication protein A 70 kDa DNA-binding subunit B-like
LOC107060857	2.59	0.04	-4.74	0.00372248	0.0168143	107060857	NW_006239027.1	71483	73791	-	gene	uncharacterized LOC107060857
LOC107058446	9.54	0.04	-4.73	5.96442e-05	0.000469976	107058446	NW_006239435.1	89466	91525	+	gene	probable leucine-rich repeat receptor-like protein kinase At1g35710
LOC102579751	2.53	0.04	-4.71	0.00372858	0.0168355	102579751	NW_006239702.1	1	1309	+	gene	replication protein A 70 kDa DNA-binding subunit B-like, transcript variant X2
LOC102586132	2.52	0.04	-4.71	0.00389689	0.017459	102586132	NW_006239435.1	258896	260849	+	gene	transcription factor MYB39
LOC102599209	2.51	0.04	-4.71	0.00418791	0.0185855	102599209	NW_006239219.1	257033	257918	-	gene	rapid alkalinization factor
LOC102600976	2.49	0.04	-4.7	0.00429788	0.0189871	102600976	NW_006238944.1	230612	234305	+	gene	probable RNA-binding protein ARP1, transcript variant X2
LOC102602644	2.46	0.04	-4.68	0.00479546	0.0208016	102602644	NW_006239197.1	407047	408065	-	gene	nectarin-1-like
LOC107063345	4.98	0.04	-4.68	0.00101881	0.00563052	107063345	NW_006239263.1	188716	189486	-	gene	uncharacterized LOC107063345
LOC102598439	4.95	0.04	-4.67	0.00100051	0.00554735	102598439	NW_006239278.1	220164	223795	-	gene	GDSL esterase/lipase At5g03610-like
LOC102588409	4.91	0.04	-4.66	0.00102154	0.00564296	102588409	NW_006239232.1	401683	402785	-	gene	2-hydroxyisoflavanone dehydratase-like
LOC102595459	2.42	0.04	-4.65	0.193788	0.371941	102595459	NW_006239097.1	606231	606807	+	gene	periaxin-like
LOC102586091	17.98	0.04	-4.63	4.17944e-08	6.49421e-07	102586091	NW_006239201.1	162656	165419	-	gene	zinc transporter 2
LOC102596420	2.38	0.04	-4.63	0.00513108	0.0220647	102596420	NW_006239635.1	149891	152355	-	gene	probable serine/threonine-protein kinase Cx32, chloroplastic
LOC102583503	4.81	0.04	-4.62	0.00148199	0.00775177	102583503	NW_006239389.1	273113	274520	-	gene	heavy metal-associated isoprenylated plant protein 26
LOC102594337	49.1	0.04	-4.61	3.60428e-19	2.07516e-17	102594337	NW_006239037.1	632163	634125	+	gene	classical arabinogalactan protein 9-like
LOC102592044	22.01	0.04	-4.6	1.27548e-09	2.5126e-08	102592044	NW_006239164.1	897592	901950	+	gene	histidine decarboxylase-like
LOC102593253	2.3	0.04	-4.59	0.00658128	0.0271733	102593253	NW_006239037.1	626743	628059	-	gene	non-specific lipid-transfer protein-like protein At2g13820, transcript variant X2
LOC102580064	2.3	0.04	-4.58	0.00771392	0.0309648	102580064	NW_006239577.1	60145	69653	-	gene	G-type lectin S-receptor-like serine/threonine-protein kinase At5g24080
LOC102597462	8.64	0.04	-4.58	0.000107641	0.000793853	102597462	NW_006239201.1	679279	682909	-	gene	probable LRR receptor-like serine/threonine-protein kinase At3g47570
LOC102598723	13.12	0.04	-4.58	3.77478e-06	3.98123e-05	102598723	NW_006239771.1	49247	50415	+	gene	probable glutathione S-transferase
LOC102587685	73.57	0.04	-4.57	1.71454e-27	1.87467e-25	102587685	NW_006239427.1	313883	317148	-	gene	nuclear transcription factor Y subunit C-9-like, transcript variant X2
LOC102595505	17.31	0.04	-4.57	5.35324e-08	8.14294e-07	102595505	NW_006239350.1	17538	18380	-	gene
LOC102596194	34.23	0.04	-4.56	6.37597e-14	2.21219e-12	102596194	NW_006238999.1	1460207	1463238	-	gene	ABC transporter G family member 1
LOC102595784	2.25	0.04	-4.54	0.00758999	0.0305755	102595784	NW_006239095.1	1138244	1140103	+	gene	G-type lectin S-receptor-like serine/threonine-protein kinase RLK1
LOC102599238	50.69	0.04	-4.54	2.1229e-20	1.34222e-18	102599238	NW_006238968.1	372214	380111	+	gene	(E,E)-geranyllinalool synthase
LOC102602226	291.42	0.04	-4.54	1.79721e-84	1.3387e-81	102602226	NW_006239271.1	242456	244698	+	gene	peroxidase P7-like
LOC107060686	2.24	0.04	-4.54	0.00693569	0.0283956	107060686	NW_006239018.1	144368	146467	+	gene	uncharacterized LOC107060686
LOC102592623	12.67	0.04	-4.53	2.89144e-06	3.13837e-05	102592623	NW_006239216.1	170036	171834	+	gene	expansin-like B1
LOC102594504	2.24	0.04	-4.53	0.00714562	0.0291001	102594504	NW_006239258.1	542875	548215	-	gene	uncharacterized LOC102594504
LOC102601720	2.22	0.04	-4.53	0.00699775	0.0286152	102601720	NW_006239724.1	102026	105476	-	gene	laccase-5-like
LOC102579450	2.2	0.04	-4.52	0.00721919	0.0293346	102579450	NW_006239089.1	164218	168906	+	gene	short-chain dehydrogenase TIC 32, chloroplastic-like, transcript variant X2
LOC102599629	4.48	0.04	-4.52	0.0017493	0.00891901	102599629	NW_006239164.1	82516	87780	+	gene	NAC domain-containing protein 100-like
LOC107060419	2.2	0.04	-4.52	0.00721919	0.0293346	107060419	NW_006238931.1	1177993	1180173	-	gene	uncharacterized LOC107060419, transcript variant X1
LOC102588185	2.18	0.04	-4.51	0.00769208	0.0309032	102588185	NW_006239227.1	569564	570505	+	gene	F-box protein CPR30-like
LOC102586443	2.17	0.04	-4.5	0.0085175	0.0335687	102586443	NW_006239290.1	575198	577180	-	gene	5-epiaristolochene 1,3-dihydroxylase-like
LOC107061099	8.17	0.04	-4.5	0.000197526	0.00136343	107061099	NW_006239040.1	601401	603329	-	gene	uncharacterized protein LOC107061099
LOC102586849	4.34	0.05	-4.47	0.00215149	0.0106352	102586849	NW_006239126.1	1070916	1073253	+	gene	protein ODORANT1-like
LOC102580570	4.3	0.05	-4.46	0.00218814	0.0107873	102580570	NW_006239277.1	196964	199489	-	gene	ABC transporter G family member 6-like
LOC102599708	2.12	0.05	-4.45	0.0116949	0.0435016	102599708	NW_006240441.1	3245	4846	-	gene	dehydrin Xero 1-like
LOC102583117	4.25	0.05	-4.44	0.00220043	0.0108389	102583117	NW_006238930.1	2687787	2691148	+	gene	protein ALTERED XYLOGLUCAN 4-like
LOC102586248	51.35	0.05	-4.44	1.16039e-20	7.39548e-19	102586248	NW_006239422.1	241051	242399	-	gene	protein RSI-1
LOC102604373	7.88	0.05	-4.44	0.000225227	0.00152792	102604373	NW_006238987.1	186927	189308	+	gene	ABC transporter G family member 23
LOC102584495	2.07	0.05	-4.43	0.00985443	0.0379038	102584495	NW_006238999.1	1164075	1167152	+	gene	LRR receptor-like serine/threonine-protein kinase GSO1
LOC107059945	7.83	0.05	-4.43	0.000237223	0.00159866	107059945	NW_006238930.1	2296663	2299748	+	gene	uncharacterized LOC107059945
LOC102583802	85.99	0.05	-4.42	4.02337e-32	5.57564e-30	102583802	NW_006239254.1	683703	686573	+	gene	primary amine oxidase-like
LOC102588075	2.03	0.05	-4.4	0.0105965	0.0402515	102588075	NW_006238934.1	63087	67955	+	gene	polyadenylate-binding protein 7-like
LOC102595852	7.71	0.05	-4.4	0.000260221	0.00173258	102595852	NW_006238999.1	1455732	1456956	-	gene	stellacyanin-like
LOC102603528	2.04	0.05	-4.4	0.0114084	0.0426424	102603528	NW_006239074.1	587091	588674	+	gene	transcription factor MYB32-like
LOC102589919	2.01	0.05	-4.39	0.0115711	0.0431626	102589919	NW_006239170.1	968353	969788	+	gene	protein ODORANT1-like
LOC102592023	217.13	0.05	-4.38	5.44457e-72	3.01807e-69	102592023	NW_006239064.1	608844	611980	-	gene	1-aminocyclopropane-1-carboxylate oxidase 2
LOC102588448	7.56	0.05	-4.37	0.000341206	0.00219751	102588448	NW_006238998.1	64066	69857	+	gene	uncharacterized LOC102588448
LOC102580968	3.97	0.05	-4.34	0.00311958	0.0145146	102580968	NW_006240219.1	4534	6448	-	gene
LOC102586800	1.94	0.05	-4.33	0.013755	0.0497063	102586800	NW_006238999.1	1968371	1969819	+	gene	pathogenesis-related protein STH-2-like
LOC102594433	1.94	0.05	-4.33	0.013755	0.0497063	102594433	NW_006239491.1	95978	97768	-	gene	CASP-like protein PIMP1
LOC102581099	1.92	0.05	-4.32	0.0227727	0.074685	102581099	NW_006239058.1	523491	531687	+	gene	nuclear transcription factor Y subunit C-1-like, transcript variant X1
LOC102594073	1.93	0.05	-4.32	0.0142903	0.0511985	102594073	NW_006238968.1	2200943	2203661	+	gene	peroxidase 72-like
LOC102594232	7.33	0.05	-4.32	0.000376907	0.00238999	102594232	NW_006239051.1	1254800	1256240	+	gene	uncharacterized LOC102594232
LOC102580447	1.92	0.05	-4.31	0.013788	0.0497954	102580447	NW_006239194.1	256094	258190	-	gene	blue copper protein-like
LOC102603855	1.91	0.05	-4.31	0.0146175	0.0521514	102603855	NW_006239043.1	1403521	1404719	+	gene	probable L-gulonolactone oxidase 6
LOC102594600	7.13	0.05	-4.3	0.000572386	0.00342283	102594600	NW_006238930.1	321260	323349	+	gene	uncharacterized LOC102594600
LOC107062558	1.9	0.05	-4.3	0.0138914	0.0501004	107062558	NW_006239165.1	722952	726175	+	gene	LOB domain-containing protein 25-like
LOC102579621	3.86	0.05	-4.29	0.00388185	0.0174088	102579621	NW_006239485.1	203815	206211	+	gene	protein NRT1/ PTR FAMILY 8.2-like
LOC102580977	3.85	0.05	-4.29	0.00381146	0.0171354	102580977	NW_006239060.1	1482414	1487486	-	gene	beta-amyrin 28-oxidase-like
LOC102590317	3.85	0.05	-4.29	0.00378477	0.0170408	102590317	NW_006239053.1	1218089	1220419	+	gene	laccase-3
LOC107060737	1.88	0.05	-4.29	0.0145486	0.0519443	107060737	NW_006239021.1	146014	146722	-	gene	uncharacterized protein LOC107060737
LOC107061462	1.88	0.05	-4.29	0.0145486	0.0519443	107061462	NW_006239064.1	935616	943317	+	gene	uncharacterized LOC107061462, transcript variant X2
LOC107061698	7.18	0.05	-4.29	0.000451386	0.00279243	107061698	NW_006239083.1	1289124	1290398	-	gene	cytochrome P450 71D7-like
LOC102584553	1.86	0.05	-4.28	0.015843	0.0555997	102584553	NW_006239223.1	497963	500217	-	gene	high affinity nitrate transporter 2.4-like
LOC102585595	3.83	0.05	-4.28	0.00397177	0.0177386	102585595	NW_006239635.1	4761	7811	+	gene	transcription factor bHLH18-like, transcript variant X2
LOC102590898	1.87	0.05	-4.28	0.0164096	0.0572614	102590898	NW_006239081.1	1147763	1151208	+	gene
LOC102593702	3.81	0.05	-4.28	0.00381154	0.0171354	102593702	NW_006239109.1	565186	569720	-	gene	UDP-glucuronate:xylan alpha-glucuronosyltransferase 2-like, transcript variant X2
LOC102578144	10.59	0.05	-4.27	1.76759e-05	0.00015881	102578144	NW_006238930.1	3875280	3877069	+	gene	peroxidase 51
LOC102594004	1.85	0.05	-4.27	0.0169192	0.0587454	102594004	NW_006239028.1	405194	407538	+	gene	protein trichome birefringence-like 42
LOC102582210	1.83	0.05	-4.26	0.0190308	0.0646179	102582210	NW_006239064.1	79671	84591	-	gene	protein TPX2-like
LOC102596856	3.78	0.05	-4.26	0.00422027	0.0187152	102596856	NW_006238978.1	2108341	2111379	-	gene	probable peroxygenase 5
LOC102580623	70.06	0.05	-4.25	3.09819e-26	3.11597e-24	102580623	NW_006240219.1	7094	9230	-	gene	cytochrome P450 83B1-like
LOC102583036	17.38	0.05	-4.25	3.89892e-08	6.09009e-07	102583036	NW_006239340.1	298521	327431	+	gene	extensin-3-like, transcript variant X1
LOC102590016	364.22	0.05	-4.24	3.51011e-115	4.40352e-112	102590016	NW_006239092.1	1034807	1038783	-	gene	F-box/LRR-repeat protein At3g26922-like
LOC102580584	3.66	0.05	-4.22	0.0070827	0.0289131	102580584	NW_006239330.1	412802	413418	-	gene	serine protease inhibitor 1
LOC102590128	1.79	0.05	-4.21	0.0198069	0.0666594	102590128	NW_006239126.1	440602	444215	+	gene	WAT1-related protein At5g47470
LOC102601982	204.3	0.05	-4.21	1.12568e-61	4.96885e-59	102601982	NW_006238934.1	1588152	1590601	+	gene
LOC102606007	369.46	0.05	-4.21	1.36234e-105	1.54633e-102	102606007	NW_006238934.1	1769995	1772573	-	gene	subtilisin-like protease SBT1.7
LOC102591941	1.78	0.05	-4.2	0.0217812	0.0720578	102591941	NW_006239184.1	342524	346171	+	gene	probable pectinesterase/pectinesterase inhibitor 33
LOC102600487	1.77	0.05	-4.2	0.0198027	0.0666594	102600487	NW_006245917.1	7	448	-	gene	proteinase inhibitor type-2 CEVI57
LOC102602720	6.74	0.05	-4.2	0.000614513	0.00364548	102602720	NW_006239025.1	724156	726382	+	gene	ABC transporter G family member 10
LOC102603718	16.78	0.05	-4.2	1.1277e-07	1.6144e-06	102603718	NW_006239021.1	1443264	1444909	+	gene	uclacyanin-3-like
LOC107060227	6.82	0.05	-4.2	0.000603364	0.00359006	107060227	NW_006238992.1	224470	227350	-	gene	uncharacterized LOC107060227
LOC102579762	6.68	0.05	-4.19	0.000618635	0.00366537	102579762	NW_006239043.1	764396	767213	-	gene	uncharacterized protein LOC102579762
LOC102588033	1.76	0.05	-4.19	0.0201168	0.0675356	102588033	NW_006239037.1	382833	384775	-	gene	probable inactive patatin-like protein 9
LOC102600299	3.59	0.05	-4.19	0.00545191	0.0232015	102600299	NW_006238937.1	295306	297849	-	gene	probable indole-3-acetic acid-amido synthetase GH3.1
LOC102605731	1.76	0.05	-4.19	0.0201168	0.0675356	102605731	NW_006239485.1	235176	236264	-	gene	MLP-like protein 28
LOC102606194	50.11	0.05	-4.19	5.3906e-20	3.2862e-18	102606194	NW_006239014.1	1519776	1521121	-	gene	uncharacterized acetyltransferase At3g50280-like
LOC102580673	1.74	0.06	-4.18	0.0239986	0.0778275	102580673	NW_006238944.1	2111416	2115289	-	gene	GDSL esterase/lipase At5g33370-like
LOC102582512	9.97	0.06	-4.18	3.42446e-05	0.000287717	102582512	NW_006239017.1	598225	601755	+	gene	high mobility group nucleosome-binding domain-containing protein 5-like
LOC102598231	1.74	0.06	-4.18	0.0197537	0.0665416	102598231	NW_006238952.1	1807094	1808967	-	gene	uncharacterized protein LOC102598231
LOC107059169	1.74	0.06	-4.18	0.0197537	0.0665416	107059169	NW_006239802.1	47704	48794	-	gene	uncharacterized protein LOC107059169
LOC102590535	1.73	0.06	-4.17	0.0203173	0.068065	102590535	NW_006239061.1	264790	265701	+	gene	uncharacterized protein LOC102590535
LOC102596698	1.74	0.06	-4.17	0.0215142	0.0713727	102596698	NW_006238940.1	935020	936046	-	gene	uncharacterized protein LOC102596698
LOC102604093	1.73	0.06	-4.17	0.0203173	0.068065	102604093	NW_006239113.1	885414	886976	+	gene	U-box domain-containing protein 21-like
LOC102583796	3.53	0.06	-4.16	0.00582144	0.0245116	102583796	NW_006239241.1	373958	375468	-	gene	probable carbohydrate esterase At4g34215
LOC102592790	1.71	0.06	-4.16	0.0222998	0.0734728	102592790	NW_006239553.1	129694	135285	+	gene	type IV inositol polyphosphate 5-phosphatase 11
LOC102594249	2555.76	0.06	-4.16	2.74571e-227	6.54468e-223	102594249	NW_006239089.1	826953	827805	+	gene	cysteine protease inhibitor 1-like
LOC102596286	1.72	0.06	-4.16	0.0208341	0.0694547	102596286	NW_006239305.1	521463	522146	+	gene	21 kDa protein-like
LOC102596330	6.51	0.06	-4.16	0.000934002	0.0052248	102596330	NW_006239040.1	526669	528092	+	gene	acetyl-CoA-benzylalcohol acetyltransferase-like
LOC102604342	1.72	0.06	-4.16	0.0222086	0.0732581	102604342	NW_006239239.1	397025	398731	+	gene	inorganic phosphate transporter 1-11-like
LOC102579419	1.7	0.06	-4.15	0.0228413	0.0748481	102579419	NW_006239540.1	215075	218871	+	gene
LOC102605354	1.71	0.06	-4.15	0.0218764	0.0723227	102605354	NW_006239260.1	210976	213806	+	gene	disease resistance protein RPP13-like
LOC107060150	1.69	0.06	-4.14	0.0251556	0.0808643	107060150	NW_006238987.1	684522	685712	-	gene	uncharacterized protein LOC107060150
LOC107060520	1.69	0.06	-4.14	0.0244517	0.0789528	107060520	NW_006238931.1	420997	422855	-	gene	ethylene-responsive transcription factor ERF084-like
LOC102578722	1.68	0.06	-4.13	0.0265843	0.0845787	102578722	NW_006238962.1	2063122	2069288	-	gene	uncharacterized protein LOC102578722
LOC107062280	1.68	0.06	-4.13	0.0265843	0.0845787	107062280	NW_006239140.1	965871	968054	-	gene	uncharacterized LOC107062280
LOC102595522	3.42	0.06	-4.12	0.00751291	0.0303213	102595522	NW_006239509.1	159377	162699	+	gene	floral homeotic protein PMADS 2
LOC102584510	3.4	0.06	-4.11	0.00725523	0.0294609	102584510	NW_006239028.1	3777	6217	+	gene	reticulon-like protein B17, transcript variant X1
LOC107063353	1469.87	0.06	-4.11	7.5082e-173	5.96552e-169	107063353	NW_006239264.1	628637	632335	-	gene	multicystatin-like
LOC102600748	79.7	0.06	-4.1	3.29613e-27	3.58752e-25	102600748	NW_006239254.1	282046	283617	+	gene	non-specific lipid-transfer protein-like protein At2g13820
LOC102584442	1.65	0.06	-4.09	0.0307946	0.0951912	102584442	NW_006238930.1	2737784	2741616	-	gene	alpha-dioxygenase 1-like
LOC102585345	1.64	0.06	-4.08	0.0298359	0.0926604	102585345	NW_006238964.1	2057808	2060016	+	gene	putative Peroxidase 48
LOC102604542	3.28	0.06	-4.06	0.00792577	0.0316818	102604542	NW_006239110.1	50063	51999	-	gene	uncharacterized protein LOC102604542
LOC102606271	3.29	0.06	-4.06	0.00792449	0.0316818	102606271	NW_006239330.1	22562	24032	+	gene	probable membrane-associated kinase regulator 5
LOC107057795	1.62	0.06	-4.06	0.0279612	0.0880542	107057795	NW_006239301.1	576146	578215	+	gene
LOC102581301	1.6	0.06	-4.05	0.0415888	0.120741	102581301	NW_006239016.1	157812	160184	-	gene	transcription factor RAX1-like
LOC102605006	21.36	0.06	-4.05	1.51746e-09	2.96476e-08	102605006	NW_006239232.1	134149	137597	+	gene	pectinesterase-like
LOC102604006	1.59	0.06	-4.04	0.0318861	0.0979985	102604006	NW_006239233.1	412272	419694	+	gene	long-chain-alcohol oxidase FAO4A-like
LOC107058539	1.59	0.06	-4.04	0.0318861	0.0979985	107058539	NW_006239462.1	263827	266920	+	gene	protein FAR1-RELATED SEQUENCE 4-like
LOC102581646	5.95	0.06	-4.02	0.00141967	0.00747501	102581646	NW_006239040.1	964623	968188	-	gene	putative clathrin assembly protein At5g35200
LOC102578900	118.94	0.06	-4.01	2.2071e-43	4.78259e-41	102578900	NW_006239089.1	171814	176748	+	gene	short-chain dehydrogenase TIC 32, chloroplastic-like
LOC102584133	1.55	0.06	-4.01	0.0312752	0.0964393	102584133	NW_006239254.1	43492	44650	+	gene	leucine-rich repeat extensin-like protein 6
LOC102597041	1.54	0.06	-4.01	0.034967	0.10537	102597041	NW_006239263.1	588310	590251	-	gene	transcription factor MYB39-like
LOC107058792	1.54	0.06	-4.01	0.0330855	0.100693	107058792	NW_006239568.1	212488	212931	-	gene	uncharacterized protein LOC107058792
LOC102606308	1.53	0.06	-4	0.0347808	0.104955	102606308	NW_006239776.1	4808	6416	+	gene	probable receptor-like protein kinase At1g33260
LOC107061791	1.54	0.06	-4	0.034493	0.104261	107061791	NW_006239093.1	309175	311506	-	gene	uncharacterized LOC107061791
LOC102584205	5.94	0.06	-3.99	0.00167398	0.00859009	102584205	NW_006238930.1	799278	810106	-	gene	histone acetyltransferase HAC1-like
LOC102598373	1.52	0.06	-3.99	0.0478835	0.134356	102598373	NW_006239002.1	203971	208812	-	gene	endo-1,4-beta-xylanase C-like
LOC102584873	1.51	0.06	-3.98	0.0479159	0.134368	102584873	NW_006239189.1	733889	737363	-	gene	probable LRR receptor-like serine/threonine-protein kinase At3g47570
LOC102599739	14.51	0.06	-3.98	7.98779e-06	7.78401e-05	102599739	NW_006239202.1	23306	28509	-	gene	uncharacterized LOC102599739, transcript variant X3
LOC107058758	3.11	0.06	-3.98	0.0104262	0.0397187	107058758	NW_006239549.1	98966	101604	-	gene	uncharacterized LOC107058758
LOC102584777	3.12	0.06	-3.97	0.0119593	0.0442813	102584777	NW_006238934.1	3081942	3083329	-	gene	uncharacterized protein LOC102584777
LOC102594356	61.11	0.06	-3.97	1.14058e-23	9.34253e-22	102594356	NW_006239109.1	631243	644875	-	gene	serine carboxypeptidase-like 13
LOC107057768	14.44	0.06	-3.96	7.74848e-07	9.535e-06	107057768	NW_006238986.1	395030	399726	-	gene	uncharacterized protein LOC107057768
LOC102581615	48.68	0.06	-3.95	1.32746e-18	7.16493e-17	102581615	NW_006239420.1	11871	16973	-	gene	protein SULFUR DEFICIENCY-INDUCED 1-like
LOC102592481	28.61	0.06	-3.95	5.33506e-12	1.48907e-10	102592481	NW_006239095.1	995934	996789	-	gene
LOC102583195	1.49	0.07	-3.94	0.0424862	0.122633	102583195	NW_006239664.1	108805	110917	-	gene	transmembrane protein 97-like
LOC102584680	8.62	0.06	-3.94	0.000136873	0.000985057	102584680	NW_006239237.1	440822	441811	-	gene	protein LIGHT-DEPENDENT SHORT HYPOCOTYLS 10-like
LOC102585661	5.65	0.07	-3.94	0.0019094	0.00961052	102585661	NW_006238937.1	692134	697335	-	gene
LOC102585276	1.47	0.07	-3.93	0.0542151	0.147874	102585276	NW_006239064.1	242066	244819	-	gene	uclacyanin-3-like
LOC102586273	5.7	0.07	-3.93	0.00177806	0.00903666	102586273	NW_006239019.1	953049	957198	+	gene	perakine reductase-like, transcript variant X2
LOC102593912	5.64	0.07	-3.93	0.00195296	0.0098146	102593912	NW_006239071.1	451725	453779	+	gene	cytochrome b561 and DOMON domain-containing protein At5g47530
LOC102594392	1.48	0.07	-3.93	0.0428379	0.123424	102594392	NW_006238947.1	2143975	2157411	-	gene	protein CIA1-like
LOC102598838	3.05	0.07	-3.93	0.0109746	0.0413322	102598838	NW_006239031.1	24733	25746	-	gene	putative germin-like protein 2-1
LOC102603195	3.02	0.07	-3.93	0.0111965	0.041969	102603195	NW_006239109.1	732501	735723	-	gene	B3 domain-containing protein At5g42700-like
MIR482B	1.47	0.07	-3.93	0.0542151	0.147874	104794330	NW_006239150.1	538021	538142	-	gene	microRNA MIR482b
LOC102581483	5.6	0.07	-3.92	0.00210282	0.0104292	102581483	NW_006239245.1	150027	165844	-	gene	heavy metal-associated isoprenylated plant protein 26-like
LOC102582306	3	0.07	-3.92	0.0114226	0.0426821	102582306	NW_006239052.1	139014	140049	+	gene	non-specific lipid-transfer protein-like protein At2g13820
LOC107060769	1.47	0.07	-3.92	0.0420061	0.121586	107060769	NW_006239022.1	499688	502765	+	gene	uncharacterized LOC107060769
LOC102582282	187.35	0.07	-3.91	1.23729e-59	4.68126e-57	102582282	NW_006239467.1	58350	61623	+	gene	peroxidase P7-like
LOC102591997	1.45	0.07	-3.91	0.0427552	0.12323	102591997	NW_006239013.1	1182857	1184545	-	gene	uncharacterized protein LOC102591997
LOC102600563	19.59	0.07	-3.91	7.54349e-09	1.33388e-07	102600563	NW_006239419.1	230934	234969	-	gene	L-ascorbate oxidase homolog
LOC102601981	2.97	0.07	-3.91	0.0119554	0.0442813	102601981	NW_006238934.1	3609375	3612177	-	gene	myb-related protein B
LOC102583613	5.6	0.07	-3.9	0.00203038	0.0101396	102583613	NW_006239542.1	109792	115164	+	gene	MLP-like protein 28
LOC102598276	1.44	0.07	-3.9	0.0405534	0.118532	102598276	NW_006239682.1	90854	92238	+	gene	peroxidase 2-like
LOC107061603	1.45	0.07	-3.9	0.0402062	0.117763	107061603	NW_006239075.1	925524	927659	+	gene	uncharacterized LOC107061603
LOC102587042	1.43	0.07	-3.89	0.0414412	0.120501	102587042	NW_006239002.1	1752497	1753754	-	gene	salicylic acid-binding protein 2-like
LOC102592160	2.93	0.07	-3.89	0.0141402	0.0507907	102592160	NW_006238930.1	3556746	3558961	-	gene	LON peptidase N-terminal domain and RING finger protein 3-like
LOC102601013	1.42	0.07	-3.89	0.0408703	0.119227	102601013	NW_006238988.1	387844	393973	-	gene	uncharacterized LOC102601013, transcript variant X1
LOC102585403	8.21	0.07	-3.88	0.000179056	0.0012505	102585403	NW_006239128.1	322580	324135	-	gene	uncharacterized acetyltransferase At3g50280-like
LOC102597165	1.42	0.07	-3.88	0.0421651	0.121927	102597165	NW_006239309.1	364562	367768	+	gene	IQ domain-containing protein IQM6-like
LOC107058148	1.41	0.07	-3.88	0.0442156	0.126339	107058148	NW_006239368.1	246790	248377	+	gene	uncharacterized protein LOC107058148
LOC102579394	8.14	0.07	-3.87	0.000196328	0.00135659	102579394	NW_006238978.1	288399	290116	-	gene	3-ketoacyl-CoA synthase 6-like
LOC102583045	1.4	0.07	-3.87	0.0434735	0.124802	102583045	NW_006238981.1	39069	43323	+	gene	probable WRKY transcription factor 61
LOC102588973	1.4	0.07	-3.87	0.0434735	0.124802	102588973	NW_006238962.1	1575961	1577612	+	gene	gibberellin-regulated protein 1-like
LOC102596602	1.4	0.07	-3.87	0.0434735	0.124802	102596602	NW_006238946.1	670286	672124	+	gene	peroxidase 49-like
LOC102596706	1.4	0.07	-3.87	0.0434735	0.124802	102596706	NW_006239252.1	632159	637118	+	gene	uncharacterized LOC102596706
LOC102598521	1.41	0.07	-3.87	0.0613746	0.162493	102598521	NW_006239071.1	598155	600553	-	gene	uncharacterized protein LOC102598521
LOC102592428	1.39	0.07	-3.86	0.0496268	0.13798	102592428	NW_006238991.1	1653935	1657908	+	gene
LOC102596029	1.39	0.07	-3.86	0.0498323	0.138487	102596029	NW_006238928.1	96936	101632	+	gene	probable rhamnogalacturonate lyase B
LOC102596248	1.4	0.07	-3.86	0.0453774	0.128867	102596248	NW_006239089.1	1014361	1015130	+	gene	cysteine protease inhibitor 1-like
LOC102598975	2.92	0.07	-3.86	0.0173512	0.0599395	102598975	NW_006239140.1	42032	43395	+	gene	acid phosphatase 1-like
LOC107058486	8.07	0.07	-3.86	0.000258273	0.00172057	107058486	NW_006239447.1	112987	114446	-	gene	uncharacterized protein LOC107058486
LOC102578430	2.89	0.07	-3.85	0.0158724	0.0556461	102578430	NW_006239027.1	1499876	1502742	+	gene	uncharacterized protein LOC102578430
LOC102589372	1.38	0.07	-3.85	0.0480049	0.134569	102589372	NW_006239160.1	820381	822325	-	gene	peroxidase 3-like
LOC102593167	2.88	0.07	-3.85	0.0147625	0.0525427	102593167	NW_006239149.1	1054023	1055062	+	gene	L-ornithine N5-acetyltransferase NATA1-like
LOC107060735	18.77	0.07	-3.85	3.00295e-08	4.83637e-07	107060735	NW_006239020.1	196812	204561	-	gene	uncharacterized LOC107060735
LOC107062226	1.38	0.07	-3.85	0.0489924	0.136567	107062226	NW_006239135.1	436482	437357	+	gene	uncharacterized LOC107062226
LOC102579396	5.35	0.07	-3.84	0.00244328	0.0118298	102579396	NW_006239396.1	36752	53536	+	gene	beta-amyrin 11-oxidase-like, transcript variant X1
LOC102594162	1.37	0.07	-3.84	0.0653574	0.170109	102594162	NW_006238943.1	2395526	2398516	+	gene	probable leucine-rich repeat receptor-like protein kinase At1g68400
LOC102591487	2.82	0.07	-3.83	0.0148056	0.0526803	102591487	NW_006238930.1	218241	221062	+	gene	LOB domain-containing protein 36
LOC102603633	1.36	0.07	-3.83	0.0653979	0.170177	102603633	NW_006239071.1	568579	569726	-	gene	acyl-CoA--sterol O-acyltransferase 1-like
LOC102603656	2.77	0.07	-3.8	0.0278535	0.0878352	102603656	NW_006239193.1	701942	706701	+	gene	uncharacterized LOC102603656
LOC102581222	1.34	0.07	-3.79	0.0745455	0.187255	102581222	NW_006239140.1	361047	362080	-	gene	thionin-like protein 2
LOC102596233	1.34	0.07	-3.79	0.0745455	0.187255	102596233	NW_006239053.1	429219	431213	-	gene	glucan endo-1,3-beta-glucosidase-like
LOC102582065	12.89	0.07	-3.78	3.1783e-06	3.41098e-05	102582065	NW_006239589.1	54575	56804	-	gene	pirin-like protein
LOC102589216	12.82	0.07	-3.77	3.05532e-06	3.29085e-05	102589216	NW_006239017.1	787272	789147	+	gene	CASP-like protein 1F1
LOC102595944	2.73	0.07	-3.77	0.0176197	0.0606913	102595944	NW_006239256.1	202378	205346	+	gene	putative UPF0481 protein At3g02645, transcript variant X2
LOC102583852	1.32	0.07	-3.76	0.0600298	0.159767	102583852	NW_006240021.1	17856	20596	+	gene	guanine nucleotide-binding protein subunit gamma 2-like
LOC102592775	1.31	0.07	-3.76	0.0605519	0.160833	102592775	NW_006239461.1	216806	217671	+	gene	uncharacterized protein LOC102592775
LOC102583925	1.3	0.07	-3.75	0.0601891	0.160048	102583925	NW_006238973.1	772657	776996	+	gene	WAT1-related protein At4g30420
LOC102590030	1.3	0.07	-3.75	0.0601891	0.160048	102590030	NW_006239160.1	830806	832518	+	gene	peroxidase 3-like
LOC102601785	1.3	0.07	-3.75	0.0601891	0.160048	102601785	NW_006238968.1	259460	260222	-	gene	1,4-dihydroxy-2-naphthoyl-CoA thioesterase 1-like
LOC102578686	1.29	0.07	-3.74	0.0582424	0.156213	102578686	NW_006238930.1	3270157	3270492	+	gene	uncharacterized protein LOC102578686
LOC102590991	1.29	0.08	-3.74	0.0612576	0.162273	102590991	NW_006239532.1	37080	37646	-	gene	serine decarboxylase-like
LOC107060262	1.28	0.08	-3.73	0.0786702	0.194885	107060262	NW_006238930.1	64386	66334	+	gene	calcium-transporting ATPase 12, plasma membrane-type-like
LOC102577642	1.27	0.08	-3.72	0.0589673	0.157728	102577642	NW_006239089.1	624020	624831	+	gene	Kunitz-type protease inhibitor precursor
LOC102582547	1.27	0.08	-3.72	0.0589673	0.157728	102582547	NW_006239132.1	566395	567435	-	gene	nuclear transcription factor Y subunit B-5-like
LOC102594238	29.77	0.08	-3.72	2.42778e-12	7.09172e-11	102594238	NW_006239064.1	1404782	1406759	+	gene	tyrosine decarboxylase 1-like
LOC102594521	1.27	0.08	-3.72	0.0595006	0.158659	102594521	NW_006238968.1	43422	44954	-	gene	uncharacterized protein LOC102594521
LOC107059672	1.27	0.08	-3.72	0.0589673	0.157728	107059672	NW_006238958.1	1980437	1981382	-	gene	uncharacterized protein LOC107059672
LOC102578412	1.26	0.08	-3.71	0.0637524	0.166988	102578412	NW_006239000.1	147471	148708	-	gene	myb-related protein Zm1-like
LOC102583091	1.26	0.08	-3.71	0.0637524	0.166988	102583091	NW_006239053.1	146111	146626	+	gene	zinc finger protein ZAT11-like
LOC102589484	2.61	0.08	-3.71	0.0227813	0.0747029	102589484	NW_006239212.1	258606	260851	+	gene	uncharacterized protein LOC102589484
LOC102596663	1.26	0.08	-3.71	0.0620174	0.163692	102596663	NW_006239062.1	1046791	1049016	+	gene	subtilisin-like protease SBT3.3
LOC102597077	1.26	0.08	-3.71	0.0637524	0.166988	102597077	NW_006239533.1	11734	13959	+	gene	uncharacterized protein LOC102597077
LOC102598100	4.99	0.08	-3.71	0.00429501	0.0189796	102598100	NW_006238940.1	1186050	1186655	+	gene	17.6 kDa class I heat shock protein-like
LOC102581995	1.25	0.08	-3.7	0.0614192	0.162547	102581995	NW_006239122.1	41515	43330	-	gene	transcription factor MYB39-like
LOC102582725	1.25	0.08	-3.7	0.0614192	0.162547	102582725	NW_006239005.1	812552	814566	+	gene	probable WRKY transcription factor 40
LOC102589387	260.85	0.08	-3.7	9.6903e-74	5.77445e-71	102589387	NW_006239216.1	34657	35546	+	gene	uncharacterized protein LOC102589387
LOC102581840	1.24	0.08	-3.69	0.0682032	0.175476	102581840	NW_006239409.1	230268	235730	-	gene	MLO-like protein 12
LOC102584520	1.23	0.08	-3.69	0.0672752	0.173754	102584520	NW_006239057.1	503183	505245	-	gene	protein HYPER-SENSITIVITY-RELATED 4-like
LOC102589140	1.23	0.08	-3.69	0.0672752	0.173754	102589140	NW_006239083.1	1167239	1168286	+	gene	uncharacterized protein LOC102589140
LOC102603368	1.24	0.08	-3.69	0.0682032	0.175476	102603368	NW_006239457.1	266582	267064	-	gene	protein phosphatase inhibitor 2-like
LOC102604608	1.24	0.08	-3.69	0.0685139	0.175947	102604608	NW_006239503.1	123088	125967	-	gene	alpha-farnesene synthase-like, transcript variant X2
LOC102580949	14.38	0.08	-3.68	1.15107e-06	1.35961e-05	102580949	NW_006238987.1	394293	396305	+	gene	calmodulin-binding protein 60 B-like
LOC102593327	1.22	0.08	-3.68	0.0703679	0.179408	102593327	NW_006238982.1	2197005	2199929	+	gene	organ-specific protein S2-like
LOC102596207	33.89	0.08	-3.68	1.36596e-13	4.50332e-12	102596207	NW_006239553.1	205091	206177	+	gene	pathogenesis-related protein 5
LOC107059567	1.23	0.08	-3.68	0.0678824	0.174981	107059567	NW_006238952.1	334520	336070	+	gene	leucine-rich repeat extensin-like protein 3
LOC107061320	1.23	0.08	-3.68	0.0678824	0.174981	107061320	NW_006238934.1	804888	806454	-	gene	UDP-glucose iridoid glucosyltransferase-like
LOC102591616	1.22	0.08	-3.67	0.0888034	0.213447	102591616	NW_006239238.1	299950	302191	-	gene	organic cation/carnitine transporter 4-like
TRNAP-UGG	2.56	0.08	-3.67	0.022295	0.0734728	102578098	NW_006238930.1	3006894	3006965	-	gene	tRNA-Pro
LOC102580805	49.92	0.08	-3.66	4.63599e-19	2.65633e-17	102580805	NW_006239241.1	305371	307580	-	gene	purine permease 3-like
LOC102584876	7.15	0.08	-3.66	0.000836015	0.00475591	102584876	NW_006239204.1	640371	660903	-	gene	probable receptor-like protein kinase At5g20050
LOC102588176	1.21	0.08	-3.66	0.0903611	0.215925	102588176	NW_006238930.1	107794	110407	+	gene	3-ketodihydrosphingosine reductase
LOC102598831	1.21	0.08	-3.66	0.0888399	0.213488	102598831	NW_006239022.1	439249	447601	+	gene	pleiotropic drug resistance protein 1-like
LOC102606138	1.21	0.08	-3.66	0.0903611	0.215925	102606138	NW_006239203.1	412823	427349	+	gene	kinesin-like protein KIF22
LOC102582815	1.2	0.08	-3.65	0.0936966	0.221409	102582815	NW_006238958.1	952273	954100	+	gene	B-box zinc finger protein 21-like
LOC102589184	2.53	0.08	-3.65	0.0234682	0.0764504	102589184	NW_006238973.1	2039851	2044487	-	gene	G-type lectin S-receptor-like serine/threonine-protein kinase At1g11410
LOC102587248	6.98	0.08	-3.63	0.000789415	0.004533	102587248	NW_006238986.1	106522	108261	+	gene	glucan endo-1,3-beta-glucosidase 13-like, transcript variant X2
LOC102599869	4.63	0.08	-3.62	0.0060597	0.0253491	102599869	NW_006239254.1	267378	269889	-	gene	vegetative cell wall protein gp1-like
LOC102579262	1.18	0.08	-3.61	0.106357	0.242967	102579262	NW_006239287.1	551701	555125	+	gene	tryptophan aminotransferase-related protein 3-like
LOC102590217	1.18	0.08	-3.6	0.10725	0.244582	102590217	NW_006239064.1	700481	703821	-	gene
LOC102591207	496.57	0.08	-3.59	5.20526e-126	7.75454e-123	102591207	NW_006238986.1	675070	679924	-	gene	cellulose synthase-like protein E6
LOC107063335	4.53	0.08	-3.59	0.00753607	0.0303839	107063335	NW_006239260.1	359798	365873	+	gene	uncharacterized protein LOC107063335
MIR482D	1.16	0.08	-3.58	0.0884492	0.212856	104796347	NW_006239150.1	531315	531424	-	gene	microRNA MIR482d
LOC102581554	20.14	0.08	-3.57	2.21462e-08	3.64556e-07	102581554	NW_006239094.1	219935	225602	+	gene	inositol hexakisphosphate and diphosphoinositol-pentakisphosphate kinase 2-like, transcript variant X11
LOC102581791	1.15	0.08	-3.57	0.104868	0.24065	102581791	NW_006239181.1	5360	6626	+	gene	EPIDERMAL PATTERNING FACTOR-like protein 2, transcript variant X2
LOC102584142	60.42	0.08	-3.57	8.47893e-22	5.89224e-20	102584142	NW_006238973.1	263561	267719	+	gene
LOC102587993	40.58	0.08	-3.57	3.28332e-14	1.18041e-12	102587993	NW_006239346.1	386700	388090	+	gene	arogenate dehydrogenase 2, chloroplastic-like
LOC102590445	220.48	0.08	-3.57	1.7795e-60	7.06937e-58	102590445	NW_006239132.1	791339	798967	-	gene	ABC transporter B family member 11-like, transcript variant X1
LOC102592829	24.67	0.08	-3.57	2.83229e-10	6.21643e-09	102592829	NW_006239155.1	856065	866164	+	gene	serine carboxypeptidase-like 12, transcript variant X2
LOC102594210	2.4	0.08	-3.57	0.0336722	0.102204	102594210	NW_006239596.1	163586	164223	-	gene	calmodulin-like protein 3
LOC102599667	22.38	0.08	-3.57	3.98576e-09	7.30804e-08	102599667	NW_006239345.1	426076	428767	+	gene	cytochrome b561 and DOMON domain-containing protein At5g47530-like
LOC102599829	1.15	0.08	-3.57	0.104868	0.24065	102599829	NW_006239074.1	1424883	1429152	+	gene	uncharacterized LOC102599829, transcript variant X1
LOC102592398	1.14	0.09	-3.56	0.0870956	0.210463	102592398	NW_006238947.1	1946985	1951841	+	gene	purple acid phosphatase 22-like
LOC102592705	17.84	0.09	-3.56	6.93571e-08	1.03454e-06	102592705	NW_006239115.1	551019	572564	+	gene	uncharacterized LOC102592705, transcript variant X1
LOC102596986	1.14	0.08	-3.56	0.0863084	0.20907	102596986	NW_006239744.1	38749	39831	+	gene	phospholipase A(1) DAD1, chloroplastic-like
LOC107060162	2.4	0.08	-3.56	0.0284797	0.089333	107060162	NW_006238988.1	87583	88299	-	gene	receptor-like protein 12
LOC102581314	2.37	0.09	-3.55	0.03261	0.0995506	102581314	NW_006239029.1	1543134	1567743	-	gene	fatty acyl-CoA reductase 1-like, transcript variant X4
LOC102586934	2.37	0.09	-3.55	0.0291446	0.0910235	102586934	NW_006239635.1	33939	37687	-	gene	uncharacterized protein LOC102586934
LOC102590983	1.13	0.09	-3.54	0.0877906	0.211692	102590983	NW_006239472.1	63707	66173	+	gene	NAC domain-containing protein 100-like
LOC107060961	1.12	0.09	-3.54	0.0855378	0.20771	107060961	NW_006239032.1	1095617	1096852	+	gene	uncharacterized LOC107060961
LOC107062634	307.05	0.09	-3.54	1.76943e-78	1.24048e-75	107062634	NW_006239173.1	902814	906279	-	gene	protein SRG1-like
LOC102593829	1.12	0.09	-3.53	0.0894202	0.214407	102593829	NW_006239150.1	645716	652252	+	gene
LOC102593898	4.38	0.09	-3.53	0.00763233	0.0307045	102593898	NW_006239030.1	707170	708570	+	gene	uncharacterized protein LOC102593898
LOC102603896	1.12	0.09	-3.53	0.0894202	0.214407	102603896	NW_006239205.1	660620	662520	+	gene	geraniol 8-hydroxylase-like
LOC107061575	1.12	0.09	-3.53	0.0894202	0.214407	107061575	NW_006239073.1	927674	928992	+	gene	uncharacterized LOC107061575
LOC107062945	8.76	0.09	-3.53	0.000164429	0.00116129	107062945	NW_006239209.1	97481	98643	+	gene	uncharacterized LOC107062945
LOC102587884	1.11	0.09	-3.52	0.0920184	0.218919	102587884	NW_006239376.1	171029	174174	-	gene	uncharacterized LOC102587884
LOC102588221	1.11	0.09	-3.52	0.0920184	0.218919	102588221	NW_006238998.1	40674	56290	+	gene	uncharacterized LOC102588221
LOC102593368	1.1	0.09	-3.52	0.0883852	0.212738	102593368	NW_006239072.1	994285	997772	-	gene
LOC102580110	1.09	0.09	-3.51	0.0945946	0.222824	102580110	NW_006239194.1	240377	255055	+	gene	umecyanin-like
LOC102591555	8.7	0.09	-3.51	0.000225252	0.00152792	102591555	NW_006239027.1	53183	54371	-	gene	uncharacterized LOC102591555
LOC102594097	1.1	0.09	-3.51	0.0892172	0.214114	102594097	NW_006239491.1	91759	93418	-	gene	CASP-like protein PIMP1
LOC107057827	1.09	0.09	-3.51	0.0945946	0.222824	107057827	NW_006239306.1	393416	394225	+	gene	F-box/kelch-repeat protein At3g06240-like
LOC107060648	1.1	0.09	-3.51	0.0892172	0.214114	107060648	NW_006239017.1	1265650	1267742	-	gene	uncharacterized protein LOC107060648
LOC102583371	1.09	0.09	-3.5	0.100274	0.232683	102583371	NW_006239386.1	22789	23696	+	gene	uncharacterized protein LOC102583371
LOC102593282	6.38	0.09	-3.5	0.00131334	0.00698922	102593282	NW_006239184.1	580178	582576	+	gene	cytochrome P450 71D7-like
LOC102602712	4.27	0.09	-3.5	0.00793036	0.0316948	102602712	NW_006239018.1	754271	757048	-	gene	cell division cycle 20.2, cofactor of APC complex-like
LOC102591293	6.39	0.09	-3.49	0.00127073	0.00680351	102591293	NW_006238952.1	738052	742718	+	gene	AP2-like ethylene-responsive transcription factor At1g16060
LOC102592999	4.23	0.09	-3.49	0.00860555	0.0338318	102592999	NW_006239000.1	1460540	1467088	+	gene	kinesin-like protein KIN12A
LOC102598047	25.53	0.09	-3.49	2.48262e-10	5.50471e-09	102598047	NW_006239509.1	108525	110350	+	gene
LOC107061511	1.08	0.09	-3.49	0.0954312	0.224056	107061511	NW_006239070.1	689477	691314	-	gene	uncharacterized protein LOC107061511
LOC107062637	1.08	0.09	-3.49	0.0954312	0.224056	107062637	NW_006239173.1	193781	205969	-	gene	uncharacterized LOC107062637, transcript variant X1
LOC102577463	2.28	0.09	-3.48	0.0406793	0.118769	102577463	NW_006238946.1	1330539	1332380	+	gene	flavanone 3 beta-hydroxylase
LOC102577472	1.07	0.09	-3.48	0.128325	0.277907	102577472	NW_006239197.1	695381	697707	-	gene	putative vetispiradiene synthase 3
LOC102587570	33.98	0.09	-3.48	4.05358e-12	1.15025e-10	102587570	NW_006238986.1	109258	111321	+	gene	glucan endo-1,3-beta-glucosidase 14-like
LOC102599075	1.07	0.09	-3.48	0.128325	0.277907	102599075	NW_006239072.1	1196279	1197959	-	gene	myb-related protein 315-like
LOC102583565	1.06	0.09	-3.47	0.122002	0.268393	102583565	NW_006239189.1	681744	683945	+	gene	subtilisin-like protease SBT1.7
LOC102590020	1008.68	0.09	-3.47	1.81439e-159	6.17827e-156	102590020	NW_006239122.1	814896	817004	-	gene	uncharacterized protein LOC102590020
LOC102601167	2.25	0.09	-3.47	0.0381217	0.112955	102601167	NW_006239058.1	184426	186279	+	gene	vignain-like
LOC107060149	1.06	0.09	-3.47	0.123104	0.270146	107060149	NW_006238987.1	2135258	2136265	-	gene	uncharacterized protein LOC107060149
LOC107063397	1.06	0.09	-3.47	0.122002	0.268393	107063397	NW_006239273.1	603841	605750	-	gene	F-box-like/WD repeat-containing protein TBL1XR1
LOC102605601	50.08	0.09	-3.46	1.16788e-18	6.35563e-17	102605601	NW_006238973.1	276040	284407	+	gene
LOC102606225	41.84	0.09	-3.46	8.29398e-16	3.48055e-14	102606225	NW_006239128.1	24845	27798	+	gene	laccase-12-like
LOC102583122	1.04	0.09	-3.45	0.16632	0.334069	102583122	NW_006238934.1	981788	985849	-	gene	laccase-4-like
LOC102597074	14.48	0.09	-3.45	2.77255e-06	3.01765e-05	102597074	NW_006239509.1	21696	23491	+	gene	premnaspirodiene oxygenase-like
LOC107061851	2.24	0.09	-3.45	0.036848	0.110008	107061851	NW_006239098.1	581655	581929	-	gene	putative oxygen-evolving enhancer protein 2-2
LOC102582271	2.21	0.09	-3.44	0.0382699	0.113274	102582271	NW_006239396.1	175395	178556	+	gene	cytochrome P450 CYP72A219-like
LOC102597644	10.43	0.09	-3.44	4.79737e-05	0.000388286	102597644	NW_006239051.1	356459	358275	-	gene	uncharacterized LOC102597644
LOC107062830	2.21	0.09	-3.44	0.0396337	0.116415	107062830	NW_006239197.1	700565	701149	+	gene	uncharacterized protein LOC107062830
LOC102586474	628.88	0.09	-3.43	1.59098e-123	2.23074e-120	102586474	NW_006239007.1	599687	602579	+	gene	cytochrome P450 82C4-like
LOC102590436	2.16	0.09	-3.42	0.0465132	0.131206	102590436	NW_006239066.1	1398988	1401071	+	gene	transcription factor bHLH92
LOC102605262	2320.34	0.09	-3.42	4.61229e-170	2.74846e-166	102605262	NW_006239330.1	500325	501193	+	gene	proteinase inhibitor type-2 P303.51
LOC102588245	1.03	0.09	-3.41	0.174116	0.345076	102588245	NW_006239030.1	1646410	1648638	-	gene	basic 7S globulin-like
LOC102584191	4.05	0.09	-3.4	0.0127909	0.0467398	102584191	NW_006239079.1	993820	997667	+	gene	F-box protein PP2-A11
LOC102602597	1.01	0.1	-3.38	0.147805	0.307558	102602597	NW_006239630.1	174785	176385	-	gene	kirola-like
LOC102603051	9.94	0.1	-3.38	7.43178e-05	0.000570144	102603051	NW_006239726.1	46085	49651	-	gene	uncharacterized LOC102603051
LOC107060685	2.13	0.1	-3.38	0.0478912	0.134361	107060685	NW_006239018.1	115824	118528	+	gene	uncharacterized LOC107060685, transcript variant X2
LOC102588714	43.13	0.1	-3.37	1.52714e-14	5.68763e-13	102588714	NW_006239135.1	917507	919411	-	gene	probable xyloglucan endotransglucosylase/hydrolase protein 33
LOC102594245	5.97	0.1	-3.37	0.00250674	0.0120757	102594245	NW_006239075.1	546493	548254	+	gene	reticuline oxidase-like protein
LOC107061712	1.01	0.1	-3.37	0.149099	0.309568	107061712	NW_006239085.1	756466	757258	+	gene	UDP-glycosyltransferase 90A1-like
LOC102580621	0.99	0.1	-3.36	0.146494	0.305551	102580621	NW_006239777.1	52840	54192	+	gene	12-oxophytodienoate reductase 1-like
LOC102599884	2.11	0.1	-3.36	0.0468524	0.131975	102599884	NW_006239306.1	241855	244920	-	gene	dof zinc finger protein DOF2.5-like, transcript variant X1
LOC102585959	2.1	0.1	-3.35	0.053186	0.14564	102585959	NW_006239089.1	406299	409699	-	gene	protein DETOXIFICATION 35-like, transcript variant X2
LOC102597370	0.99	0.1	-3.35	0.126976	0.275945	102597370	NW_006239286.1	102348	114768	+	gene	copal-8-ol diphosphate hydratase, chloroplastic-like
LOC102602335	2.09	0.1	-3.35	0.0486322	0.135928	102602335	NW_006238962.1	1095133	1102899	+	gene	AT-rich interactive domain-containing protein 5-like
LOC102603287	0.99	0.1	-3.35	0.126976	0.275945	102603287	NW_006239040.1	55862	56342	+	gene	uncharacterized protein LOC102603287
LOC102599128	89.53	0.1	-3.34	1.43961e-28	1.68208e-26	102599128	NW_006239378.1	383405	384672	-	gene	beta-caryophyllene synthase-like
LOC102601467	0.98	0.1	-3.34	0.149696	0.310356	102601467	NW_006238986.1	1005765	1007357	+	gene	uncharacterized protein LOC102601467
LOC102584326	0.97	0.1	-3.33	0.126229	0.274858	102584326	NW_006238934.1	2715558	2715932	-	gene	uncharacterized protein LOC102584326
LOC102592935	0.97	0.1	-3.33	0.126229	0.274858	102592935	NW_006239106.1	604830	606900	-	gene	cytochrome P450 CYP736A12-like
LOC102594474	2.05	0.1	-3.33	0.0497926	0.138416	102594474	NW_006239150.1	683658	691180	+	gene	stearoyl-[acyl-carrier-protein] 9-desaturase 6, chloroplastic-like
LOC102604256	1052.45	0.1	-3.33	1.02678e-97	9.41324e-95	102604256	NW_006239330.1	384857	385720	-	gene	aspartic protease inhibitor 8
LOC102604358	19.42	0.1	-3.33	4.98588e-08	7.64759e-07	102604358	NW_006239321.1	119475	124332	+	gene	protein NRT1/ PTR FAMILY 8.1-like, transcript variant X1
LOC102605858	0.97	0.1	-3.33	0.126229	0.274858	102605858	NW_006239565.1	210177	214726	-	gene	anthocyanidin reductase-like
LOC107060519	2.05	0.1	-3.33	0.0490574	0.136732	107060519	NW_006239010.1	769260	771827	+	gene	uncharacterized LOC107060519, transcript variant X2
MIR397	0.97	0.1	-3.33	0.126229	0.274858	104794930	NW_006239238.1	591745	591825	+	gene	microRNA MIR397
LOC102586044	2.05	0.1	-3.32	0.051675	0.14239	102586044	NW_006239655.1	120810	123861	-	gene	MLP-like protein 43
LOC102592480	92.99	0.1	-3.32	7.26938e-06	7.1646e-05	102592480	NW_006239089.1	649697	650466	+	gene	kunitz-type trypsin inhibitor alpha chain-like
LOC102596516	0.97	0.1	-3.32	0.127432	0.276535	102596516	NW_006238981.1	500614	503053	-	gene	histone-lysine N-methyltransferase ATX4-like
LOC102601016	0.97	0.1	-3.32	0.127432	0.276535	102601016	NW_006239457.1	110340	112881	-	gene	uncharacterized protein LOC102601016
LOC102602103	2.03	0.1	-3.32	0.0519419	0.142843	102602103	NW_006239240.1	216199	218059	+	gene	peroxidase 25
LOC102602583	0.96	0.1	-3.32	0.153833	0.316236	102602583	NW_006239445.1	317051	320428	-	gene	oligopeptide transporter 4-like
LOC102582393	0.95	0.1	-3.31	0.130507	0.281314	102582393	NW_006239732.1	72242	75271	-	gene
LOC102592144	0.95	0.1	-3.31	0.130507	0.281314	102592144	NW_006239095.1	985588	986477	-	gene	protein TsetseEP-like
LOC102595577	5.81	0.1	-3.31	0.00340252	0.0155816	102595577	NW_006239127.1	1117826	1121925	-	gene	cation/H(+) antiporter 18-like
LOC102598284	0.95	0.1	-3.31	0.130507	0.281314	102598284	NW_006239038.1	988611	989625	-	gene	extensin-2-like
LOC102601147	2.03	0.1	-3.31	0.0539259	0.147288	102601147	NW_006239661.1	37431	39995	-	gene	uncharacterized protein LOC102601147
LOC102580482	3.81	0.1	-3.3	0.0141962	0.0509609	102580482	NW_006239412.1	220049	223735	+	gene
LOC102583101	2.01	0.1	-3.3	0.0572918	0.154481	102583101	NW_006239099.1	480765	482871	-	gene	probable WRKY transcription factor 48
LOC102597000	0.95	0.1	-3.3	0.128122	0.277628	102597000	NW_006239079.1	382568	385484	-	gene	transcription factor LAF1-like
LOC107059549	0.95	0.1	-3.3	0.128122	0.277628	107059549	NW_006238951.1	966354	970444	-	gene	uncharacterized LOC107059549
LOC102581040	0.94	0.1	-3.29	0.161857	0.327664	102581040	NW_006238976.1	1587602	1590298	-	gene	probable WRKY transcription factor 56
LOC102592225	15.05	0.1	-3.29	1.62503e-06	1.85598e-05	102592225	NW_006239019.1	1428792	1430721	+	gene	cysteine synthase-like
LOC102593157	3155.11	0.1	-3.29	7.2836e-145	1.44676e-141	102593157	NW_006239089.1	673164	674595	-	gene	kunitz-type serine protease inhibitor DrTI-like
LOC102593221	26.37	0.1	-3.29	3.66101e-10	7.84746e-09	102593221	NW_006239413.1	50945	51859	-	gene	uncharacterized protein LOC102593221
LOC102581649	0.93	0.1	-3.28	0.136258	0.2904	102581649	NW_006239052.1	111609	112655	-	gene	non-specific lipid-transfer protein-like protein At2g13820
LOC102586593	26.04	0.1	-3.28	6.02104e-10	1.24741e-08	102586593	NW_006239017.1	1566822	1573126	+	gene	primary amine oxidase-like
LOC102586772	0.93	0.1	-3.28	0.136258	0.2904	102586772	NW_006239290.1	599708	601789	-	gene
LOC102598808	0.93	0.1	-3.28	0.136258	0.2904	102598808	NW_006239450.1	122423	126757	-	gene	triose phosphate/phosphate translocator, chloroplastic-like
LOC102604803	0.94	0.1	-3.28	0.140045	0.296089	102604803	NW_006238947.1	204084	205558	+	gene	uncharacterized protein LOC102604803
LOC102578300	0.92	0.1	-3.27	0.207047	0.388473	102578300	NW_006238999.1	1737311	1738036	+	gene	uncharacterized LOC102578300
LOC102579416	0.92	0.1	-3.27	0.144064	0.302041	102579416	NW_006239492.1	49238	52849	+	gene	uncharacterized protein LOC102579416
LOC102586968	0.92	0.1	-3.27	0.144064	0.302041	102586968	NW_006239089.1	441014	443214	-	gene
LOC102591800	0.92	0.1	-3.27	0.144064	0.302041	102591800	NW_006239035.1	850597	851560	-	gene	uncharacterized protein LOC102591800
LOC102595542	0.92	0.1	-3.27	0.144064	0.302041	102595542	NW_006239029.1	287856	289322	-	gene	uncharacterized LOC102595542
LOC102595757	5.58	0.1	-3.27	0.00300739	0.0140806	102595757	NW_006239659.1	47835	49549	+	gene	cation/calcium exchanger 1-like
LOC102603488	7.35	0.1	-3.27	0.000797906	0.0045701	102603488	NW_006238999.1	1660214	1661346	-	gene	zinc finger protein ZAT12-like
LOC107057684	14.99	0.1	-3.27	2.24513e-06	2.48791e-05	107057684	NW_006239238.1	535275	538735	-	gene	G-type lectin S-receptor-like serine/threonine-protein kinase At4g27290
LOC107057764	0.93	0.1	-3.27	0.137573	0.292394	107057764	NW_006239038.1	76122	78662	+	gene	receptor-like protein 12
LOC102598796	200.62	0.1	-3.26	2.28041e-59	8.49309e-57	102598796	NW_006239378.1	377146	379957	-	gene	(-)-germacrene D synthase-like
LOC102578526	0.91	0.1	-3.25	0.169479	0.338444	102578526	NW_006239014.1	1583674	1586046	+	gene	laccase-11-like
LOC102581401	0.91	0.11	-3.25	0.169467	0.338444	102581401	NW_006239531.1	150733	155034	+	gene	probable xyloglucan endotransglucosylase/hydrolase protein 25
LOC102581992	0.91	0.1	-3.25	0.169479	0.338444	102581992	NW_006239107.1	590148	594119	-	gene	probable LRR receptor-like serine/threonine-protein kinase At1g74360
LOC102584369	0.91	0.11	-3.25	0.169467	0.338444	102584369	NW_006238985.1	1948247	1952883	-	gene	uncharacterized protein LOC102584369
LOC102586498	3.6	0.11	-3.25	0.0203146	0.068065	102586498	NW_006239044.1	1053244	1073816	-	gene	acanthoscurrin-1-like, transcript variant X1
LOC102591450	5.54	0.1	-3.25	0.0037606	0.0169544	102591450	NW_006239715.1	81496	84004	+	gene	uncharacterized protein LOC102591450
LOC102598287	0.91	0.11	-3.25	0.169467	0.338444	102598287	NW_006239052.1	1124624	1128340	-	gene	spermidine synthase 2-like
LOC102598427	0.91	0.11	-3.25	0.169467	0.338444	102598427	NW_006238937.1	1099657	1105853	+	gene	50S ribosomal protein L25-like
LOC102599454	234.3	0.11	-3.25	2.68572e-57	9.01646e-55	102599454	NW_006239378.1	405174	408027	-	gene
LOC102599544	0.91	0.11	-3.25	0.169467	0.338444	102599544	NW_006238947.1	2909010	2911380	+	gene	cytochrome P450 76A1
LOC102600212	16.54	0.11	-3.25	5.86002e-07	7.39045e-06	102600212	NW_006238952.1	2408954	2411115	-	gene	altered inheritance of mitochondria protein 3
LOC102601531	18.22	0.11	-3.25	2.37369e-07	3.21473e-06	102601531	NW_006238930.1	2501120	2505106	+	gene	paired amphipathic helix protein Sin3-like 2
LOC102603788	0.91	0.11	-3.25	0.169467	0.338444	102603788	NW_006239244.1	254739	258910	+	gene	AP2-like ethylene-responsive transcription factor AIL6
LOC102579755	1.95	0.11	-3.24	0.0655362	0.170444	102579755	NW_006239027.1	1416340	1419649	+	gene	heparanase-like protein 2
LOC102585164	9	0.11	-3.24	0.000244356	0.00163977	102585164	NW_006239058.1	464268	467042	+	gene	cysteine-rich repeat secretory protein 38-like, transcript variant X2
LOC102592222	5.53	0.11	-3.24	0.00429911	0.0189871	102592222	NW_006239018.1	401482	403048	-	gene	peroxidase 5-like
LOC107060940	1.94	0.11	-3.24	0.0791606	0.195856	107060940	NW_006239031.1	74233	76565	+	gene	TMV resistance protein N-like
LOC102586321	1.93	0.11	-3.23	0.0620355	0.163716	102586321	NW_006238933.1	3163913	3169274	+	gene	major facilitator superfamily domain-containing protein 12-like
LOC102595710	0.9	0.11	-3.23	0.180513	0.353841	102595710	NW_006239245.1	495862	498628	-	gene	probable receptor-like protein kinase At5g39020
LOC102603572	0.9	0.11	-3.23	0.180513	0.353841	102603572	NW_006239264.1	99086	100558	-	gene	E3 ubiquitin-protein ligase PUB24-like
LOC107062060	0.9	0.11	-3.23	0.180513	0.353841	107062060	NW_006239118.1	1174679	1176438	-	gene	uncharacterized protein LOC107062060
LOC102592984	0.89	0.11	-3.22	0.217649	0.401924	102592984	NW_006239356.1	64509	66306	-	gene	probable S-adenosylmethionine-dependent methyltransferase At5g38100
LOC107059339	0.89	0.11	-3.22	0.217649	0.401924	107059339	NW_006240291.1	1275	4918	+	gene	uncharacterized LOC107059339
LOC102580589	5.43	0.11	-3.21	0.00407945	0.018138	102580589	NW_006239346.1	188337	194457	+	gene	probable anion transporter 3, chloroplastic
LOC102585329	1.92	0.11	-3.21	0.0632975	0.166199	102585329	NW_006238943.1	604077	610013	+	gene	uncharacterized membrane protein At1g06890
LOC102597614	1.89	0.11	-3.2	0.0628564	0.165406	102597614	NW_006239402.1	256254	257309	-	gene	ethylene-responsive transcription factor WIN1
LOC102602912	1.91	0.11	-3.2	0.0623467	0.164318	102602912	NW_006239358.1	251678	255420	-	gene	uncharacterized LOC102602912, transcript variant X1
LOC107059804	53.45	0.11	-3.2	7.67648e-18	3.89312e-16	107059804	NW_006238964.1	1678259	1680272	+	gene	uncharacterized LOC107059804
LOC107060858	16.26	0.11	-3.2	2.72707e-06	2.9763e-05	107060858	NW_006239027.1	61110	63388	-	gene	uncharacterized LOC107060858
LOC107061069	3.51	0.11	-3.2	0.0220122	0.0726907	107061069	NW_006239039.1	999566	1000259	-	gene	uncharacterized LOC107061069
LOC102578733	8.91	0.11	-3.19	0.00033365	0.00215233	102578733	NW_006239356.1	116081	121175	+	gene	putative leucine-rich repeat receptor-like protein kinase At2g19210
LOC102584270	149.47	0.11	-3.19	7.50168e-41	1.50261e-38	102584270	NW_006239015.1	1079451	1081833	+	gene	quinone oxidoreductase PIG3-like
LOC102588083	3.52	0.11	-3.19	0.022581	0.0741684	102588083	NW_006239226.1	411538	412104	+	gene	dirigent protein 1-like
LOC102589458	5.22	0.11	-3.19	0.00619439	0.0258445	102589458	NW_006239058.1	810342	812909	+	gene	malate synthase, glyoxysomal-like
LOC102593156	1.86	0.11	-3.19	0.068061	0.175327	102593156	NW_006239081.1	255616	257021	-	gene	transcription repressor OFP8
LOC102583792	40.36	0.11	-3.18	1.39868e-13	4.59128e-12	102583792	NW_006239231.1	1245	2023	-	gene	abscisic stress-ripening protein 2
LOC102587781	1.87	0.11	-3.18	0.0733431	0.184937	102587781	NW_006238962.1	697884	704469	-	gene	rop guanine nucleotide exchange factor 14, transcript variant X2
LOC102582618	108.21	0.11	-3.17	1.21182e-32	1.78302e-30	102582618	NW_006238999.1	371435	375424	-	gene	phenylalanine ammonia-lyase-like
LOC102601811	5.21	0.11	-3.17	0.00752611	0.030354	102601811	NW_006239005.1	1008894	1009547	-	gene	peamaclein
LOC102602371	1.86	0.11	-3.17	0.072662	0.183803	102602371	NW_006239651.1	110586	111871	+	gene	periaxin-like
LOC102603556	3.45	0.11	-3.16	0.0278846	0.0878944	102603556	NW_006238934.1	2790228	2790614	+	gene	auxin-induced protein 15A
LOC107062001	31.31	0.11	-3.16	1.74118e-10	3.97155e-09	107062001	NW_006239113.1	1174794	1175114	+	gene	fibronectin-binding protein A-like
LOC102595174	12.03	0.11	-3.15	2.17458e-05	0.000190915	102595174	NW_006239301.1	437674	442210	+	gene
LOC102596327	0.86	0.11	-3.14	0.236914	0.426226	102596327	NW_006239026.1	340434	344377	-	gene	calcium-dependent protein kinase 26-like
LOC102601782	133.07	0.11	-3.14	1.93221e-38	3.57024e-36	102601782	NW_006238964.1	877391	882033	-	gene	peroxisomal (S)-2-hydroxy-acid oxidase GLO4-like, transcript variant X2
LOC102602932	12.05	0.11	-3.14	3.10333e-05	0.000263711	102602932	NW_006239010.1	19243	20430	+	gene	uncharacterized LOC102602932
LOC102588307	1.83	0.11	-3.13	0.0834451	0.204081	102588307	NW_006239253.1	181687	185342	-	gene	1-aminocyclopropane-1-carboxylate synthase-like
LOC102594787	3.35	0.11	-3.13	0.0271154	0.085913	102594787	NW_006239054.1	1272299	1273606	+	gene	citrate-binding protein-like
LOC102598036	3.36	0.11	-3.13	0.0275543	0.0870488	102598036	NW_006238987.1	975373	981283	+	gene	kinesin-like protein KIF18B, transcript variant X1
LOC102601606	15.15	0.11	-3.13	6.09688e-06	6.12153e-05	102601606	NW_006239034.1	96102	98720	+	gene	cationic peroxidase 1-like
LOC102583846	16.78	0.12	-3.12	9.97211e-07	1.19685e-05	102583846	NW_006239634.1	166969	168406	-	gene	mitochondrial outer membrane protein porin of 36 kDa-like
LOC102585861	0.84	0.12	-3.11	0.208104	0.389934	102585861	NW_006239197.1	20958	21947	+	gene	germin-like protein subfamily 1 member 14
LOC102586094	0.84	0.12	-3.11	0.209996	0.392366	102586094	NW_006239206.1	679313	680299	-	gene	osmotin-like protein OSML15
LOC102592490	0.84	0.12	-3.11	0.209996	0.392366	102592490	NW_006239150.1	602556	604468	+	gene	stearoyl-[acyl-carrier-protein] 9-desaturase 1, chloroplastic-like
LOC102598953	34.14	0.12	-3.11	0.00113091	0.00615701	102598953	NW_006239030.1	744876	751403	-	gene	uncharacterized protein LOC102598953
LOC102601341	0.84	0.12	-3.11	0.209996	0.392366	102601341	NW_006238963.1	843353	844894	+	gene	beta-D-glucosyl crocetin beta-1,6-glucosyltransferase-like
LOC107060503	0.84	0.12	-3.11	0.209996	0.392366	107060503	NW_006239010.1	497164	497766	-	gene	monothiol glutaredoxin-S1-like
LOC102583490	1.79	0.12	-3.1	0.0791772	0.195856	102583490	NW_006238962.1	2374067	2377037	-	gene	cell division cycle-associated 7-like protein
STH-21	10.01	0.12	-3.1	0.000220633	0.00150043	102577683	NW_006238946.1	2661588	2662702	+	gene	pathogenesis-related protein STH-21
LOC102579099	0.82	0.12	-3.09	0.209424	0.391762	102579099	NW_006239689.1	3966	6920	+	gene	cytochrome P450 81E8-like
LOC102586092	3.33	0.12	-3.09	0.0258193	0.0825551	102586092	NW_006238934.1	3960121	3962842	-	gene	G2/mitotic-specific cyclin S13-7-like
LOC102600696	0.82	0.12	-3.09	0.209424	0.391762	102600696	NW_006239038.1	1011131	1012964	+	gene	extensin-2-like
LOC102602970	0.82	0.12	-3.09	0.209424	0.391762	102602970	NW_006239140.1	161599	162625	-	gene	ethylene-responsive transcription factor TINY-like
LOC102582684	0.82	0.12	-3.08	0.185274	0.360417	102582684	NW_006239219.1	662910	664395	-	gene	bidirectional sugar transporter NEC1-like
LOC102583174	3.29	0.12	-3.08	0.0284392	0.0892299	102583174	NW_006239386.1	7477	8371	+	gene	uncharacterized LOC102583174
LOC102589860	1.75	0.12	-3.08	0.0827577	0.202655	102589860	NW_006238995.1	259620	264107	+	gene
LOC102592590	8.16	0.12	-3.08	0.000745779	0.00432305	102592590	NW_006239075.1	430465	433221	+	gene	patellin-4
LOC102592692	0.82	0.12	-3.08	0.185274	0.360417	102592692	NW_006239053.1	1484805	1485847	+	gene	probable protein phosphatase 2C 51
LOC102596320	6.54	0.12	-3.08	0.00323282	0.0149365	102596320	NW_006239629.1	52885	54207	-	gene	uncharacterized protein LOC102596320
LOC102599026	0.82	0.12	-3.08	0.185274	0.360417	102599026	NW_006239408.1	271972	277759	+	gene	potassium channel AKT1
LOC102602524	1.77	0.12	-3.08	0.0820955	0.201444	102602524	NW_006239118.1	1070191	1071463	-	gene	feruloyl CoA ortho-hydroxylase 1-like
LOC107060364	3.36	0.12	-3.08	0.0287887	0.0901244	107060364	NW_006239002.1	796686	799666	-	gene	scopoletin glucosyltransferase-like
LOC102597807	1.76	0.12	-3.07	0.0808978	0.199244	102597807	NW_006239301.1	445405	446350	+	gene
LOC107059733	1.74	0.12	-3.07	0.0815614	0.200505	107059733	NW_006238961.1	1519820	1528677	-	gene
LOC107062850	1.76	0.12	-3.07	0.0808978	0.199244	107062850	NW_006238939.1	2949205	2949680	-	gene	probable galacturonosyltransferase-like 10
LOC102579089	87.59	0.12	-3.06	5.06038e-26	4.94341e-24	102579089	NW_006239540.1	181212	198396	+	gene	TMV resistance protein N-like
LOC102580311	3.21	0.12	-3.06	0.0345094	0.104294	102580311	NW_006239111.1	618626	620612	+	gene	tyrosine decarboxylase 1-like
LOC102581589	0.81	0.12	-3.06	0.216375	0.400604	102581589	NW_006239265.1	607983	608818	-	gene	proteinase inhibitor PSI-1.2-like
LOC102584465	1.74	0.12	-3.06	0.0843207	0.205613	102584465	NW_006239257.1	22652	25599	+	gene	uncharacterized LOC102584465
LOC102589393	4.94	0.12	-3.06	0.00740708	0.0299652	102589393	NW_006238946.1	1313603	1315174	-	gene	uncharacterized protein LOC102589393
LOC102597545	102.46	0.12	-3.06	2.16807e-29	2.69157e-27	102597545	NW_006239836.1	20926	24278	-	gene	chymotrypsin inhibitor I, A, B and C subunits-like
LOC102583743	0.8	0.12	-3.05	0.187751	0.363309	102583743	NW_006239034.1	978008	986543	-	gene	uncharacterized protein LOC102583743
LOC102589541	1.73	0.12	-3.05	0.0853355	0.207345	102589541	NW_006239017.1	793806	795174	+	gene	CASP-like protein 1F1
LOC102599735	14.67	0.12	-3.05	5.10617e-06	5.21468e-05	102599735	NW_006238930.1	3708114	3713066	-	gene	ankyrin-3
LOC102603148	6.41	0.12	-3.05	0.00245666	0.0118825	102603148	NW_006238999.1	1655153	1655794	+	gene	zinc finger protein ZAT11-like
LOC107060665	0.8	0.12	-3.05	0.187751	0.363309	107060665	NW_006238932.1	2866345	2867533	-	gene	uncharacterized protein LOC107060665
LOC107061429	0.8	0.12	-3.05	0.187751	0.363309	107061429	NW_006239062.1	430616	431725	+	gene	uncharacterized protein LOC107061429
LOC107061512	1.71	0.12	-3.05	0.0924933	0.219545	107061512	NW_006239070.1	354004	356570	-	gene	uncharacterized LOC107061512, transcript variant X2
LOC102580241	0.79	0.12	-3.04	0.222518	0.40826	102580241	NW_006239277.1	191305	193470	+	gene	ABC transporter G family member 6-like
LOC102584808	14.48	0.12	-3.04	8.39303e-06	8.12247e-05	102584808	NW_006238973.1	313998	315951	-	gene	intracellular ribonuclease LX-like
LOC102588336	0.8	0.12	-3.04	0.189606	0.366006	102588336	NW_006238999.1	1330489	1333948	+	gene	myb-related protein Myb4-like
LOC102589358	0.8	0.12	-3.04	0.189606	0.366006	102589358	NW_006239095.1	77333	79079	+	gene	secoisolariciresinol dehydrogenase-like
LOC102589818	0.79	0.12	-3.04	0.222518	0.40826	102589818	NW_006239205.1	150869	152838	+	gene	cytochrome P450 83B1-like
LOC102599725	0.8	0.12	-3.04	0.189606	0.366006	102599725	NW_006239097.1	1258521	1260098	-	gene	curved DNA-binding protein
LOC107057772	102.8	0.12	-3.04	1.98798e-29	2.49398e-27	107057772	NW_006239298.1	3609	6723	-	gene	LRR receptor-like serine/threonine-protein kinase GSO2
LOC107058618	1.7	0.12	-3.04	0.0922237	0.219233	107058618	NW_006239489.1	214635	226160	+	gene	LOW QUALITY PROTEIN: retrovirus-related Pol polyprotein from transposon TNT 1-94
LOC102586114	3.15	0.12	-3.03	0.0320666	0.0984085	102586114	NW_006239290.1	542547	545256	+	gene
LOC102589897	4.74	0.12	-3.03	0.00955027	0.0369786	102589897	NW_006239052.1	552255	554059	+	gene	syntaxin-related protein KNOLLE
LOC102579427	183.54	0.12	-3.02	6.1172e-37	1.0643e-34	102579427	NW_006239729.1	26730	28299	+	gene
LOC102581515	0.78	0.12	-3.02	0.198305	0.377532	102581515	NW_006239478.1	198418	201510	+	gene
LOC102583136	136.5	0.12	-3.02	3.95661e-37	6.93454e-35	102583136	NW_006239230.1	79418	82448	-	gene	protein LURP-one-related 10-like
LOC102588997	0.78	0.12	-3.02	0.198305	0.377532	102588997	NW_006239002.1	1834713	1836208	-	gene	methylesterase 3-like
LOC102590603	0.78	0.12	-3.02	0.198305	0.377532	102590603	NW_006239273.1	495998	498376	-	gene	probable leucine-rich repeat receptor-like protein kinase At1g35710
LOC102592698	0.78	0.12	-3.02	0.196276	0.374724	102592698	NW_006239073.1	878551	879750	+	gene	BI1-like protein
LOC102594583	0.78	0.12	-3.02	0.196276	0.374724	102594583	NW_006239075.1	482486	484226	+	gene	tetrahydrocannabinolic acid synthase-like
LOC102595366	495.98	0.12	-3.02	1.44795e-58	5.12199e-56	102595366	NW_006239205.1	332345	333205	-	gene	glycine-rich protein HC1-like, transcript variant X1
LOC102596515	0.78	0.12	-3.02	0.196276	0.374724	102596515	NW_006239387.1	320131	322316	+	gene	transmembrane emp24 domain-containing protein p24delta4-like
LOC102597479	0.78	0.12	-3.02	0.196276	0.374724	102597479	NW_006239241.1	708310	710247	-	gene	cytochrome P450 78A7-like
LOC102598169	0.78	0.12	-3.02	0.196276	0.374724	102598169	NW_006239031.1	15052	16029	-	gene
LOC102605516	0.78	0.12	-3.02	0.196276	0.374724	102605516	NW_006239014.1	1491466	1493797	-	gene	uncharacterized acetyltransferase At3g50280-like
LOC102605678	0.78	0.12	-3.02	0.196276	0.374724	102605678	NW_006239206.1	379526	381296	+	gene	protein DETOXIFICATION 49-like
LOC107060309	0.78	0.12	-3.02	0.198305	0.377532	107060309	NW_006238999.1	1805887	1806549	-	gene	uncharacterized protein LOC107060309
LOC107061524	0.78	0.12	-3.02	0.196276	0.374724	107061524	NW_006239071.1	345179	347120	-	gene	uncharacterized LOC107061524
LOC102584658	20.56	0.12	-3.01	8.29021e-08	1.21454e-06	102584658	NW_006239165.1	401686	404367	+	gene	UDP-glycosyltransferase 90A1-like
LOC102586775	42.65	0.12	-3.01	5.19617e-14	1.82678e-12	102586775	NW_006239300.1	325676	327111	-	gene	bZIP transcription factor 27-like
LOC102591724	0.77	0.12	-3.01	0.202214	0.382266	102591724	NW_006238946.1	2052108	2055350	-	gene	G2/mitotic-specific cyclin-2
LOC102591735	0.77	0.12	-3.01	0.202214	0.382266	102591735	NW_006238958.1	1179115	1179860	-	gene	auxin-induced protein 15A
LOC102595425	3.16	0.12	-3.01	0.032407	0.0991468	102595425	NW_006239496.1	32463	34076	-	gene	protein ECERIFERUM 1-like
LOC102602646	4.71	0.12	-3.01	0.00907076	0.0354328	102602646	NW_006238934.1	3627521	3629698	+	gene	metacaspase-9
LOC102603727	3.16	0.12	-3.01	0.0329698	0.100417	102603727	NW_006239027.1	858979	859968	+	gene	cytosolic sulfotransferase 12-like
LOC102604793	0.77	0.12	-3.01	0.202214	0.382266	102604793	NW_006239221.1	56023	57256	+	gene	defensin-like protein
LOC102582047	0.77	0.12	-3	0.237673	0.427133	102582047	NW_006239412.1	258747	262127	+	gene	transcriptional activator Myb-like, transcript variant X1
LOC102584290	9.45	0.12	-3	0.000403542	0.00253594	102584290	NW_006239052.1	230531	232599	-	gene	calmodulin-like protein 8
LOC102589669	0.76	0.13	-3	0.238805	0.428391	102589669	NW_006239061.1	258466	261354	-	gene	terpene synthase 10-like
LOC102590651	0.76	0.13	-3	0.238805	0.428391	102590651	NW_006239871.1	11572	15185	-	gene	beta-D-glucosyl crocetin beta-1,6-glucosyltransferase-like
LOC102596123	0.77	0.12	-3	0.274907	0.470165	102596123	NW_006239097.1	849892	855950	-	gene	uncharacterized LOC102596123, transcript variant X5
LOC102596236	0.77	0.12	-3	0.237673	0.427133	102596236	NW_006239060.1	971723	976491	+	gene	NAC domain-containing protein 21/22-like
LOC102597768	0.77	0.12	-3	0.274907	0.470165	102597768	NW_006239157.1	926275	928560	-	gene	uncharacterized protein LOC102597768
LOC102602737	1159.09	0.12	-3	2.02353e-152	4.84324e-149	102602737	NW_006239061.1	777477	781471	+	gene	ABC transporter G family member 11-like
LOC107059544	0.77	0.12	-3	0.274907	0.470165	107059544	NW_006238951.1	679975	682220	-	gene	uncharacterized protein LOC107059544
LOC107062985	0.76	0.13	-3	0.238805	0.428391	107062985	NW_006239216.1	280346	282126	-	gene	uncharacterized protein LOC107062985
LOC102584445	0.76	0.13	-2.99	0.235473	0.424372	102584445	NW_006239195.1	753064	755835	+	gene	expansin-A18
LOC102589840	0.76	0.13	-2.99	0.235473	0.424372	102589840	NW_006239329.1	104879	106497	-	gene	E3 ubiquitin-protein ligase PUB23-like
LOC102591584	0.76	0.13	-2.99	0.235473	0.424372	102591584	NW_006239113.1	808242	816607	+	gene
LOC102599001	0.76	0.13	-2.99	0.235473	0.424372	102599001	NW_006239261.1	523427	527630	+	gene	uncharacterized LOC102599001, transcript variant X3
LOC102604873	3282.5	0.13	-2.99	4.07947e-140	7.47987e-137	102604873	NW_006239103.1	1239380	1240313	-	gene	proteinase inhibitor I-B-like
LOC102580350	590.77	0.13	-2.98	2.93208e-86	2.32963e-83	102580350	NW_006239287.1	596467	598284	-	gene	probable carboxylesterase 120
LOC102581475	0.75	0.13	-2.98	0.237704	0.427133	102581475	NW_006239216.1	285587	287361	-	gene
LOC102586779	6.29	0.13	-2.98	0.00386347	0.0173362	102586779	NW_006238962.1	1511857	1516635	-	gene	GDSL esterase/lipase EXL3-like
LOC102589718	31.18	0.13	-2.98	4.62469e-10	9.7812e-09	102589718	NW_006238946.1	1319630	1320341	-	gene	gibberellin-regulated protein 11-like
LOC102600817	0.75	0.13	-2.98	0.237704	0.427133	102600817	NW_006239037.1	971156	972732	+	gene	uncharacterized LOC102600817
LOC102578731	4.66	0.13	-2.97	0.0105549	0.0401063	102578731	NW_006239353.1	132029	133921	-	gene	7-deoxyloganetin glucosyltransferase-like
LOC102585063	7.65	0.13	-2.97	0.0022391	0.0109998	102585063	NW_006239077.1	826335	831276	+	gene	uncharacterized LOC102585063
LOC102587536	0.75	0.13	-2.97	0.245521	0.436408	102587536	NW_006238943.1	1754299	1757967	+	gene	aluminum-activated malate transporter 2
LOC102589388	0.75	0.13	-2.97	0.245521	0.436408	102589388	NW_006238936.1	3693528	3696986	+	gene	aluminum-activated malate transporter 10
LOC102590620	175	0.13	-2.97	2.52872e-45	5.90927e-43	102590620	NW_006239349.1	63707	68006	+	gene	apyrase-like, transcript variant X2
LOC102595016	1.65	0.13	-2.97	0.107138	0.244425	102595016	NW_006239084.1	416451	418512	-	gene	AAA-ATPase ASD, mitochondrial-like
LOC107061072	0.75	0.13	-2.97	0.245521	0.436408	107061072	NW_006239040.1	138398	138700	-	gene	putative glycine-rich cell wall structural protein 1
LOC107063054	0.75	0.13	-2.97	0.245521	0.436408	107063054	NW_006238940.1	942736	943051	-	gene	uncharacterized LOC107063054
LOC102585247	0.74	0.13	-2.96	0.286909	0.483647	102585247	NW_006239005.1	925939	927557	-	gene	delta(12) oleic acid desaturase FAD2-like
LOC102585733	1.64	0.13	-2.96	0.106239	0.242815	102585733	NW_006239080.1	506712	509774	+	gene	probably inactive leucine-rich repeat receptor-like protein kinase IMK2
LOC102599220	3.16	0.13	-2.96	0.0462729	0.130745	102599220	NW_006239254.1	260823	262949	-	gene	uncharacterized protein LOC102599220
LOC102602149	64.04	0.13	-2.96	7.99915e-19	4.42384e-17	102602149	NW_006239005.1	1087260	1089815	-	gene	methylecgonone reductase-like
LOC102602512	0.74	0.13	-2.96	0.286909	0.483647	102602512	NW_006239058.1	1291239	1292527	-	gene	probable aquaporin TIP3-2
LOC102605803	73.54	0.13	-2.96	1.8401e-21	1.23551e-19	102605803	NW_006239208.1	234145	247228	+	gene	uncharacterized protein LOC102605803
LOC102586810	67.1	0.13	-2.95	3.2588e-20	2.03342e-18	102586810	NW_006239010.1	1682196	1685336	-	gene	LRR receptor-like serine/threonine-protein kinase EFR
LOC102593595	7.72	0.13	-2.95	0.00195956	0.00983949	102593595	NW_006239088.1	167520	169778	-	gene	serine/threonine-protein kinase At5g01020, transcript variant X2
LOC102578956	205.48	0.13	-2.94	3.43721e-47	8.62415e-45	102578956	NW_006239422.1	30517	34588	+	gene	protein TIFY 4A-like
LOC102598302	1.61	0.13	-2.94	0.104282	0.239814	102598302	NW_006239104.1	365405	366981	-	gene	benzoate carboxyl methyltransferase-like
LOC102600343	3.01	0.13	-2.94	0.0433193	0.124526	102600343	NW_006239503.1	105219	108913	-	gene	alpha-farnesene synthase-like
LOC107058237	2.98	0.13	-2.94	0.0408748	0.119227	107058237	NW_006238928.1	6536479	6538080	+	gene	uncharacterized protein LOC107058237
LOC102591703	60.25	0.13	-2.93	1.1532e-18	6.29009e-17	102591703	NW_006239164.1	872086	874678	-	gene	histidine decarboxylase-like
POTH15	3.08	0.13	-2.93	0.0415758	0.120721	102581859	NW_006239023.1	1422245	1427666	+	gene	homeobox protein knotted-1-like LET6-like, transcript variant X1
LOC102577709	1.59	0.13	-2.92	0.107517	0.245016	102577709	NW_006239015.1	1055977	1057719	-	gene	endonuclease precursor
LOC102587740	8.98	0.13	-2.92	0.000573332	0.00342505	102587740	NW_006239139.1	343633	348297	-	gene	aspartic proteinase A1-like
LOC102595904	1.59	0.13	-2.92	0.107517	0.245016	102595904	NW_006239075.1	576431	577322	+	gene
LOC102601955	40.14	0.13	-2.92	5.74904e-12	1.59342e-10	102601955	NW_006239072.1	1296026	1298421	+	gene	caffeic acid 3-O-methyltransferase 1-like
LOC102605059	1.59	0.13	-2.92	0.107517	0.245016	102605059	NW_006239490.1	26171	27601	-	gene	uncharacterized protein LOC102605059
LOC102580092	81.86	0.13	-2.91	2.41096e-23	1.9029e-21	102580092	NW_006239089.1	176628	179169	-	gene	peroxidase P7-like
LOC102582716	2.99	0.13	-2.91	0.0469876	0.132215	102582716	NW_006238987.1	1377382	1379670	-	gene	uncharacterized protein LOC102582716
LOC102590378	16.46	0.13	-2.91	7.12749e-06	7.04065e-05	102590378	NW_006238963.1	2151935	2153309	-	gene	bifunctional epoxide hydrolase 2-like
LOC102595972	1.57	0.13	-2.91	0.109868	0.248605	102595972	NW_006239419.1	31822	34699	-	gene	serine/threonine protein phosphatase 2A 57 kDa regulatory subunit B' beta isoform-like
LOC102598252	2.94	0.13	-2.91	0.0507825	0.140428	102598252	NW_006239351.1	115854	118009	-	gene	36.4 kDa proline-rich protein-like, transcript variant X2
LOC102583574	13.28	0.13	-2.9	2.2224e-05	0.000194682	102583574	NW_006239232.1	312200	317152	+	gene	cellulose synthase-like protein D5
LOC102584051	72.41	0.13	-2.9	4.00487e-21	2.63702e-19	102584051	NW_006238986.1	1880778	1882140	-	gene	acetylajmalan esterase-like
LOC102585409	1.57	0.13	-2.9	0.119436	0.264481	102585409	NW_006239160.1	92304	109390	+	gene
LOC102588192	11.87	0.13	-2.9	5.89263e-05	0.000465397	102588192	NW_006238952.1	1361218	1363695	+	gene	cell division cycle-associated protein 7-like
LOC102590728	4.35	0.13	-2.9	0.0183635	0.0627725	102590728	NW_006238968.1	2056792	2058609	+	gene	lactoylglutathione lyase-like
LOC102604000	1.56	0.13	-2.9	0.120143	0.265727	102604000	NW_006239222.1	493957	499020	+	gene	protein trichome birefringence-like 34, transcript variant X1
LOC102605294	4.48	0.13	-2.9	0.0196193	0.0662525	102605294	NW_006239624.1	84264	85523	-	gene	homeobox-leucine zipper protein ATHB-21-like
LOC102589861	1.56	0.14	-2.89	0.117932	0.262125	102589861	NW_006239449.1	224177	226250	-	gene	putative aminoacrylate hydrolase RutD
LOC102598278	4.32	0.14	-2.89	0.0177388	0.061031	102598278	NW_006239026.1	1374775	1377263	+	gene	protein ALTERED XYLOGLUCAN 4
LOC102604670	1.55	0.13	-2.89	0.117236	0.260869	102604670	NW_006238947.1	666840	672949	+	gene	kinesin-like protein KIF22, transcript variant X1
LOC107057765	1.55	0.13	-2.89	0.117236	0.260869	107057765	NW_006239147.1	138098	144828	+	gene
LOC102580069	8.88	0.14	-2.88	0.00123458	0.00663525	102580069	NW_006239689.1	20086	22376	+	gene	isoflavone 2'-hydroxylase-like
LOC102583154	8.72	0.14	-2.88	0.000948135	0.00529764	102583154	NW_006239290.1	571870	574371	+	gene
LOC102598322	1.54	0.14	-2.88	0.12274	0.269643	102598322	NW_006238934.1	1236862	1238358	+	gene	glycerol-3-phosphate 2-O-acyltransferase 6-like
LOC102598526	7.28	0.14	-2.88	0.0017627	0.00897199	102598526	NW_006239083.1	1334713	1336169	-	gene
LOC102585644	2.84	0.14	-2.87	0.0516787	0.14239	102585644	NW_006238930.1	1474547	1475263	-	gene	uncharacterized protein LOC102585644
LOC102593254	11.49	0.14	-2.87	9.28007e-05	0.000695779	102593254	NW_006239040.1	323567	324385	-	gene	uncharacterized LOC102593254
LOC102596975	1.52	0.14	-2.86	0.148039	0.307884	102596975	NW_006239538.1	190837	192499	-	gene	uncharacterized protein LOC102596975
LOC102599996	1.52	0.14	-2.86	0.147614	0.307296	102599996	NW_006239345.1	433069	434870	+	gene	cytochrome b561 and DOMON domain-containing protein At4g17280-like
LOC102603124	11.56	0.14	-2.86	8.25924e-05	0.000626965	102603124	NW_006238962.1	1986617	1988104	-	gene	uncharacterized LOC102603124, transcript variant X1
LOC102585244	2.86	0.14	-2.85	0.0665001	0.172237	102585244	NW_006239002.1	242210	244427	-	gene	uncharacterized acetyltransferase At3g50280-like, transcript variant X2
LOC102589376	5.75	0.14	-2.85	0.00543285	0.0231411	102589376	NW_006238928.1	820364	820825	+	gene	uncharacterized protein LOC102589376
LOC102598607	2.9	0.14	-2.85	0.0467366	0.131727	102598607	NW_006239492.1	44209	45891	+	gene	cytokinin riboside 5'-monophosphate phosphoribohydrolase LOG4-like
LOC102604205	15.69	0.14	-2.85	4.50369e-06	4.66333e-05	102604205	NW_006239078.1	1174199	1174822	+	gene	uncharacterized protein LOC102604205
LOC102604662	14.18	0.14	-2.85	3.17777e-05	0.000269173	102604662	NW_006239232.1	114297	116471	-	gene	probable pectinesterase/pectinesterase inhibitor 41
LOC102578341	7.01	0.14	-2.84	0.00302687	0.0141606	102578341	NW_006239096.1	81765	84758	+	gene	protein NLP6-like, transcript variant X2
LOC102587929	19.92	0.14	-2.84	1.00376e-06	1.2035e-05	102587929	NW_006239044.1	1369652	1373850	-	gene	probable pectate lyase 8
LOC102593993	280.82	0.14	-2.84	9.96761e-61	4.09635e-58	102593993	NW_006239017.1	997663	999127	-	gene	CASP-like protein 4D1
LOC102581597	90.7	0.14	-2.82	9.65886e-24	7.99405e-22	102581597	NW_006238962.1	2148216	2150959	+	gene	scopoletin glucosyltransferase-like
LOC102581709	8.39	0.14	-2.82	0.00111674	0.00608772	102581709	NW_006238976.1	68090	69950	-	gene	soluble inorganic pyrophosphatase-like
LOC102586370	2.87	0.14	-2.82	0.0535987	0.146612	102586370	NW_006239010.1	748642	750146	+	gene	BURP domain-containing protein 17-like, transcript variant X2
LOC102597028	5.59	0.14	-2.82	0.00590248	0.0247915	102597028	NW_006239212.1	531989	532946	-	gene	uncharacterized protein LOC102597028
LOC107063042	22.68	0.14	-2.82	3.1943e-07	4.22527e-06	107063042	NW_006239221.1	526702	527726	-	gene	uncharacterized LOC107063042
LOC102587134	11.07	0.14	-2.81	0.000363616	0.00231928	102587134	NW_006238981.1	1111461	1113014	+	gene	high-affinity nitrate transporter 3.1
LOC102593890	5.56	0.14	-2.81	0.00929606	0.0361528	102593890	NW_006239019.1	1540098	1548389	-	gene
LOC102604151	1.51	0.14	-2.81	0.141888	0.299057	102604151	NW_006238978.1	131683	132858	-	gene	adenylate isopentenyltransferase-like
LOC102583094	41.48	0.14	-2.8	2.22856e-12	6.53382e-11	102583094	NW_006239069.1	6537	9126	+	gene	probable WRKY transcription factor 75-like
LOC102586339	2.79	0.14	-2.8	0.0641771	0.167733	102586339	NW_006239239.1	566508	569606	-	gene	S-type anion channel SLAH2-like
LOC102597718	37.29	0.14	-2.8	9.60748e-11	2.27638e-09	102597718	NW_006239447.1	89792	94450	+	gene	wall-associated receptor kinase-like 1, transcript variant X2
LOC102584110	90.99	0.14	-2.79	1.53046e-24	1.33139e-22	102584110	NW_006238930.1	1430415	1434208	+	gene	ninja-family protein AFP3
LOC102589357	2.73	0.14	-2.79	0.0558073	0.151368	102589357	NW_006239084.1	1008165	1011120	-	gene	probable flavin-containing monooxygenase 1
LOC102591850	1.49	0.14	-2.79	0.138536	0.293915	102591850	NW_006238949.1	2690909	2693358	-	gene	uncharacterized LOC102591850
LOC102590099	1.46	0.15	-2.78	0.136495	0.290735	102590099	NW_006239023.1	769863	772190	+	gene	cytochrome P450 77A1
LOC102593112	13.72	0.15	-2.78	3.71484e-05	0.000309929	102593112	NW_006239461.1	220433	223101	-	gene	uncharacterized protein LOC102593112
LOC102598681	1.47	0.15	-2.78	0.138799	0.294342	102598681	NW_006238952.1	2366438	2367915	-	gene	protein YLS3
LOC102602828	4.05	0.15	-2.78	0.0232971	0.0760176	102602828	NW_006239661.1	83619	85176	-	gene	UDP-glycosyltransferase 73D1
LOC102577909	5.43	0.15	-2.77	0.00830172	0.0328962	102577909	NW_006239089.1	1064081	1064920	+	gene	cysteine protease inhibitor 8-like
LOC102589271	8.1	0.15	-2.77	0.0015271	0.00794761	102589271	NW_006238937.1	795537	797910	+	gene	uncharacterized protein LOC102589271
LOC102600037	2.7	0.15	-2.77	0.0583927	0.156511	102600037	NW_006239986.1	11578	14557	+	gene	uncharacterized protein LOC102600037
LOC102602035	2.69	0.15	-2.77	0.0580208	0.155864	102602035	NW_006239002.1	823288	824587	+	gene	uncharacterized protein At4g06744-like
LOC107063173	27.17	0.15	-2.77	6.42362e-09	1.1467e-07	107063173	NW_006239238.1	561495	561836	+	gene	calcium-binding protein PBP1
LOC102583364	63.39	0.15	-2.76	9.24511e-17	4.27067e-15	102583364	NW_006239344.1	139654	141143	-	gene	putative late blight resistance protein homolog R1B-8
LOC102585502	113.48	0.15	-2.76	1.09218e-28	1.28877e-26	102585502	NW_006239061.1	1057153	1058793	-	gene	peroxidase N1
LOC102591803	31.26	0.15	-2.76	3.77914e-10	8.08613e-09	102591803	NW_006239038.1	10064	12840	+	gene
LOC102598848	1.46	0.15	-2.76	0.136748	0.290977	102598848	NW_006239061.1	609809	611273	+	gene	uncharacterized protein LOC102598848
LOC102601111	16.22	0.15	-2.76	1.02049e-05	9.70258e-05	102601111	NW_006239339.1	487124	488117	-	gene
LOC107058605	1.44	0.15	-2.76	0.138728	0.294219	107058605	NW_006239484.1	123056	124191	-	gene	uncharacterized protein LOC107058605
LOC107059312	133.23	0.15	-2.76	3.42013e-29	4.13819e-27	107059312	NW_006240154.1	5298	6098	-	gene	uncharacterized LOC107059312
LOC107060786	17.49	0.15	-2.76	4.82458e-06	4.96112e-05	107060786	NW_006239023.1	358604	363711	+	gene	uncharacterized LOC107060786
LOC107061260	1.44	0.15	-2.76	0.137846	0.292817	107061260	NW_006239053.1	757483	758286	-	gene	AT-rich interactive domain-containing protein 2-like
LOC107062052	1.44	0.15	-2.76	0.137846	0.292817	107062052	NW_006239118.1	901715	906954	-	gene	uncharacterized LOC107062052
LOC107062581	1.43	0.15	-2.76	0.17003	0.339148	107062581	NW_006238937.1	594631	595197	+	gene	uncharacterized mitochondrial protein AtMg00810-like
LOC102586420	1.42	0.15	-2.75	0.142676	0.300003	102586420	NW_006239195.1	802667	803983	-	gene	ethylene-responsive transcription factor ERF027-like
LOC102601137	6.71	0.15	-2.75	0.00330612	0.0152103	102601137	NW_006239012.1	512661	515556	-	gene	protein TIFY 5A-like
LOC102601381	1.42	0.15	-2.75	0.142676	0.300003	102601381	NW_006239698.1	111636	116601	-	gene
LOC107058583	1.42	0.15	-2.75	0.142676	0.300003	107058583	NW_006239474.1	157101	157475	+	gene	ESX-1 secretion-associated protein EspE-like
LOC102583862	3.94	0.15	-2.74	0.0286332	0.0897554	102583862	NW_006239054.1	756893	762084	+	gene	UDP-glucuronate:xylan alpha-glucuronosyltransferase 1, transcript variant X1
LOC102585297	1.42	0.15	-2.74	0.141857	0.299018	102585297	NW_006239141.1	336723	343343	+	gene
LOC102593471	6.66	0.15	-2.74	0.00306827	0.014315	102593471	NW_006239018.1	439313	442128	-	gene	neurofilament medium polypeptide-like
LOC102593925	1.41	0.15	-2.74	0.144511	0.302632	102593925	NW_006239166.1	681245	682626	-	gene	thioredoxin H2-like
LOC102596215	12.19	0.15	-2.74	0.00015681	0.00111142	102596215	NW_006239018.1	1512355	1513792	+	gene	HVA22-like protein e, transcript variant X1
LOC102601065	8.01	0.15	-2.74	0.00151194	0.0078842	102601065	NW_006239092.1	893596	895868	+	gene	F-box protein At5g03100-like
LOC102605527	1.42	0.15	-2.74	0.18144	0.354957	102605527	NW_006241616.1	414	1298	-	gene	uncharacterized LOC102605527
LOC107058815	32.12	0.15	-2.74	6.96771e-10	1.43298e-08	107058815	NW_006239577.1	63676	66698	+	gene	uncharacterized LOC107058815
LOC102579241	1.42	0.15	-2.73	0.149396	0.309894	102579241	NW_006239168.1	91019	92343	+	gene	uncharacterized protein LOC102579241
LOC102579980	7.94	0.15	-2.73	0.00134872	0.00715513	102579980	NW_006239075.1	10835	12635	-	gene	F-box protein At3g07870-like
LOC102585130	1.43	0.15	-2.73	0.157189	0.320565	102585130	NW_006238976.1	2233217	2238617	-	gene	probable copper-transporting ATPase HMA5
LOC102586424	6.67	0.15	-2.73	0.00328404	0.0151322	102586424	NW_006239206.1	675570	676539	-	gene	osmotin-like protein OSML15
LOC102593896	1.41	0.15	-2.73	0.151464	0.312877	102593896	NW_006240984.1	4	2211	+	gene	cytochrome P450 98A3-like
LOC102597981	1.42	0.15	-2.73	0.149396	0.309894	102597981	NW_006239134.1	1102488	1106420	+	gene	uncharacterized LOC102597981, transcript variant X2
LOC102602978	9.37	0.15	-2.73	0.000549613	0.00330739	102602978	NW_006238930.1	1259996	1261657	-	gene	UDP-arabinopyranose mutase 1
LOC102603982	7.97	0.15	-2.73	0.00289574	0.0136652	102603982	NW_006239140.1	892442	893353	-	gene	ethylene-responsive transcription factor ERF003-like
LOC107062486	1.43	0.15	-2.73	0.150699	0.31198	107062486	NW_006239158.1	846398	848792	+	gene	uncharacterized protein LOC107062486
XEGIP4	2.62	0.15	-2.73	0.0772206	0.192182	102577478	NW_006239030.1	1666321	1667645	+	gene	xyloglucan-specific endoglucanase inhibitor 4 precursor
LOC102579019	6.56	0.15	-2.72	0.00382075	0.017167	102579019	NW_006238928.1	464228	475446	-	gene	kinesin-like protein BC2
LOC102582859	14.55	0.15	-2.72	1.69818e-05	0.000153325	102582859	NW_006239664.1	104189	107218	-	gene	glucose-6-phosphate/phosphate translocator 2, chloroplastic-like
LOC102589078	18.45	0.15	-2.72	2.72383e-06	2.97491e-05	102589078	NW_006239255.1	57176	57972	+	gene	17.4 kDa class I heat shock protein-like, transcript variant X1
LOC102602408	5.3	0.15	-2.72	0.011191	0.0419547	102602408	NW_006239107.1	669846	670623	-	gene	probable calcium-binding protein CML30
LOC102604259	1.39	0.15	-2.72	0.155281	0.318144	102604259	NW_006238968.1	911415	915346	-	gene	glucose-6-phosphate/phosphate translocator 2, chloroplastic-like
LOC107057953	1.39	0.15	-2.72	0.155281	0.318144	107057953	NW_006239332.1	143184	145197	+	gene	uncharacterized LOC107057953
LOC107058370	38.27	0.15	-2.72	4.45411e-10	9.47083e-09	107058370	NW_006239421.1	146114	146737	-	gene	probable calcium-binding protein CML30
LOC102589711	3.98	0.15	-2.71	0.0245306	0.0791542	102589711	NW_006239221.1	567704	570725	-	gene	uncharacterized protein LOC102589711
LOC102592016	1.39	0.15	-2.71	0.162959	0.329428	102592016	NW_006239044.1	1612575	1614787	+	gene	uncharacterized protein LOC102592016
LOC102597097	1.38	0.15	-2.71	0.177273	0.349357	102597097	NW_006239050.1	309921	335939	-	gene	probable disease resistance protein At1g12280, transcript variant X2
LOC102600866	32.63	0.15	-2.71	5.38921e-10	1.1288e-08	102600866	NW_006238943.1	1158272	1160390	+	gene	uncharacterized protein LOC102600866
LOC102585687	2.56	0.15	-2.7	0.0858612	0.208219	102585687	NW_006239356.1	306408	309928	-	gene	protein UPSTREAM OF FLC
LOC102604668	3.93	0.15	-2.7	0.029299	0.0913831	102604668	NW_006238946.1	1900495	1901802	-	gene	uncharacterized protein LOC102604668
LOC102605768	14.25	0.15	-2.7	3.56019e-05	0.000298385	102605768	NW_006239074.1	1414908	1416065	+	gene	putative disease resistance protein RGA3
LOC107060494	6.55	0.15	-2.7	0.00493018	0.0213045	107060494	NW_006239010.1	1564598	1564969	+	gene	cysteine proteinase inhibitor 1-like
LOC107061964	10.45	0.15	-2.7	0.000371648	0.00236167	107061964	NW_006239107.1	882638	885674	+	gene	uncharacterized protein LOC107061964
LOC102578427	2.62	0.15	-2.69	0.0720008	0.182537	102578427	NW_006239700.1	13033	14598	-	gene	early nodulin-like protein 1
LOC102583703	5.14	0.16	-2.69	0.015751	0.055342	102583703	NW_006239401.1	219647	223234	+	gene	cell differentiation protein RCD1 homolog
LOC102588673	46.54	0.16	-2.69	6.1261e-14	2.13795e-12	102588673	NW_006239005.1	1065833	1070649	-	gene	uncharacterized LOC102588673
LOC102590422	68.06	0.15	-2.69	1.03647e-17	5.21209e-16	102590422	NW_006240316.1	919	2525	-	gene	trans-resveratrol di-O-methyltransferase-like
LOC107060335	1.37	0.15	-2.69	0.183688	0.358296	107060335	NW_006239000.1	1863680	1864564	+	gene	heterodimeric geranylgeranyl pyrophosphate synthase small subunit, chloroplastic-like
LOC102584503	14.23	0.16	-2.68	0.000106269	0.000784947	102584503	NW_006239018.1	181156	182298	+	gene	small heat shock protein, chloroplastic
LOC102604576	2.61	0.16	-2.68	0.0729579	0.184219	102604576	NW_006239293.1	370028	371614	-	gene	cytochrome P450 94A2-like
LOC102590618	2.59	0.16	-2.67	0.0709609	0.180553	102590618	NW_006239342.1	111360	112827	+	gene	E3 ubiquitin-protein ligase PUB23-like
LOC102599581	74.26	0.16	-2.67	4.65597e-20	2.8603e-18	102599581	NW_006239515.1	221770	224694	-	gene	expansin-B3-like
LOC102603240	45.06	0.16	-2.67	1.95532e-12	5.7682e-11	102603240	NW_006239299.1	107650	109590	-	gene	uncharacterized protein LOC102603240
LOC102592255	2.55	0.16	-2.66	0.0803296	0.198189	102592255	NW_006239113.1	821249	841671	+	gene	putative late blight resistance protein homolog R1A-3, transcript variant X4
LOC107059000	3.82	0.16	-2.66	0.0287685	0.0900729	107059000	NW_006239664.1	50116	52785	+	gene	transcription factor MYB90-like
LOC102584485	46.87	0.16	-2.65	3.0992e-13	9.74572e-12	102584485	NW_006239363.1	125866	127418	-	gene	chlorophyllase-2, chloroplastic-like
LOC102588963	5.08	0.16	-2.65	0.0127839	0.0467357	102588963	NW_006239253.1	296429	302834	-	gene
LOC102599227	16.44	0.16	-2.65	8.91485e-06	8.58563e-05	102599227	NW_006238952.1	2038586	2039937	+	gene	probable receptor-like protein kinase At5g39020
LOC102579893	1.35	0.16	-2.64	0.204679	0.385548	102579893	NW_006238927.1	391544	392125	-	gene	ethylene-responsive transcription factor ERF020
LOC102583484	35.25	0.16	-2.64	8.76313e-11	2.08253e-09	102583484	NW_006239290.1	596373	598840	+	gene	vetispiradiene synthase 3-like
LOC107060680	68.57	0.16	-2.64	4.66895e-18	2.41408e-16	107060680	NW_006239018.1	1490321	1491349	+	gene	inositol-tetrakisphosphate 1-kinase 1-like
LOC102583592	671.19	0.16	-2.63	3.52012e-56	1.10402e-53	102583592	NW_006238973.1	745525	757114	-	gene	protein ECERIFERUM 3
LOC102602552	3.83	0.16	-2.63	0.0396823	0.116529	102602552	NW_006239247.1	12021	13383	-	gene	beta-D-glucosyl crocetin beta-1,6-glucosyltransferase-like
LOC102603034	7.43	0.16	-2.63	0.00310564	0.0144667	102603034	NW_006238999.1	179752	181802	+	gene	aspartic proteinase nepenthesin-1
LOC102603256	13.68	0.16	-2.63	5.86557e-05	0.000463751	102603256	NW_006239383.1	273851	279754	+	gene	uncharacterized LOC102603256
LOC102605738	91.63	0.16	-2.63	5.10871e-24	4.30287e-22	102605738	NW_006239015.1	826592	828922	+	gene	polyphenol oxidase, chloroplastic-like
LOC102582527	4.97	0.16	-2.62	0.0129987	0.0473902	102582527	NW_006239050.1	236666	240269	-	gene	histone H2B.3-like
LOC102587290	2.48	0.16	-2.62	0.105511	0.241664	102587290	NW_006239054.1	914594	919091	+	gene	glutamate-rich WD repeat-containing protein 1-like
LOC102590186	13.61	0.16	-2.62	6.67046e-05	0.000518074	102590186	NW_006239494.1	54542	57241	+	gene	uncharacterized LOC102590186, transcript variant X3
LOC102599105	16.14	0.16	-2.62	1.37295e-05	0.000126487	102599105	NW_006239240.1	737709	739444	+	gene	salicylic acid-binding protein 2-like
LOC102604684	7.54	0.16	-2.62	0.00315722	0.0146326	102604684	NW_006238961.1	1955107	1955937	-	gene	uncharacterized protein LOC102604684
LOC102587395	231.26	0.16	-2.61	5.54981e-46	1.30976e-43	102587395	NW_006239060.1	534253	535405	+	gene	copper transport protein CCH-like
LOC102588395	255.47	0.16	-2.61	2.77406e-50	7.60028e-48	102588395	NW_006238930.1	911299	913652	+	gene	proline dehydrogenase 2, mitochondrial-like
LOC102588415	7.41	0.16	-2.61	0.00325177	0.0150124	102588415	NW_006238947.1	1398398	1400424	-	gene
LOC107058010	9.82	0.16	-2.61	0.000863356	0.00488695	107058010	NW_006239344.1	141122	144392	-	gene	putative late blight resistance protein homolog R1B-17
LOC102581135	38.18	0.16	-2.6	8.5184e-11	2.03451e-09	102581135	NW_006239197.1	680731	683391	-	gene
LOC102581599	44.75	0.16	-2.6	1.08057e-10	2.53508e-09	102581599	NW_006239327.1	521725	523173	-	gene	fe(2+) transport protein 1-like
LOC102582299	2.45	0.16	-2.6	0.0862996	0.20907	102582299	NW_006239816.1	13309	14729	-	gene	LOW QUALITY PROTEIN: 2-oxoglutarate-dependent dioxygenase AOP2-like
LOC102586016	64.85	0.17	-2.6	6.4476e-17	3.00753e-15	102586016	NW_006239323.1	155571	157634	-	gene	transmembrane protein 45B-like
LOC102600023	15.88	0.16	-2.6	9.46851e-05	0.000708607	102600023	NW_006239510.1	221370	226293	+	gene	formin-like protein 2
LOC102602699	52.91	0.16	-2.6	1.21794e-14	4.57178e-13	102602699	NW_006239457.1	218263	220531	+	gene	polygalacturonase-1 non-catalytic subunit beta-like
LOC102586169	35.61	0.17	-2.59	1.39016e-09	2.73173e-08	102586169	NW_006239058.1	675661	677441	+	gene	cytochrome P450 94B3-like
LOC102599058	1.3	0.17	-2.59	0.205911	0.386963	102599058	NW_006240130.1	14138	14978	-	gene
LOC102605208	97.85	0.17	-2.59	2.34649e-23	1.85817e-21	102605208	NW_006239103.1	1235970	1236830	-	gene	proteinase inhibitor I-B-like
LOC107058617	1.3	0.17	-2.59	0.205839	0.386878	107058617	NW_006239488.1	125038	125640	+	gene	uncharacterized protein LOC107058617
LOC107058849	3.66	0.17	-2.59	0.0354639	0.106597	107058849	NW_006239589.1	114207	115107	-	gene	putative late blight resistance protein homolog R1A-3
LOC107059787	2.41	0.17	-2.59	0.0933152	0.22088	107059787	NW_006238964.1	896232	898938	-	gene	uncharacterized LOC107059787
LOC107062955	1.31	0.17	-2.59	0.182913	0.357136	107062955	NW_006239211.1	35983	39230	+	gene	uncharacterized LOC107062955, transcript variant X1
LOC102578602	7.28	0.17	-2.58	0.003578	0.0162541	102578602	NW_006239298.1	28747	34164	+	gene	carboxy-terminal kinesin 2, transcript variant X1
LOC102584535	70.63	0.17	-2.58	5.38919e-17	2.52371e-15	102584535	NW_006239126.1	1026628	1027267	-	gene	14 kDa proline-rich protein DC2.15-like
LOC102584641	3.65	0.17	-2.58	0.0334087	0.101508	102584641	NW_006239075.1	1208379	1208960	+	gene	uncharacterized protein LOC102584641
LOC102585179	7.41	0.17	-2.58	0.00338165	0.015501	102585179	NW_006239140.1	700737	703832	+	gene	probable polygalacturonase At1g80170
LOC102588174	3109.55	0.17	-2.58	4.54943e-169	2.16881e-165	102588174	NW_006239167.1	760761	765049	-	gene	superoxide dismutase [Fe], chloroplastic-like
LOC102596570	64.3	0.17	-2.58	1.77887e-15	7.24804e-14	102596570	NW_006239064.1	1192204	1193300	+	gene	uncharacterized protein LOC102596570
LOC102600778	269.54	0.17	-2.58	4.04978e-44	9.02154e-42	102600778	NW_006239402.1	311098	312013	+	gene	cucumber peeling cupredoxin-like
MIR169F	1.29	0.17	-2.58	0.184075	0.358905	104794939	NW_006239454.1	169894	169997	-	gene	microRNA MIR169f
LOC102580741	1.3	0.17	-2.57	0.179871	0.352989	102580741	NW_006239813.1	20167	21647	-	gene	endochitinase-like
LOC102581316	4.78	0.17	-2.57	0.0188795	0.0641865	102581316	NW_006239048.1	1485529	1487856	-	gene	uncharacterized protein LOC102581316
LOC102581712	4.92	0.17	-2.57	0.0197374	0.0665151	102581712	NW_006238978.1	411794	412892	-	gene	zinc finger protein 6-like
LOC102594279	2.36	0.17	-2.57	0.0972296	0.227592	102594279	NW_006239240.1	467792	473138	-	gene	mitogen-activated protein kinase kinase kinase YODA-like, transcript variant X1
LOC102601533	2.37	0.17	-2.57	0.0974712	0.227963	102601533	NW_006238930.1	3749406	3751391	-	gene	probable adenylate kinase 7, mitochondrial, transcript variant X2
LOC102603280	2.41	0.17	-2.57	0.100451	0.232935	102603280	NW_006239775.1	20677	22690	+	gene
LOC102604471	1.29	0.17	-2.57	0.185975	0.361338	102604471	NW_006238952.1	1824237	1826617	-	gene	protein DETOXIFICATION 16-like
LOC102577730	13.19	0.17	-2.56	0.000247796	0.00165831	102577730	NW_006239160.1	596667	600022	+	gene	glucose-6-phosphate/phosphate translocator 2, chloroplastic
LOC102589390	1.27	0.17	-2.56	0.190124	0.366709	102589390	NW_006238943.1	1949760	1951344	+	gene	agmatine coumaroyltransferase-2-like
LOC102602528	2.41	0.17	-2.56	0.089593	0.214692	102602528	NW_006239132.1	86234	136886	-	gene	LOW QUALITY PROTEIN: linoleate 9S-lipoxygenase 6-like
LOC102604621	1.27	0.17	-2.56	0.185472	0.360596	102604621	NW_006239848.1	32988	35913	+	gene
LOC107062949	3.58	0.17	-2.56	0.0514333	0.141818	107062949	NW_006239209.1	312072	314369	-	gene	uncharacterized LOC107062949, transcript variant X3
LOC102580647	13.09	0.17	-2.55	0.000135517	0.000976711	102580647	NW_006239126.1	894623	901772	+	gene	probable trehalose-phosphate phosphatase F, transcript variant X1
LOC102587762	2.36	0.17	-2.55	0.0953679	0.223998	102587762	NW_006238942.1	166889	170704	+	gene	uncharacterized protein LOC102587762
LOC102600435	2.39	0.17	-2.55	0.0966174	0.226359	102600435	NW_006239304.1	105091	106682	-	gene	transcription factor bHLH84
LOC102601484	1.27	0.17	-2.55	0.186173	0.361606	102601484	NW_006239019.1	1427528	1427908	-	gene	uncharacterized LOC102601484
LOC102603117	2.47	0.17	-2.55	0.105251	0.241228	102603117	NW_006239254.1	360297	361837	+	gene	uncharacterized protein LOC102603117
LOC102603616	2.41	0.17	-2.55	0.089074	0.213835	102603616	NW_006239631.1	36087	39517	+	gene	wall-associated receptor kinase 2-like
MIR169E	1.26	0.17	-2.55	0.186697	0.362211	104794938	NW_006239221.1	297829	297901	+	gene	microRNA MIR169e
MIR827	3.58	0.17	-2.55	0.0532492	0.145773	104794906	NW_006238962.1	454124	454210	-	gene	microRNA MIR827
LOC102580538	9.5	0.17	-2.54	0.000863022	0.00488622	102580538	NW_006239168.1	213901	220452	-	gene	putative E3 ubiquitin-protein ligase LIN-1
LOC102590432	4.79	0.17	-2.54	0.0173952	0.0600655	102590432	NW_006239057.1	1214006	1216258	-	gene	probable L-type lectin-domain containing receptor kinase S.5
LOC102599555	65.4	0.17	-2.54	3.07668e-16	1.35556e-14	102599555	NW_006238958.1	556259	559959	-	gene	jasmonate O-methyltransferase
LOC102601498	7.18	0.17	-2.54	0.00362856	0.0164501	102601498	NW_006239043.1	357793	360412	+	gene	heat stress transcription factor B-3
LOC102604139	1.25	0.17	-2.54	0.220871	0.406414	102604139	NW_006238958.1	1611390	1613820	+	gene	GDSL esterase/lipase EXL3-like
LOC107057914	4.72	0.17	-2.54	0.0200119	0.0672498	107057914	NW_006239327.1	54	2849	-	gene	leucine-rich repeat receptor protein kinase EMS1-like
LOC102598934	5.92	0.17	-2.53	0.00792497	0.0316818	102598934	NW_006238995.1	1571156	1575556	-	gene	1-aminocyclopropane-1-carboxylate synthase 4-like
LOC102600084	65.95	0.17	-2.53	7.99193e-15	3.07747e-13	102600084	NW_006239232.1	705247	707604	-	gene	G-type lectin S-receptor-like serine/threonine-protein kinase RLK1
LOC102600703	1.25	0.17	-2.53	0.195184	0.373328	102600703	NW_006239076.1	169662	172749	-	gene	nudix hydrolase 2-like
LOC102586644	64.52	0.17	-2.52	2.89084e-16	1.28078e-14	102586644	NW_006238930.1	3455097	3457172	-	gene	probable pectate lyase P18
LOC102587321	1.23	0.17	-2.52	0.235117	0.424016	102587321	NW_006239169.1	221780	229704	+	gene	protein HOTHEAD
LOC102588625	48.15	0.17	-2.52	7.25165e-12	1.98451e-10	102588625	NW_006239219.1	649655	652063	-	gene	CASP-like protein 1E2
LOC102598809	73.53	0.17	-2.52	6.90616e-15	2.68103e-13	102598809	NW_006238997.1	540394	541165	+	gene
LOC102600041	1.24	0.17	-2.52	0.232926	0.421373	102600041	NW_006241260.1	475	1250	-	gene	glutamate decarboxylase 1
LOC102577514	18.61	0.18	-2.51	4.07792e-06	4.26883e-05	102577514	NW_006239194.1	50058	51961	+	gene	hemoglobin
LOC102583248	4.73	0.18	-2.51	0.0202001	0.0677773	102583248	NW_006239232.1	303508	306094	-	gene	COBRA-like protein 7
LOC102596079	41.01	0.18	-2.51	2.07798e-10	4.65514e-09	102596079	NW_006238977.1	1414157	1423240	+	gene	vacuolar cation/proton exchanger 3-like
LOC102596813	40.81	0.18	-2.51	3.62331e-11	9.15856e-10	102596813	NW_006239201.1	654493	661764	-	gene	LRR receptor-like serine/threonine-protein kinase FLS2
LOC107058947	2.39	0.18	-2.51	0.105513	0.241664	107058947	NW_006239639.1	60320	61177	+	gene	uncharacterized protein LOC107058947
LOC107061417	13.94	0.18	-2.51	8.95826e-05	0.000674444	107061417	NW_006239061.1	760797	762457	+	gene	ABC transporter G family member 11-like
LOC102591531	38.26	0.18	-2.5	8.6582e-11	2.06171e-09	102591531	NW_006238986.1	685645	702778	+	gene	cellulose synthase-like protein E6
LOC102592635	1.21	0.18	-2.5	0.240312	0.430294	102592635	NW_006239257.1	678588	680014	-	gene	probable BOI-related E3 ubiquitin-protein ligase 2
LOC102593544	5.79	0.18	-2.5	0.00949409	0.036785	102593544	NW_006238962.1	148431	152304	-	gene	acyl-coenzyme A thioesterase 9, mitochondrial-like
LOC102593831	3.46	0.18	-2.5	0.0479826	0.134523	102593831	NW_006239164.1	959014	959961	-	gene	early nodulin-like protein 1
LOC102604380	2.38	0.18	-2.5	0.106768	0.243758	102604380	NW_006239471.1	139405	160908	-	gene	polyphenol oxidase D, chloroplastic, transcript variant X2
LOC102593450	18.57	0.18	-2.49	5.5671e-06	5.6419e-05	102593450	NW_006239469.1	226837	229706	-	gene	uncharacterized LOC102593450
LOC102596984	61.42	0.18	-2.49	4.42497e-13	1.38055e-11	102596984	NW_006239682.1	8216	9048	-	gene	non-specific lipid-transfer protein 2-like
LOC102598989	120.08	0.18	-2.49	6.39624e-26	6.14762e-24	102598989	NW_006239205.1	482109	482805	-	gene	cysteine proteinase inhibitor B
LOC102605871	1.21	0.18	-2.49	0.273493	0.468856	102605871	NW_006239032.1	4482	6991	+	gene	DNA polymerase delta subunit 4-like
LOC102578598	2.25	0.18	-2.48	0.115249	0.25765	102578598	NW_006239271.1	286864	288101	+	gene	LOB domain-containing protein 15
LOC102581806	168.73	0.18	-2.48	2.26481e-31	3.01586e-29	102581806	NW_006238942.1	425058	426433	-	gene	delta(12) oleic acid desaturase FAD2-like
LOC102595736	116.2	0.18	-2.48	5.36623e-24	4.50385e-22	102595736	NW_006239361.1	261804	266190	-	gene	aspartic proteinase oryzasin-1-like
LOC102604162	66.85	0.18	-2.48	1.74126e-16	7.87566e-15	102604162	NW_006238999.1	937506	938671	+	gene	uncharacterized protein LOC102604162
AOMT3	38.84	0.18	-2.47	3.31162e-10	7.16295e-09	102599242	NW_006239361.1	354664	360066	-	gene	flavonoid 3',5'-methyltransferase-like, transcript variant X1
LOC102581006	5.72	0.18	-2.47	0.0106146	0.0403075	102581006	NW_006238937.1	524776	526073	-	gene	protein IRX15-LIKE-like
LOC102587322	60.55	0.18	-2.47	7.34029e-16	3.09669e-14	102587322	NW_006238930.1	3473803	3474979	-	gene	BAG family molecular chaperone regulator 2-like
LOC102594338	22.84	0.18	-2.47	3.82832e-06	4.03591e-05	102594338	NW_006239040.1	382818	384210	-	gene	xyloglucan endotransglucosylase/hydrolase 2-like
LOC102603914	2.23	0.18	-2.47	0.147602	0.307296	102603914	NW_006238962.1	1121383	1124595	-	gene	xylem cysteine proteinase 1-like
LOC102606163	2.37	0.18	-2.47	0.130097	0.280782	102606163	NW_006238962.1	1447577	1454904	-	gene	tetracycline resistance protein, class E-like
LOC107059181	7.98	0.18	-2.47	0.0034421	0.0157327	107059181	NW_006239824.1	54756	56081	+	gene
LOC107062936	4.55	0.18	-2.47	0.0271393	0.0859772	107062936	NW_006239208.1	805496	807953	-	gene	uncharacterized protein LOC107062936
LOC102582421	54.11	0.18	-2.46	6.57032e-14	2.27301e-12	102582421	NW_006239109.1	1002017	1003157	+	gene	transcription factor MYB44-like
LOC102596243	78.9	0.18	-2.46	2.72354e-17	1.31948e-15	102596243	NW_006239074.1	206232	210566	+	gene	acetylornithine deacetylase-like
LOC107058009	7.8	0.18	-2.46	0.00575163	0.0242906	107058009	NW_006239344.1	255837	259780	-	gene
LOC107062906	2.27	0.18	-2.46	0.118914	0.263864	107062906	NW_006238940.1	260907	262980	-	gene	uncharacterized LOC107062906
LOC102579000	3.36	0.18	-2.45	0.0521355	0.143267	102579000	NW_006239075.1	1015684	1020512	-	gene	vacuolar protein sorting-associated protein 2 homolog 2
LOC102580870	13.55	0.18	-2.45	0.000129248	0.000937467	102580870	NW_006239058.1	1432629	1433610	+	gene	miraculin
LOC102585002	13.58	0.18	-2.45	0.00038259	0.00242023	102585002	NW_006239241.1	416331	417236	-	gene	uncharacterized protein LOC102585002
LOC102586293	6.72	0.18	-2.45	0.00745663	0.0301299	102586293	NW_006239071.1	242053	242895	-	gene	uncharacterized protein LOC102586293
LOC102595527	70.99	0.18	-2.45	9.31358e-15	3.56338e-13	102595527	NW_006239575.1	21784	22528	-	gene	dirigent protein 22-like
LOC107057649	124.18	0.18	-2.45	6.69032e-18	3.40749e-16	107057649	NW_006239473.1	223888	235195	-	gene	40S ribosomal protein S15a-like, transcript variant X2
LOC102591926	5.49	0.18	-2.44	0.0177482	0.0610543	102591926	NW_006239101.1	966417	977891	+	gene
LOC102594045	5.45	0.18	-2.44	0.0277162	0.0874561	102594045	NW_006239205.1	770941	773005	+	gene	UDP-glycosyltransferase 71E1-like
LOC102594795	5.54	0.18	-2.44	0.0184744	0.0631243	102594795	NW_006239126.1	1116037	1118138	+	gene	flavonoid 3'-monooxygenase-like
LOC102598057	2.19	0.18	-2.44	0.12461	0.272571	102598057	NW_006239771.1	34994	39031	-	gene	probable glutathione S-transferase
LOC102599253	2.23	0.18	-2.44	0.12096	0.267017	102599253	NW_006238995.1	1595562	1598235	-	gene	1-aminocyclopropane-1-carboxylate synthase 4-like
LOC102602029	13.33	0.18	-2.44	0.00025411	0.00169425	102602029	NW_006239457.1	161717	165081	+	gene	polygalacturonase non-catalytic subunit AroGP2
LOC102602591	7.79	0.18	-2.44	0.00330486	0.0152083	102602591	NW_006239010.1	11018	11551	+	gene	uncharacterized protein LOC102602591
LOC102604279	4.48	0.18	-2.44	0.02417	0.0782295	102604279	NW_006238999.1	206114	209379	-	gene	protein disulfide-isomerase-like
LOC102604451	56.01	0.18	-2.44	1.26489e-14	4.74056e-13	102604451	NW_006238930.1	1872825	1877249	+	gene	phosphate transporter PHO1 homolog 3-like
LOC102604455	4.44	0.18	-2.44	0.0281506	0.0885068	102604455	NW_006239203.1	479473	482925	-	gene	protein QUIRKY-like
[truncated: 11,133 more rows]
