# Supplementary material for: Transcriptional and proteomic insights into phytotoxic activity of interspecific potato hybrids with low glycoalkaloid contents
Source: BMC Plant Biol. 2021 Jan 22;21:60. doi: 10.1186/s12870-021-02825-w (PMC7825178; doi:10.1186/s12870-021-02825-w)
Supplement: Supplementary file 4 — Additional file 4: Supplementary Table S3. GO enrichement of DEGs in molecular function, biological processes and cellular compartments after comparison D vs C. [file 12870_2021_2825_MOESM4_ESM.xlsx]

## Sheet: Title page
Transcriptional and proteomic insights into phytotoxic activity of interspecific potato hybrids with low glycoalkaloid contents.
Katarzyna Szajko1, Jarosław Ciekot2, Iwona Wasilewicz-Flis1, Waldemar Marczewski1, Dorota Sołtys-Kalina1*
1 Plant Breeding and Acclimatization Institute, Młochów Research Centre, Platanowa 19 st. 05-831 Młochów, Poland
2Ludwik Hirszfeld Institute of Immunology and Experimental Therapy, Laboratory of Biomedical Chemistry, Rudolfa Weigla 12 st., 53-114 Wrocław
Corresponding Author: d.soltys@ihar.edu.pl

## Sheet: MF
Supplementary Table S3. GO enrichement of DEGs in molecular function, biological processes and cellular compartments after comparison D vs C
GO.ID	Term	Annotated	Significant	Expected	Rank in Fisher.classic	Fisher.elim	Fisher.classic	GO_upregulated_genes_count	GO_downregulated_genes_count	GO_upregulated_genes	GO_downregulated_genes
GO:0016168	chlorophyll binding	40	31	13.02	8	6.7e-09	6.7e-09	30	1	LOC102578242 | LOC102583949 | LOC102584316 | LOC102584787 | LOC102586172 | LOC102586241 | LOC102586284 | LOC102586581 | LOC102586836 | LOC102587257 | LOC102589532 | LOC102589781 | LOC102589865 | LOC102590384 | LOC102590605 | LOC102593231 | LOC102593779 | LOC102594096 | LOC102594652 | LOC102594790 | LOC102595404 | LOC102596966 | LOC102598575 | LOC102601093 | LOC102603980 | LOC102604320 | LOC102604…	LOC102598436
GO:0031409	pigment binding	30	25	9.76	9	1.4e-08	1.4e-08	25	0	LOC102578242 | LOC102583949 | LOC102584316 | LOC102584787 | LOC102586172 | LOC102586284 | LOC102586581 | LOC102586836 | LOC102587257 | LOC102589532 | LOC102589781 | LOC102589865 | LOC102590384 | LOC102593779 | LOC102594096 | LOC102594652 | LOC102594790 | LOC102598575 | LOC102601093 | LOC102603980 | LOC102604320 | LOC102604990 | LOC102605549 | LOC102605888 | LOC107058602
GO:0020037	heme binding	349	161	113.59	11	6.2e-08	6.2e-08	43	118	CAT1 | HPL | LOC102577541 | LOC102578583 | LOC102578924 | LOC102579602 | LOC102580168 | LOC102582638 | LOC102583448 | LOC102584622 | LOC102585566 | LOC102586587 | LOC102587375 | LOC102589911 | LOC102591230 | LOC102591274 | LOC102591312 | LOC102591426 | LOC102593559 | LOC102594375 | LOC102594703 | LOC102594915 | LOC102595268 | LOC102595326 | LOC102595365 | LOC102595667 | LOC102596217 | LOC10259643…	LOC102577479 | LOC102577514 | LOC102577568 | LOC102578144 | LOC102578359 | LOC102578391 | LOC102578406 | LOC102578421 | LOC102578606 | LOC102578747 | LOC102579027 | LOC102579200 | LOC102579312 | LOC102579396 | LOC102579426 | LOC102579546 | LOC102579638 | LOC102579822 | LOC102580069 | LOC102580092 | LOC102580623 | LOC102580657 | LOC102580977 | LOC102581043 | LOC102581155 | LOC102581319 | LOC102581…
GO:0004867	serine-type endopeptidase inhibitor activity	31	23	10.09	13	2.4e-06	2.4e-06	3	20	LOC102583156 | LOC102589789 | LOC107061909	LOC102577555 | LOC102579244 | LOC102580584 | LOC102583996 | LOC102585421 | LOC102586384 | LOC102587310 | LOC102596019 | LOC102596894 | LOC102597545 | LOC102599070 | LOC102604256 | LOC102604582 | LOC102604873 | LOC102604921 | LOC102605208 | LOC102605262 | LOC102605542 | LOC102605595 | PPI2C1A
GO:0004364	glutathione transferase activity	42	27	13.67	19	2.4e-05	2.4e-05	3	24	DHAR2 | LOC102582540 | LOC102602918	DHAR | LOC102579204 | LOC102579851 | LOC102580173 | LOC102583433 | LOC102584494 | LOC102587200 | LOC102589125 | LOC102589684 | LOC102592934 | LOC102593841 | LOC102597085 | LOC102598723 | LOC102599054 | LOC102599376 | LOC102599650 | LOC102600033 | LOC102600687 | LOC102602024 | LOC102602353 | LOC102602975 | LOC102603110 | LOC102603659 | LOC107057662
GO:0004866	endopeptidase inhibitor activity	59	43	19.2	3	2.7e-05	2.4e-10	4	39	LOC102583156 | LOC102589789 | LOC102589829 | LOC107061909	LOC102577555 | LOC102577681 | LOC102577909 | LOC102579244 | LOC102580584 | LOC102580870 | LOC102583996 | LOC102585421 | LOC102586384 | LOC102587310 | LOC102587430 | LOC102592480 | LOC102592819 | LOC102593157 | LOC102593917 | LOC102594249 | LOC102594910 | LOC102595908 | LOC102596019 | LOC102596894 | LOC102597537 | LOC102597545 | LOC102597848 | LOC102598989 | LOC102599070 | LOC102601109 | LOC102604…
GO:0052716	hydroquinone:oxygen oxidoreductase activity	8	8	2.6	26	0.00013	0.00013	0	8		LOC102579330 | LOC102582004 | LOC102584179 | LOC102590317 | LOC102597748 | LOC102601720 | LOC102605547 | LOC102606225
GO:0050661	NADP binding	56	32	18.23	27	0.00013	0.00013	11	21	LOC102581092 | LOC102583425 | LOC102587206 | LOC102589658 | LOC102594145 | LOC102596145 | LOC102596301 | LOC102596523 | LOC102600780 | LOC102601446 | LOC102606161	LOC102577467 | LOC102577899 | LOC102578356 | LOC102581759 | LOC102583050 | LOC102583135 | LOC102584015 | LOC102584270 | LOC102585038 | LOC102589564 | LOC102589596 | LOC102589932 | LOC102590246 | LOC102592694 | LOC102595038 | LOC102595525 | LOC102596979 | LOC102597729 | LOC102605500 | LOC102605742 | LOC102605841
GO:0050660	flavin adenine dinucleotide binding	106	53	34.5	28	0.00014	0.00014	24	29	LOC102579351 | LOC102580483 | LOC102580516 | LOC102581092 | LOC102583141 | LOC102583368 | LOC102584296 | LOC102584712 | LOC102586217 | LOC102589539 | LOC102592258 | LOC102595107 | LOC102595145 | LOC102595556 | LOC102595762 | LOC102596145 | LOC102596284 | LOC102598558 | LOC102599251 | LOC102599476 | LOC102600780 | LOC102602008 | LOC102603670 | LOC102605442	CKX4 | CKX5 | LOC102579136 | LOC102581445 | LOC102581759 | LOC102582456 | LOC102583135 | LOC102584015 | LOC102584271 | LOC102584767 | LOC102585038 | LOC102588395 | LOC102588726 | LOC102589596 | LOC102589932 | LOC102590246 | LOC102593264 | LOC102594245 | LOC102594905 | LOC102595525 | LOC102596095 | LOC102596979 | LOC102598835 | LOC102600867 | LOC102603229 | LOC102604287 | LOC102604696 | LOC1026055…
GO:0042409	caffeoyl-CoA O-methyltransferase activity	7	7	2.28	32	0.00039	0.00039	1	6	LOC102586472	LOC102578946 | LOC102579925 | LOC102585995 | LOC102586332 | LOC102586657 | LOC102595685
GO:0003854	3-beta-hydroxy-delta5-steroid dehydrogenase activity	74	38	24.08	33	0.0006	0.0006	16	22	LOC102583421 | LOC102584059 | LOC102586200 | LOC102587313 | LOC102588666 | LOC102589759 | LOC102595721 | LOC102596717 | LOC102600094 | LOC102602150 | LOC102602338 | LOC102603120 | LOC102603364 | LOC102603504 | LOC102605263 | LOC102605419	CP100 | LOC102577453 | LOC102577831 | LOC102577923 | LOC102579617 | LOC102579690 | LOC102580754 | LOC102581093 | LOC102581503 | LOC102581884 | LOC102583682 | LOC102584718 | LOC102584871 | LOC102585937 | LOC102586375 | LOC102592280 | LOC102597534 | LOC102601049 | LOC102601283 | LOC102602061 | LOC102603888 | LOC102604685
GO:0016491	oxidoreductase activity	1484	627	482.98	1	0.0007	8.7e-17	248	379	CAT1 | DHAR2 | DXS1 | FES | HPL | LOC102577541 | LOC102577582 | LOC102577656 | LOC102577750 | LOC102577881 | LOC102577922 | LOC102578570 | LOC102578583 | LOC102578766 | LOC102578812 | LOC102578855 | LOC102578924 | LOC102579009 | LOC102579268 | LOC102579316 | LOC102579351 | LOC102579434 | LOC102579582 | LOC102579602 | LOC102579763 | LOC102579886 | LOC102580068 | LOC102580168 | LOC102580199 | LOC10…	ACO1 | ACO2 | AOX | CKX4 | CKX5 | CP100 | DHAR | GRX2 | LOC102577429 | LOC102577453 | LOC102577467 | LOC102577476 | LOC102577479 | LOC102577566 | LOC102577568 | LOC102577668 | LOC102577831 | LOC102577899 | LOC102577923 | LOC102578144 | LOC102578356 | LOC102578359 | LOC102578364 | LOC102578391 | LOC102578406 | LOC102578421 | LOC102578606 | LOC102578747 | LOC102578900 | LOC102579007 | LOC102579027 …
GO:0005506	iron ion binding	336	137	109.35	35	0.00083	0.00083	44	93	HPL | LOC102577541 | LOC102578583 | LOC102578924 | LOC102580168 | LOC102580516 | LOC102582364 | LOC102582638 | LOC102584622 | LOC102586587 | LOC102587113 | LOC102587375 | LOC102589239 | LOC102591230 | LOC102591274 | LOC102591285 | LOC102591312 | LOC102592765 | LOC102593559 | LOC102594375 | LOC102594460 | LOC102594703 | LOC102595268 | LOC102595326 | LOC102595365 | LOC102595508 | LOC102596224 | LOC…	LOC102577479 | LOC102577568 | LOC102578359 | LOC102578406 | LOC102578421 | LOC102578567 | LOC102578606 | LOC102578747 | LOC102579007 | LOC102579027 | LOC102579200 | LOC102579312 | LOC102579396 | LOC102579426 | LOC102579546 | LOC102579638 | LOC102579822 | LOC102580069 | LOC102580623 | LOC102580977 | LOC102581155 | LOC102581319 | LOC102581353 | LOC102581550 | LOC102581670 | LOC102581872 | LOC102581…
GO:0046983	protein dimerization activity	514	201	167.29	36	0.00084	0.00084	95	106	AP1 | LOC102577469 | LOC102577626 | LOC102577881 | LOC102577925 | LOC102578266 | LOC102578597 | LOC102579211 | LOC102579730 | LOC102579759 | LOC102580081 | LOC102580316 | LOC102580567 | LOC102581018 | LOC102581525 | LOC102582354 | LOC102582606 | LOC102582736 | LOC102582813 | LOC102583048 | LOC102583621 | LOC102583760 | LOC102583791 | LOC102583898 | LOC102584379 | LOC102584509 | LOC102584623 | LOC…	JAF13 | LOC102578986 | LOC102579059 | LOC102579361 | LOC102579916 | LOC102580217 | LOC102580526 | LOC102580956 | LOC102581303 | LOC102581522 | LOC102582155 | LOC102582157 | LOC102582313 | LOC102582527 | LOC102582793 | LOC102583265 | LOC102583507 | LOC102583828 | LOC102584150 | LOC102584270 | LOC102584308 | LOC102584625 | LOC102585059 | LOC102585423 | LOC102585595 | LOC102585621 | LOC102586107 | L…
GO:0004601	peroxidase activity	83	41	27.01	39	0.00103	0.00103	13	28	CAT1 | LOC102579602 | LOC102583123 | LOC102583448 | LOC102585566 | LOC102589036 | LOC102591426 | LOC102594915 | LOC102595667 | LOC102596217 | LOC102597359 | LOC102598404 | LOC102600306	LOC102578144 | LOC102578391 | LOC102579392 | LOC102580092 | LOC102580657 | LOC102581043 | LOC102582282 | LOC102583921 | LOC102585502 | LOC102585990 | LOC102587234 | LOC102587803 | LOC102588050 | LOC102590326 | LOC102592114 | LOC102592222 | LOC102592332 | LOC102592844 | LOC102595116 | LOC102595600 | LOC102595940 | LOC102596274 | LOC102599197 | LOC102599650 | LOC102599828 | LOC102601606 | LOC102602…
GO:0016709	oxidoreductase activity, acting on paired donors, with incorporation or reduction of molecular oxygen, NAD(P)H as one donor, and incorporation of one atom of oxygen	130	63	42.31	24	0.00118	0.00011	12	51	LOC102577541 | LOC102580168 | LOC102587375 | LOC102595268 | LOC102596145 | LOC102597477 | LOC102597793 | LOC102598017 | LOC102600334 | LOC102600780 | LOC102606141 | LOC107063190	LOC102578359 | LOC102578406 | LOC102578421 | LOC102578606 | LOC102578747 | LOC102579027 | LOC102579136 | LOC102579396 | LOC102579426 | LOC102579822 | LOC102580069 | LOC102580623 | LOC102581759 | LOC102582095 | LOC102582216 | LOC102583096 | LOC102583135 | LOC102584015 | LOC102585038 | LOC102585194 | LOC102585197 | LOC102585799 | LOC102586474 | LOC102587044 | LOC102588381 | LOC102589596 | LOC102589…
GO:0102099	FAD-dependent urate hydroxylase activity	6	6	1.95	40	0.00119	0.00119	1	5	LOC102596145	LOC102583135 | LOC102584015 | LOC102589596 | LOC102589932 | LOC102590246
GO:0070404	NADH binding	6	6	1.95	41	0.00119	0.00119	1	5	LOC102596145	LOC102583135 | LOC102584015 | LOC102589596 | LOC102589932 | LOC102590246
GO:0005179	hormone activity	6	6	1.95	42	0.00119	0.00119	0	6		LOC102581871 | LOC102582329 | LOC102598538 | LOC102599209 | LOC102600341 | LOC102600777
GO:0015175	neutral amino acid transmembrane transporter activity	23	15	7.49	43	0.00132	0.00132	6	9	LOC102590337 | LOC102593199 | LOC102595536 | LOC102596983 | LOC102597666 | LOC102605446	LOC102589686 | LOC102589739 | LOC102591835 | LOC102592875 | LOC102593025 | LOC102594925 | LOC102597538 | LOC102602073 | LOC102603292
GO:0016614	oxidoreductase activity, acting on CH-OH group of donors	270	122	87.87	17	0.00136	8.4e-06	49	73	LOC102578766 | LOC102579434 | LOC102580952 | LOC102582452 | LOC102583421 | LOC102583425 | LOC102584035 | LOC102584059 | LOC102584296 | LOC102584649 | LOC102586200 | LOC102586564 | LOC102587313 | LOC102588666 | LOC102589579 | LOC102589658 | LOC102589759 | LOC102591297 | LOC102591365 | LOC102591611 | LOC102594145 | LOC102595107 | LOC102595556 | LOC102595721 | LOC102596284 | LOC102596523 | LOC102596…	CKX4 | CKX5 | CP100 | LOC102577429 | LOC102577453 | LOC102577467 | LOC102577476 | LOC102577831 | LOC102577899 | LOC102577923 | LOC102578356 | LOC102579334 | LOC102579617 | LOC102579690 | LOC102579802 | LOC102580248 | LOC102580754 | LOC102581093 | LOC102581445 | LOC102581503 | LOC102581884 | LOC102581996 | LOC102582456 | LOC102583050 | LOC102583682 | LOC102584141 | LOC102584271 | LOC102584718 | LO…
GO:0008028	monocarboxylic acid transmembrane transporter activity	21	14	6.83	45	0.0014	0.0014	5	9	LOC102582538 | LOC102587630 | LOC102588269 | LOC102590122 | LOC102597346	LOC102577730 | LOC102580634 | LOC102582859 | LOC102589340 | LOC102592875 | LOC102594925 | LOC102596218 | LOC102600447 | LOC102602073
GO:0010333	terpene synthase activity	15	11	4.88	46	0.00144	0.00144	2	9	LOC102580832 | LOC102598478	LOC102580114 | LOC102580873 | LOC102582072 | LOC102583484 | LOC102583793 | LOC102598796 | LOC102599128 | LOC102599238 | LOC102602070
GO:0035251	UDP-glucosyltransferase activity	189	87	61.51	23	0.00159	7e-05	34	53	LOC102577573 | LOC102577674 | LOC102577712 | LOC102578787 | LOC102579214 | LOC102579965 | LOC102581151 | LOC102581533 | LOC102581928 | LOC102583835 | LOC102587505 | LOC102590221 | LOC102590518 | LOC102590545 | LOC102592693 | LOC102595703 | LOC102596452 | LOC102596686 | LOC102597344 | LOC102597760 | LOC102597825 | LOC102598076 | LOC102600045 | LOC102600382 | LOC102601303 | LOC102602977 | LOC102604…	LOC102577470 | LOC102577812 | LOC102578731 | LOC102578982 | LOC102580721 | LOC102581411 | LOC102581540 | LOC102581597 | LOC102582127 | LOC102582137 | LOC102582377 | LOC102582803 | LOC102582853 | LOC102583115 | LOC102583510 | LOC102583517 | LOC102583574 | LOC102583768 | LOC102583841 | LOC102584658 | LOC102587175 | LOC102587493 | LOC102590649 | LOC102590920 | LOC102591207 | LOC102591531 | LOC102591…
GO:0051287	NAD binding	87	45	28.32	29	0.00241	0.00016	19	26	LOC102578766 | LOC102578812 | LOC102580952 | LOC102583898 | LOC102584035 | LOC102586564 | LOC102587206 | LOC102589759 | LOC102591365 | LOC102591611 | LOC102596145 | LOC102596301 | LOC102597677 | LOC102600200 | LOC102601319 | LOC102605442 | LOC102606161 | LOC107059799 | NAD-ME	LOC102577429 | LOC102577923 | LOC102579334 | LOC102580248 | LOC102581996 | LOC102582199 | LOC102583050 | LOC102583135 | LOC102584015 | LOC102589564 | LOC102589596 | LOC102589932 | LOC102589963 | LOC102590246 | LOC102590277 | LOC102590919 | LOC102592280 | LOC102592694 | LOC102593138 | LOC102593283 | LOC102595194 | LOC102597729 | LOC102598804 | LOC102603221 | LOC102605742 | LOC107061631
GO:0016682	oxidoreductase activity, acting on diphenols and related substances as donors, oxygen as acceptor	30	22	9.76	15	0.00266	5.5e-06	6	16	LOC102582168 | LOC102583165 | LOC102593165 | LOC102601412 | LOC102602191 | LOC102605095	AOX | LOC102579330 | LOC102581777 | LOC102582004 | LOC102582100 | LOC102584179 | LOC102584760 | LOC102590317 | LOC102597748 | LOC102601720 | LOC102602863 | LOC102605547 | LOC102605738 | LOC102606225 | LOC107062634 | PPO
GO:0045735	nutrient reservoir activity	47	25	15.3	48	0.00269	0.00269	8	17	LOC102585214 | LOC102587114 | LOC102592994 | LOC102595370 | LOC102598943 | LOC102602248 | LOC102602789 | LOC102602923	LOC102583971 | LOC102588581 | LOC102588695 | LOC102591147 | LOC102595254 | LOC102598838 | LOC102599162 | LOC102599490 | LOC102600154 | LOC102600491 | LOC102600662 | LOC102600664 | LOC102601008 | LOC102601158 | LOC102602313 | LOC102602644 | XEGIP1
GO:0030599	pectinesterase activity	31	18	10.09	51	0.00299	0.00299	10	8	LOC102583978 | LOC102586456 | LOC102586789 | LOC102588169 | LOC102591741 | LOC102591905 | LOC102598671 | LOC102598997 | LOC107060911 | PME1	LOC102587031 | LOC102587467 | LOC102587840 | LOC102597806 | LOC102604662 | LOC102605006 | LOC102606318 | LOC107060053
GO:0045330	aspartyl esterase activity	31	18	10.09	52	0.00299	0.00299	10	8	LOC102583978 | LOC102586456 | LOC102586789 | LOC102588169 | LOC102591741 | LOC102591905 | LOC102598671 | LOC102598997 | LOC107060911 | PME1	LOC102587031 | LOC102587467 | LOC102587840 | LOC102597806 | LOC102604662 | LOC102605006 | LOC102606318 | LOC107060053
GO:0005507	copper ion binding	110	50	35.8	54	0.0031	0.0031	26	24	LOC102577750 | LOC102577900 | LOC102580702 | LOC102580758 | LOC102582168 | LOC102583165 | LOC102583807 | LOC102586624 | LOC102587729 | LOC102590477 | LOC102593165 | LOC102593496 | LOC102594350 | LOC102596064 | LOC102596235 | LOC102596414 | LOC102597804 | LOC102598404 | LOC102600094 | LOC102600488 | LOC102601054 | LOC102602016 | LOC102605263 | LOC102605442 | LOC102605869 | LOC102606140	LOC102577603 | LOC102577667 | LOC102578860 | LOC102579330 | LOC102580625 | LOC102582004 | LOC102583802 | LOC102584139 | LOC102584179 | LOC102586593 | LOC102587986 | LOC102588101 | LOC102589731 | LOC102590317 | LOC102594806 | LOC102597281 | LOC102597748 | LOC102600413 | LOC102600563 | LOC102601037 | LOC102601720 | LOC102603904 | LOC102605547 | LOC102606225
GO:0004176	ATP-dependent peptidase activity	16	11	5.21	55	0.00325	0.00325	11	0	LOC102578382 | LOC102579996 | LOC102580362 | LOC102580747 | LOC102581797 | LOC102582577 | LOC102585612 | LOC102590643 | LOC102593764 | LOC102599709 | LOC102605424
GO:0008810	cellulase activity	14	10	4.56	56	0.0033	0.0033	5	5	LOC102578932 | LOC102580651 | LOC102589512 | LOC102592181 | LOC102605343	LOC102581381 | LOC102587791 | LOC102596032 | LOC102598742 | LOC102605883
GO:0008728	GTP diphosphokinase activity	5	5	1.63	57	0.00365	0.00365	5	0	LOC102594006 | LOC102595956 | LOC102597214 | LOC102603842 | LOC102606017
GO:0000293	ferric-chelate reductase activity	5	5	1.63	58	0.00365	0.00365	1	4	LOC102594930	LOC102578364 | LOC102579252 | LOC102579721 | LOC102606355
GO:0016207	4-coumarate-CoA ligase activity	5	5	1.63	59	0.00365	0.00365	1	4	LOC102589212	LOC102581073 | LOC102584603 | LOC102594991 | LOC102596056
GO:0050403	trans-zeatin O-beta-D-glucosyltransferase activity	27	16	8.79	61	0.00383	0.00383	8	8	LOC102581533 | LOC102587505 | LOC102592693 | LOC102597760 | LOC102598076 | LOC107059376 | LOC107060850 | LOC107061086	LOC102581540 | LOC102583768 | LOC102587175 | LOC102587493 | LOC102590920 | LOC102592932 | LOC107061124 | LOC107062006
GO:0052689	carboxylic ester hydrolase activity	221	103	71.93	16	0.00413	8.2e-06	39	64	LOC102579534 | LOC102579835 | LOC102580493 | LOC102581500 | LOC102582532 | LOC102582628 | LOC102583349 | LOC102583978 | LOC102584528 | LOC102585405 | LOC102585544 | LOC102586456 | LOC102586757 | LOC102586789 | LOC102587104 | LOC102587854 | LOC102588169 | LOC102590387 | LOC102591182 | LOC102591741 | LOC102591905 | LOC102593284 | LOC102593417 | LOC102595617 | LOC102596969 | LOC102598344 | LOC102598…	LOC102578380 | LOC102578561 | LOC102578905 | LOC102579519 | LOC102579557 | LOC102579888 | LOC102580653 | LOC102580856 | LOC102581191 | LOC102581390 | LOC102582574 | LOC102583491 | LOC102584485 | LOC102585209 | LOC102585794 | LOC102585911 | LOC102585975 | LOC102586126 | LOC102586314 | LOC102586622 | LOC102587031 | LOC102587467 | LOC102587803 | LOC102587840 | LOC102588409 | LOC102590313 | LOC102590…
GO:0004497	monooxygenase activity	303	136	98.61	14	0.00415	4e-06	40	96	HPL | LOC102577541 | LOC102578583 | LOC102578924 | LOC102579316 | LOC102580168 | LOC102582638 | LOC102584622 | LOC102586587 | LOC102587375 | LOC102591230 | LOC102591274 | LOC102591312 | LOC102592765 | LOC102593559 | LOC102594375 | LOC102594460 | LOC102594703 | LOC102595268 | LOC102595326 | LOC102595365 | LOC102596145 | LOC102597477 | LOC102597793 | LOC102598017 | LOC102600334 | LOC102600403 | LOC…	LOC102577479 | LOC102577568 | LOC102578359 | LOC102578406 | LOC102578421 | LOC102578606 | LOC102578747 | LOC102579027 | LOC102579136 | LOC102579200 | LOC102579312 | LOC102579396 | LOC102579426 | LOC102579546 | LOC102579638 | LOC102579822 | LOC102580069 | LOC102580623 | LOC102580977 | LOC102581155 | LOC102581319 | LOC102581353 | LOC102581759 | LOC102582095 | LOC102582216 | LOC102582942 | LOC102583…
GO:0046910	pectinesterase inhibitor activity	23	14	7.49	63	0.00483	0.00483	8	6	LOC102583978 | LOC102586456 | LOC102586789 | LOC102588169 | LOC102598671 | LOC102598997 | LOC107060911 | PME1	LOC102587031 | LOC102587840 | LOC102604662 | LOC102605006 | LOC102606318 | LOC107060053
GO:0000287	magnesium ion binding	115	51	37.43	64	0.00524	0.00524	25	26	LOC102578785 | LOC102580832 | LOC102581596 | LOC102582462 | LOC102585015 | LOC102585532 | LOC102586346 | LOC102586441 | LOC102586564 | LOC102587659 | LOC102588545 | LOC102589405 | LOC102591365 | LOC102591786 | LOC102595762 | LOC102595954 | LOC102596105 | LOC102596899 | LOC102598478 | LOC102598871 | LOC102599849 | LOC102600433 | LOC102601765 | LOC102603575 | SPP2	LOC102578941 | LOC102579422 | LOC102580114 | LOC102580873 | LOC102581709 | LOC102582072 | LOC102583148 | LOC102583484 | LOC102583793 | LOC102585312 | LOC102585556 | LOC102585875 | LOC102589138 | LOC102589917 | LOC102592708 | LOC102593064 | LOC102593677 | LOC102594081 | LOC102594418 | LOC102597674 | LOC102598609 | LOC102598796 | LOC102599128 | LOC102599238 | LOC102602070 | LOC107060680
GO:0008061	chitin binding	21	13	6.83	67	0.00539	0.00539	5	8	LOC102589117 | LOC102592970 | LOC102603482 | LOC107059184 | WIN1	EI1 | LOC102580398 | LOC102599450 | LOC102600109 | LOC107058371 | LOC107058372 | LOC107059944 | WIN2
GO:0008289	lipid binding	245	99	79.74	68	0.0055	0.0055	40	59	LOC102579061 | LOC102579068 | LOC102579194 | LOC102579830 | LOC102580328 | LOC102580476 | LOC102580567 | LOC102581423 | LOC102583453 | LOC102584231 | LOC102584644 | LOC102584964 | LOC102586412 | LOC102587815 | LOC102587988 | LOC102588037 | LOC102588484 | LOC102589538 | LOC102589635 | LOC102589959 | LOC102590840 | LOC102591020 | LOC102591194 | LOC102591633 | LOC102591710 | LOC102592270 | LOC102592…	LOC102577501 | LOC102577672 | LOC102578494 | LOC102579350 | LOC102579878 | LOC102580526 | LOC102581646 | LOC102581979 | LOC102582306 | LOC102584024 | LOC102584812 | LOC102585136 | LOC102585714 | LOC102586035 | LOC102586706 | LOC102586758 | LOC102586817 | LOC102586975 | LOC102588833 | LOC102589557 | LOC102590515 | LOC102591244 | LOC102591697 | LOC102591866 | LOC102592056 | LOC102592590 | LOC102592…
GO:0009815	1-aminocyclopropane-1-carboxylate oxidase activity	7	6	2.28	71	0.00599	0.00599	2	4	LOC102588329 | LOC102596265	ACO1 | ACO2 | LOC102584001 | LOC102592023
GO:0033987	2-hydroxyisoflavanone dehydratase activity	7	6	2.28	72	0.00599	0.00599	3	3	LOC102586757 | LOC102587104 | LOC107057656	LOC102579519 | LOC102588409 | LOC102601967
GO:0047372	acylglycerol lipase activity	28	16	9.11	73	0.00626	0.00626	1	15	LOC102581500	LOC102578561 | LOC102578905 | LOC102579557 | LOC102581390 | LOC102585794 | LOC102586126 | LOC102590766 | LOC102595021 | LOC102597699 | LOC102598099 | LOC102598764 | LOC102601693 | LOC102603873 | LOC102605882 | LOC102606222
GO:0004784	superoxide dismutase activity	11	8	3.58	75	0.00748	0.00748	3	5	LOC102577750 | LOC102594810 | LOC102605869	LOC102577566 | LOC102588174 | LOC102602313 | LOC102602644 | LOC102604743
GO:0050662	coenzyme binding	352	161	114.56	12	0.00795	1.2e-07	73	88	LOC102577656 | LOC102578766 | LOC102578812 | LOC102579351 | LOC102580234 | LOC102580455 | LOC102580483 | LOC102580516 | LOC102580598 | LOC102580952 | LOC102581092 | LOC102583141 | LOC102583368 | LOC102583421 | LOC102583425 | LOC102583898 | LOC102584035 | LOC102584059 | LOC102584296 | LOC102584712 | LOC102586200 | LOC102586217 | LOC102586495 | LOC102586564 | LOC102587206 | LOC102587313 | LOC102588…	CKX4 | CKX5 | CP100 | LOC102577429 | LOC102577453 | LOC102577467 | LOC102577831 | LOC102577899 | LOC102577923 | LOC102578356 | LOC102578900 | LOC102578941 | LOC102579136 | LOC102579334 | LOC102579617 | LOC102579690 | LOC102579964 | LOC102580248 | LOC102580664 | LOC102580754 | LOC102581093 | LOC102581228 | LOC102581445 | LOC102581503 | LOC102581759 | LOC102581884 | LOC102581996 | LOC102582199 | LO…
GO:0004650	polygalacturonase activity	24	14	7.81	77	0.00815	0.00815	2	12	LOC102580232 | LOC102586312	LOC102578193 | LOC102579939 | LOC102581240 | LOC102582315 | LOC102582654 | LOC102584705 | LOC102585179 | LOC102585301 | LOC102585640 | LOC102594305 | LOC102602941 | LOC102606287
GO:0004620	phospholipase activity	68	32	22.13	79	0.00876	0.00876	9	23	LOC102579534 | LOC102583349 | LOC102588383 | LOC102593473 | LOC102595135 | LOC102596402 | LOC102598344 | LOC102600995 | LOC107057752	LOC102578380 | LOC102578561 | LOC102578905 | LOC102579557 | LOC102580653 | LOC102581390 | LOC102585209 | LOC102585794 | LOC102586126 | LOC102589221 | LOC102590766 | LOC102592158 | LOC102595021 | LOC102597699 | LOC102598019 | LOC102598099 | LOC102598764 | LOC102600156 | LOC102600860 | LOC102601693 | LOC102605828 | LOC102605882 | LOC102606222
GO:0030145	manganese ion binding	36	19	11.72	80	0.00941	0.00941	9	10	LOC102578785 | LOC102584238 | LOC102587114 | LOC102592994 | LOC102598391 | LOC102602248 | LOC102602789 | LOC102602923 | LOC102603823	LOC102591147 | LOC102592669 | LOC102595887 | LOC102598838 | LOC102599162 | LOC102599490 | LOC102600154 | LOC102600664 | LOC102602313 | LOC102602644
GO:0016781	phosphotransferase activity, paired acceptors	4	4	1.3	81	0.01121	0.01121	3	1	GWD3 | LOC102593774 | R1	LOC102586811
GO:0071949	FAD binding	27	15	8.79	82	0.0113	0.0113	5	10	LOC102580483 | LOC102583141 | LOC102586217 | LOC102595556 | LOC102596145	LOC102579136 | LOC102583135 | LOC102584015 | LOC102585038 | LOC102588395 | LOC102588726 | LOC102589596 | LOC102589932 | LOC102590246 | LOC102598835
GO:0016705	oxidoreductase activity, acting on paired donors, with incorporation or reduction of molecular oxygen	376	160	122.37	20	0.01136	2.5e-05	47	113	HPL | LOC102577541 | LOC102577582 | LOC102577922 | LOC102578583 | LOC102578924 | LOC102580168 | LOC102582638 | LOC102582924 | LOC102584622 | LOC102584697 | LOC102585933 | LOC102586587 | LOC102587375 | LOC102591230 | LOC102591274 | LOC102591312 | LOC102592765 | LOC102593559 | LOC102594375 | LOC102594460 | LOC102594703 | LOC102595268 | LOC102595326 | LOC102595365 | LOC102595508 | LOC102596145 | LOC…	LOC102577479 | LOC102577568 | LOC102578359 | LOC102578406 | LOC102578421 | LOC102578606 | LOC102578747 | LOC102579027 | LOC102579136 | LOC102579200 | LOC102579312 | LOC102579396 | LOC102579426 | LOC102579546 | LOC102579638 | LOC102579822 | LOC102580069 | LOC102580407 | LOC102580623 | LOC102580977 | LOC102581155 | LOC102581319 | LOC102581353 | LOC102581670 | LOC102581759 | LOC102581806 | LOC102582…
GO:0005509	calcium ion binding	220	88	71.6	83	0.01145	0.01145	45	43	LOC102577458 | LOC102577592 | LOC102577881 | LOC102579009 | LOC102579495 | LOC102579717 | LOC102579917 | LOC102581338 | LOC102582106 | LOC102583349 | LOC102584226 | LOC102584244 | LOC102584582 | LOC102584903 | LOC102585358 | LOC102586681 | LOC102590797 | LOC102591066 | LOC102593047 | LOC102593473 | LOC102593849 | LOC102594006 | LOC102594754 | LOC102595135 | LOC102595196 | LOC102595230 | LOC102597…	LOC102577507 | LOC102579392 | LOC102579473 | LOC102580513 | LOC102580653 | LOC102581197 | LOC102581294 | LOC102582923 | LOC102584095 | LOC102584290 | LOC102586735 | LOC102586975 | LOC102587258 | LOC102587485 | LOC102589221 | LOC102590009 | LOC102590174 | LOC102590515 | LOC102591192 | LOC102591452 | LOC102592675 | LOC102593067 | LOC102593315 | LOC102593468 | LOC102594590 | LOC102594874 | LOC102595…
GO:0030246	carbohydrate binding	325	125	105.77	84	0.01326	0.01326	43	82	DE2 | GWD3 | LOC102577674 | LOC102578932 | LOC102581761 | LOC102582520 | LOC102583800 | LOC102584244 | LOC102584582 | LOC102584609 | LOC102584903 | LOC102586770 | LOC102586787 | LOC102587020 | LOC102588329 | LOC102588330 | LOC102589512 | LOC102589644 | LOC102589962 | LOC102590459 | LOC102591955 | LOC102592629 | LOC102592841 | LOC102593201 | LOC102593344 | LOC102593667 | LOC102594661 | LOC10259550…	ACO1 | ACO2 | LOC102578263 | LOC102578361 | LOC102578624 | LOC102579470 | LOC102579814 | LOC102580064 | LOC102580513 | LOC102581197 | LOC102581294 | LOC102581635 | LOC102581670 | LOC102581967 | LOC102582867 | LOC102583561 | LOC102584001 | LOC102584078 | LOC102584191 | LOC102584266 | LOC102584343 | LOC102584362 | LOC102584683 | LOC102584876 | LOC102585025 | LOC102585361 | LOC102586076 | LOC1025867…
GO:0016899	oxidoreductase activity, acting on the CH-OH group of donors, oxygen as acceptor	14	9	4.56	87	0.01473	0.01473	6	3	LOC102595107 | LOC102595556 | LOC102602008 | LOC102603281 | LOC102603670 | LOC102604120	LOC102581445 | LOC102582456 | LOC102601782
GO:0016616	oxidoreductase activity, acting on the CH-OH group of donors, NAD or NADP as acceptor	225	100	73.23	25	0.01567	0.00011	40	60	LOC102578766 | LOC102579434 | LOC102580952 | LOC102582452 | LOC102583421 | LOC102583425 | LOC102584035 | LOC102584059 | LOC102584649 | LOC102586200 | LOC102586564 | LOC102587313 | LOC102588666 | LOC102589658 | LOC102589759 | LOC102591297 | LOC102591365 | LOC102591611 | LOC102594145 | LOC102595721 | LOC102596523 | LOC102596717 | LOC102597677 | LOC102600094 | LOC102601054 | LOC102601206 | LOC102601…	CP100 | LOC102577429 | LOC102577453 | LOC102577467 | LOC102577476 | LOC102577831 | LOC102577899 | LOC102577923 | LOC102578356 | LOC102579334 | LOC102579617 | LOC102579690 | LOC102579802 | LOC102580248 | LOC102580754 | LOC102581093 | LOC102581503 | LOC102581884 | LOC102581996 | LOC102583050 | LOC102583682 | LOC102584141 | LOC102584718 | LOC102584791 | LOC102584871 | LOC102585937 | LOC102586375 | L…
GO:0045551	cinnamyl-alcohol dehydrogenase activity	6	5	1.95	88	0.01595	0.01595	1	4	LOC102584649	LOC102584791 | LOC102594905 | LOC102596095 | LOC102602480
GO:0052747	sinapyl alcohol dehydrogenase activity	6	5	1.95	89	0.01595	0.01595	1	4	LOC102584649	LOC102584791 | LOC102594905 | LOC102596095 | LOC102602480
GO:0102336	3-oxo-arachidoyl-CoA synthase activity	12	8	3.91	90	0.01607	0.01607	1	7	LOC102579720	CER6 | LOC102579394 | LOC102584033 | LOC102590104 | LOC102593970 | LOC102596949 | LOC102603796
GO:0102337	3-oxo-cerotoyl-CoA synthase activity	12	8	3.91	91	0.01607	0.01607	1	7	LOC102579720	CER6 | LOC102579394 | LOC102584033 | LOC102590104 | LOC102593970 | LOC102596949 | LOC102603796
GO:0102338	3-oxo-lignoceronyl-CoA synthase activity	12	8	3.91	92	0.01607	0.01607	1	7	LOC102579720	CER6 | LOC102579394 | LOC102584033 | LOC102590104 | LOC102593970 | LOC102596949 | LOC102603796
GO:0004311	farnesyltranstransferase activity	10	7	3.25	93	0.01708	0.01708	3	4	LOC102580697 | LOC102589012 | LOC102589336	LOC102580033 | LOC102580359 | LOC102581159 | LOC102593756
GO:0004713	protein tyrosine kinase activity	28	15	9.11	94	0.01713	0.01713	2	13	LOC102587933 | LOC102589350	LOC102578624 | LOC102580416 | LOC102583521 | LOC102586923 | LOC102589131 | LOC102589174 | LOC102589838 | LOC102591885 | LOC102594648 | LOC102599280 | LOC102600943 | LOC102601581 | LOC102604374
GO:0015658	branched-chain amino acid transmembrane transporter activity	8	6	2.6	95	0.01733	0.01733	0	6		LOC102589686 | LOC102589739 | LOC102591835 | LOC102593025 | LOC102602073 | LOC102603292
GO:0016703	oxidoreductase activity, acting on single donors with incorporation of molecular oxygen, incorporation of one atom of oxygen (internal monooxygenases or internal mixed function oxidases)	8	6	2.6	96	0.01733	0.01733	5	1	LOC102579316 | LOC102592765 | LOC102594460 | LOC102604120 | LOC102605482	LOC102604305
GO:0050404	zeatin O-beta-D-xylosyltransferase activity	31	16	10.09	100	0.0214	0.0214	9	7	LOC102581533 | LOC102587505 | LOC102592693 | LOC102597760 | LOC102598076 | LOC107059376 | LOC107060850 | LOC107061086 | LOC107061122	LOC102581540 | LOC102583768 | LOC102587175 | LOC102587493 | LOC102590920 | LOC107061124 | LOC107062006
GO:0042562	hormone binding	24	13	7.81	101	0.0232	0.0232	8	5	LOC102578575 | LOC102578728 | LOC102580567 | LOC102583018 | LOC102591194 | LOC102595865 | LOC107058008 | PYL8	LOC102579350 | LOC102580526 | LOC102591866 | LOC102604114 | LOC102604924
GO:0015145	monosaccharide transmembrane transporter activity	29	15	9.44	102	0.02498	0.02498	7	8	LOC102579915 | LOC102581811 | LOC102585813 | LOC102599205 | LOC102601222 | LOC102602074 | LOC102605525	LOC102590691 | LOC102591841 | LOC102591971 | LOC102599356 | LOC102599749 | LOC102601634 | LOC102605639 | LOC102606346
GO:0016840	carbon-nitrogen lyase activity	34	17	11.07	103	0.02577	0.02577	1	16	LOC102592163	LOC102578903 | LOC102582023 | LOC102582618 | LOC102583664 | LOC102587059 | LOC102587252 | LOC102588958 | LOC102595248 | LOC102596017 | LOC102596343 | LOC102597781 | LOC102598601 | LOC102599193 | LOC102605007 | LOC107057661 | TD
GO:0047429	nucleoside-triphosphate diphosphatase activity	15	9	4.88	104	0.02629	0.02629	1	8	LOC102586441	LOC102589138 | LOC102589306 | LOC102590204 | LOC102591126 | LOC102593064 | LOC102601934 | LOC102604055 | LOC102605347
GO:0004252	serine-type endopeptidase activity	94	40	30.59	105	0.02635	0.02635	31	9	clpP | LOC102578382 | LOC102578851 | LOC102579381 | LOC102579454 | LOC102579725 | LOC102580895 | LOC102581797 | LOC102582061 | LOC102582840 | LOC102583426 | LOC102586352 | LOC102586356 | LOC102587227 | LOC102587454 | LOC102589998 | LOC102591161 | LOC102591219 | LOC102591471 | LOC102591717 | LOC102595790 | LOC102596363 | LOC102598868 | LOC102599192 | LOC102600187 | LOC102604627 | LOC102604649 | LO…	LOC102580896 | LOC102589706 | LOC102594584 | LOC102594690 | LOC102595368 | LOC102597025 | LOC102602357 | LOC102605676 | LOC102605719
GO:0070279	vitamin B6 binding	97	41	31.57	107	0.02785	0.02785	19	22	CBL | LOC102577532 | LOC102578694 | LOC102579180 | LOC102582116 | LOC102582999 | LOC102586190 | LOC102588758 | LOC102589300 | LOC102592163 | LOC102593524 | LOC102597847 | LOC102600659 | LOC102600879 | LOC102601571 | LOC102605665 | SHMT | STP-1 | TS	LOC102577574 | LOC102580299 | LOC102580376 | LOC102581388 | LOC102583664 | LOC102586777 | LOC102589744 | LOC102591453 | LOC102591703 | LOC102591826 | LOC102592044 | LOC102593014 | LOC102594238 | LOC102594413 | LOC102596766 | LOC102597761 | LOC102598934 | LOC102599962 | LOC102601157 | LOC102601259 | STACS5 | TD
GO:0030170	pyridoxal phosphate binding	97	41	31.57	108	0.02785	0.02785	19	22	CBL | LOC102577532 | LOC102578694 | LOC102579180 | LOC102582116 | LOC102582999 | LOC102586190 | LOC102588758 | LOC102589300 | LOC102592163 | LOC102593524 | LOC102597847 | LOC102600659 | LOC102600879 | LOC102601571 | LOC102605665 | SHMT | STP-1 | TS	LOC102577574 | LOC102580299 | LOC102580376 | LOC102581388 | LOC102583664 | LOC102586777 | LOC102589744 | LOC102591453 | LOC102591703 | LOC102591826 | LOC102592044 | LOC102593014 | LOC102594238 | LOC102594413 | LOC102596766 | LOC102597761 | LOC102598934 | LOC102599962 | LOC102601157 | LOC102601259 | STACS5 | TD
GO:0016879	ligase activity, forming carbon-nitrogen bonds	73	32	23.76	109	0.02826	0.02826	21	11	LOC102581126 | LOC102581397 | LOC102582830 | LOC102583051 | LOC102586340 | LOC102587028 | LOC102587455 | LOC102587729 | LOC102587849 | LOC102587923 | LOC102589405 | LOC102594003 | LOC102594852 | LOC102595103 | LOC102595939 | LOC102596438 | LOC102596510 | LOC102599413 | LOC102600861 | LOC102603442 | LOC102603663	LOC102577576 | LOC102578750 | LOC102584145 | LOC102584700 | LOC102596102 | LOC102596783 | LOC102597174 | LOC102598399 | LOC102601214 | LOC102602326 | LOC102603612
GO:0004197	cysteine-type endopeptidase activity	27	14	8.79	110	0.02921	0.02921	6	8	LOC102578939 | LOC102581491 | LOC102582386 | LOC102601679 | LOC102602011 | LOC102605367	LOC102585555 | LOC102586252 | LOC102586404 | LOC102593865 | LOC102593894 | LOC102599011 | LOC102605708 | LOC107058537
GO:0005355	glucose transmembrane transporter activity	27	14	8.79	111	0.02921	0.02921	6	8	LOC102579915 | LOC102581811 | LOC102585813 | LOC102601222 | LOC102602074 | LOC102605525	LOC102590691 | LOC102591841 | LOC102591971 | LOC102599356 | LOC102599749 | LOC102601634 | LOC102605639 | LOC102606346
GO:0102303	resveratrol 3,5-O-dimethyltransferase activity	13	8	4.23	112	0.02997	0.02997	4	4	LOC102592447 | LOC102602479 | LOC102602689 | LOC107057698	LOC102583828 | LOC102590422 | LOC102601252 | LOC102602936
GO:0034593	phosphatidylinositol bisphosphate phosphatase activity	13	8	4.23	113	0.02997	0.02997	5	3	LOC102580527 | LOC102581560 | LOC102582140 | LOC102599614 | LOC102603222	LOC102592846 | LOC102598120 | LOC102605375
GO:0008237	metallopeptidase activity	84	36	27.34	114	0.03023	0.03023	29	7	LOC102579900 | LOC102579996 | LOC102580362 | LOC102580747 | LOC102580845 | LOC102582577 | LOC102584238 | LOC102584781 | LOC102585296 | LOC102585612 | LOC102585927 | LOC102586437 | LOC102587246 | LOC102588096 | LOC102588481 | LOC102590643 | LOC102591157 | LOC102591510 | LOC102592985 | LOC102593764 | LOC102594117 | LOC102597467 | LOC102599696 | LOC102599709 | LOC102599956 | LOC102601334 | LOC102602…	LOC102577760 | LOC102579319 | LOC102591586 | LOC102592086 | LOC102592421 | LOC102595887 | LOC102601131
GO:0102811	geraniol 10-hydroxylase activity	20	11	6.51	115	0.03154	0.03154	4	7	LOC102580168 | LOC102597477 | LOC102597793 | LOC107063190	LOC102579027 | LOC102595142 | LOC102595474 | LOC102596828 | LOC102597127 | LOC102598856 | LOC102601135
GO:0017171	serine hydrolase activity	164	65	53.38	117	0.03258	0.03258	39	26	clpP | LOC102578382 | LOC102578851 | LOC102579381 | LOC102579454 | LOC102579725 | LOC102580895 | LOC102581797 | LOC102582061 | LOC102582840 | LOC102583426 | LOC102586352 | LOC102586356 | LOC102586762 | LOC102587227 | LOC102587454 | LOC102589998 | LOC102591033 | LOC102591161 | LOC102591219 | LOC102591471 | LOC102591717 | LOC102592888 | LOC102593417 | LOC102595790 | LOC102596363 | LOC102598868 | LO…	LOC102578651 | LOC102580896 | LOC102585638 | LOC102586295 | LOC102589706 | LOC102591185 | LOC102591221 | LOC102592829 | LOC102592860 | LOC102593227 | LOC102594356 | LOC102594584 | LOC102594690 | LOC102594869 | LOC102594919 | LOC102595368 | LOC102595831 | LOC102597025 | LOC102599793 | LOC102601286 | LOC102601568 | LOC102602357 | LOC102605676 | LOC102605719 | LOC102606313 | LOC107062459
GO:0008236	serine-type peptidase activity	164	65	53.38	118	0.03258	0.03258	39	26	clpP | LOC102578382 | LOC102578851 | LOC102579381 | LOC102579454 | LOC102579725 | LOC102580895 | LOC102581797 | LOC102582061 | LOC102582840 | LOC102583426 | LOC102586352 | LOC102586356 | LOC102586762 | LOC102587227 | LOC102587454 | LOC102589998 | LOC102591033 | LOC102591161 | LOC102591219 | LOC102591471 | LOC102591717 | LOC102592888 | LOC102593417 | LOC102595790 | LOC102596363 | LOC102598868 | LO…	LOC102578651 | LOC102580896 | LOC102585638 | LOC102586295 | LOC102589706 | LOC102591185 | LOC102591221 | LOC102592829 | LOC102592860 | LOC102593227 | LOC102594356 | LOC102594584 | LOC102594690 | LOC102594869 | LOC102594919 | LOC102595368 | LOC102595831 | LOC102597025 | LOC102599793 | LOC102601286 | LOC102601568 | LOC102602357 | LOC102605676 | LOC102605719 | LOC102606313 | LOC107062459
GO:0004301	epoxide hydrolase activity	11	7	3.58	120	0.03388	0.03388	3	4	LOC102577626 | LOC102579759 | LOC102585912	LOC102587843 | LOC102590378 | LOC102598609 | LOC102602367
GO:0004439	phosphatidylinositol-4,5-bisphosphate 5-phosphatase activity	11	7	3.58	121	0.03388	0.03388	4	3	LOC102580527 | LOC102581560 | LOC102599614 | LOC102603222	LOC102592846 | LOC102598120 | LOC102605375
GO:0106019	phosphatidylinositol-4,5-bisphosphate phosphatase activity	11	7	3.58	122	0.03388	0.03388	4	3	LOC102580527 | LOC102581560 | LOC102599614 | LOC102603222	LOC102592846 | LOC102598120 | LOC102605375
GO:0070402	NADPH binding	11	7	3.58	123	0.03388	0.03388	1	6	LOC102596145	LOC102583135 | LOC102584015 | LOC102584270 | LOC102589596 | LOC102589932 | LOC102590246
GO:0005199	structural constituent of cell wall	11	7	3.58	124	0.03388	0.03388	0	7		LOC102583036 | LOC102589775 | LOC102591132 | LOC102598743 | LOC102600042 | LOC102605153 | LOC102606273
GO:0019842	vitamin binding	156	62	50.77	125	0.03415	0.03415	27	35	CBL | LOC102577532 | LOC102578694 | LOC102579180 | LOC102582116 | LOC102582999 | LOC102586190 | LOC102588329 | LOC102588758 | LOC102589300 | LOC102592163 | LOC102593524 | LOC102595508 | LOC102595762 | LOC102596265 | LOC102597565 | LOC102597847 | LOC102598195 | LOC102600659 | LOC102600879 | LOC102601571 | LOC102602308 | LOC102605665 | LOC102606109 | SHMT | STP-1 | TS	ACO1 | ACO2 | LOC102577574 | LOC102578941 | LOC102580299 | LOC102580376 | LOC102581388 | LOC102581670 | LOC102583664 | LOC102584001 | LOC102586777 | LOC102589744 | LOC102591292 | LOC102591453 | LOC102591703 | LOC102591826 | LOC102592023 | LOC102592044 | LOC102593014 | LOC102594081 | LOC102594238 | LOC102594413 | LOC102594418 | LOC102594912 | LOC102595909 | LOC102596766 | LOC102597761 | LOC1025978…
GO:0016762	xyloglucan:xyloglucosyl transferase activity	25	13	8.14	126	0.03421	0.03421	2	11	LOC102580643 | LOC102591177	LOC102578319 | LOC102588287 | LOC102588714 | LOC102592757 | LOC102594338 | LOC102598622 | LOC102598758 | LOC102598951 | LOC102599527 | LOC102601287 | LOC107057655
GO:0008447	L-ascorbate oxidase activity	3	3	0.98	127	0.03446	0.03446	3	0	LOC102582168 | LOC102583165 | LOC102593165
GO:0052592	oxidoreductase activity, acting on CH or CH2 groups, with an iron-sulfur protein as acceptor	3	3	0.98	128	0.03446	0.03446	3	0	LOC102587437 | LOC102591285 | LOC102592556
GO:0015930	glutamate synthase activity	3	3	0.98	129	0.03446	0.03446	2	1	LOC102580516 | LOC102600112	LOC102601782
GO:0010334	sesquiterpene synthase activity	3	3	0.98	130	0.03446	0.03446	1	2	LOC102580832	LOC102580114 | LOC102598796
GO:0033773	isoflavone 2'-hydroxylase activity	3	3	0.98	131	0.03446	0.03446	0	3		LOC102579822 | LOC102580069 | LOC102585197
GO:0046577	long-chain-alcohol oxidase activity	3	3	0.98	132	0.03446	0.03446	2	1	LOC102595107 | LOC102603670	LOC102581445
GO:0004170	dUTP diphosphatase activity	3	3	0.98	133	0.03446	0.03446	1	2	LOC102586441	LOC102589306 | LOC102604055
GO:0010179	IAA-Ala conjugate hydrolase activity	3	3	0.98	134	0.03446	0.03446	1	2	LOC102582416	LOC102599664 | LOC102601526
GO:0005356	hydrogen:glucose symporter activity	3	3	0.98	135	0.03446	0.03446	1	2	LOC102605525	LOC102591841 | LOC102599749
GO:0009679	hexose:proton symporter activity	3	3	0.98	136	0.03446	0.03446	1	2	LOC102605525	LOC102591841 | LOC102599749
GO:0015185	gamma-aminobutyric acid transmembrane transporter activity	3	3	0.98	137	0.03446	0.03446	0	3		LOC102589340 | LOC102592875 | LOC102596218
GO:0008883	glutamyl-tRNA reductase activity	3	3	0.98	138	0.03446	0.03446	3	0	LOC102589658 | LOC102596523 | LOC102601446
GO:0004737	pyruvate decarboxylase activity	3	3	0.98	139	0.03446	0.03446	0	3		LOC102578941 | LOC102594081 | LOC102594418
GO:0000234	phosphoethanolamine N-methyltransferase activity	3	3	0.98	140	0.03446	0.03446	2	1	LOC102587578 | LOC102597155	LOC102596533
GO:0047987	hydroperoxide dehydratase activity	3	3	0.98	141	0.03446	0.03446	0	3		LOC102577479 | LOC102584249 | LOC102589003
GO:0004852	uroporphyrinogen-III synthase activity	3	3	0.98	142	0.03446	0.03446	3	0	LOC102581448 | LOC102585870 | LOC107058476
GO:0004829	threonine-tRNA ligase activity	3	3	0.98	143	0.03446	0.03446	3	0	LOC102584652 | LOC102591931 | LOC102600652
GO:0004616	phosphogluconate dehydrogenase (decarboxylating) activity	18	10	5.86	146	0.03682	0.03682	5	5	LOC102584035 | LOC102589658 | LOC102596523 | LOC102597677 | LOC102601446	LOC102579802 | LOC102587993 | LOC102590277 | LOC102593138 | LOC102597505
GO:0005496	steroid binding	9	6	2.93	147	0.03774	0.03774	1	5	LOC102606232	LOC102577672 | LOC102595734 | LOC102598454 | LOC102604867 | LOC107058073
GO:0015103	inorganic anion transmembrane transporter activity	88	37	28.64	149	0.03839	0.03839	18	19	LOC102579882 | LOC102580650 | LOC102582511 | LOC102583581 | LOC102585804 | LOC102586416 | LOC102591882 | LOC102593132 | LOC102593188 | LOC102593526 | LOC102596643 | LOC102597220 | LOC102599999 | LOC102600327 | LOC102601335 | LOC102601748 | LOC102603214 | NIP	LOC102578709 | LOC102581157 | LOC102581453 | LOC102585305 | LOC102586662 | LOC102586669 | LOC102587134 | LOC102588586 | LOC102588731 | LOC102591244 | LOC102591974 | LOC102592301 | LOC102592755 | LOC102593036 | LOC102593093 | LOC102597288 | LOC102598449 | LOC102599542 | LOC102604984
GO:0008171	O-methyltransferase activity	50	27	16.27	44	0.03856	0.00137	15	12	GAMMA-TMT | LOC102579211 | LOC102580081 | LOC102580238 | LOC102586362 | LOC102586472 | LOC102592447 | LOC102593449 | LOC102598632 | LOC102602154 | LOC102602479 | LOC102602494 | LOC102602689 | LOC102604412 | LOC107057698	AOMT3 | LOC102578946 | LOC102579925 | LOC102583828 | LOC102585995 | LOC102586332 | LOC102586657 | LOC102590422 | LOC102595685 | LOC102601252 | LOC102601955 | LOC102602936
GO:0003857	3-hydroxyacyl-CoA dehydrogenase activity	7	5	2.28	150	0.04085	0.04085	2	3	LOC102579434 | LOC102605442	LOC102593138 | LOC102596014 | LOC102605537
GO:0001053	plastid sigma factor activity	7	5	2.28	151	0.04085	0.04085	5	0	LOC102585592 | LOC102585657 | LOC102592902 | LOC102599083 | LOC102599838
GO:0043891	glyceraldehyde-3-phosphate dehydrogenase (NAD(P)+) (phosphorylating) activity	7	5	2.28	152	0.04085	0.04085	2	3	LOC102587206 | LOC102606161	LOC102589564 | LOC102592694 | LOC102605742
GO:0042879	aldonate transmembrane transporter activity	7	5	2.28	153	0.04085	0.04085	3	2	LOC102588269 | LOC102590122 | LOC102597346	LOC102577730 | LOC102582859
GO:0005302	L-tyrosine transmembrane transporter activity	7	5	2.28	154	0.04085	0.04085	0	5		LOC102589686 | LOC102589739 | LOC102591835 | LOC102593025 | LOC102603292
GO:0015188	L-isoleucine transmembrane transporter activity	7	5	2.28	155	0.04085	0.04085	0	5		LOC102589686 | LOC102589739 | LOC102591835 | LOC102593025 | LOC102603292
GO:0047763	caffeate O-methyltransferase activity	7	5	2.28	156	0.04085	0.04085	4	1	LOC102579211 | LOC102580081 | LOC102602154 | LOC102602494	LOC102601955
GO:0016987	sigma factor activity	7	5	2.28	157	0.04085	0.04085	5	0	LOC102585592 | LOC102585657 | LOC102592902 | LOC102599083 | LOC102599838
GO:0000996	core DNA-dependent RNA polymerase binding promoter specificity activity	7	5	2.28	158	0.04085	0.04085	5	0	LOC102585592 | LOC102585657 | LOC102592902 | LOC102599083 | LOC102599838
GO:0015112	nitrate transmembrane transporter activity	33	16	10.74	159	0.04119	0.04119	6	10	LOC102580650 | LOC102593188 | LOC102596643 | LOC102600327 | LOC102601748 | LOC102603214	LOC102581453 | LOC102586669 | LOC102587134 | LOC102588731 | LOC102591974 | LOC102592301 | LOC102592755 | LOC102593093 | LOC102598449 | LOC102604984
GO:0015149	hexose transmembrane transporter activity	28	14	9.11	160	0.0413	0.0413	6	8	LOC102579915 | LOC102581811 | LOC102585813 | LOC102601222 | LOC102602074 | LOC102605525	LOC102590691 | LOC102591841 | LOC102591971 | LOC102599356 | LOC102599749 | LOC102601634 | LOC102605639 | LOC102606346
GO:0004325	ferrochelatase activity	5	4	1.63	161	0.04147	0.04147	2	2	LOC102598315 | LOC102599852	LOC102595327 | LOC102605997
GO:0004034	aldose 1-epimerase activity	5	4	1.63	162	0.04147	0.04147	1	3	LOC102590459	LOC102585025 | LOC102590807 | LOC102593955
GO:0010277	chlorophyllide a oxygenase [overall] activity	5	4	1.63	163	0.04147	0.04147	4	0	LOC102579316 | LOC102592765 | LOC102594460 | LOC102605482
GO:0010279	indole-3-acetic acid amido synthetase activity	5	4	1.63	164	0.04147	0.04147	1	3	LOC102582830	LOC102584145 | LOC102584700 | LOC102602326
GO:0015194	L-serine transmembrane transporter activity	5	4	1.63	165	0.04147	0.04147	3	1	LOC102593199 | LOC102595536 | LOC102605446	LOC102602073
GO:0047995	hydroxyphenylpyruvate reductase activity	5	4	1.63	166	0.04147	0.04147	2	2	LOC102591611 | LOC107059799	LOC102589963 | LOC102590277
GO:0022889	serine transmembrane transporter activity	5	4	1.63	167	0.04147	0.04147	3	1	LOC102593199 | LOC102595536 | LOC102605446	LOC102602073
GO:0102742	R(+)-3,4-dihydroxyphenyllactate:NADP+ oxidoreductase activity	5	4	1.63	168	0.04147	0.04147	2	2	LOC102591611 | LOC107059799	LOC102589963 | LOC102590277
GO:0008453	alanine-glyoxylate transaminase activity	5	4	1.63	169	0.04147	0.04147	3	1	LOC102586190 | LOC102589300 | LOC102592345	LOC102591453
GO:0016760	cellulose synthase (UDP-forming) activity	21	11	6.83	170	0.04715	0.04715	2	9	LOC102577573 | LOC102601303	LOC102577470 | LOC102577812 | LOC102580721 | LOC102581411 | LOC102583574 | LOC102591207 | LOC102591531 | LOC102602978 | LOC102604929
GO:0016759	cellulose synthase activity	21	11	6.83	171	0.04715	0.04715	2	9	LOC102577573 | LOC102601303	LOC102577470 | LOC102577812 | LOC102580721 | LOC102581411 | LOC102583574 | LOC102591207 | LOC102591531 | LOC102602978 | LOC102604929
GO:0016801	hydrolase activity, acting on ether bonds	14	8	4.56	172	0.05029	0.05029	3	5	LOC102577626 | LOC102579759 | LOC102585912	LOC102582199 | LOC102587843 | LOC102590378 | LOC102598609 | LOC102602367
GO:0005315	inorganic phosphate transmembrane transporter activity	14	8	4.56	173	0.05029	0.05029	3	5	LOC102594394 | LOC102598682 | LOC102599205	LOC102577730 | LOC102580589 | LOC102582059 | LOC102582859 | PT1
GO:0004714	transmembrane receptor protein tyrosine kinase activity	14	8	4.56	174	0.05029	0.05029	2	6	LOC102587933 | LOC102589350	LOC102578624 | LOC102580416 | LOC102583521 | LOC102589131 | LOC102591885 | LOC102599280
GO:0016298	lipase activity	117	52	38.08	62	0.05179	0.0046	18	34	LOC102579534 | LOC102581500 | LOC102582532 | LOC102582813 | LOC102583349 | LOC102585405 | LOC102587854 | LOC102588383 | LOC102593473 | LOC102595135 | LOC102595617 | LOC102596402 | LOC102598344 | LOC102598772 | LOC102600995 | LOC102603740 | LOC102605002 | LOC107057752	LOC102578380 | LOC102578561 | LOC102578905 | LOC102579557 | LOC102579888 | LOC102580653 | LOC102581390 | LOC102583491 | LOC102585209 | LOC102585794 | LOC102585891 | LOC102586126 | LOC102586779 | LOC102589221 | LOC102590766 | LOC102592158 | LOC102595021 | LOC102597661 | LOC102597699 | LOC102598019 | LOC102598075 | LOC102598099 | LOC102598255 | LOC102598764 | LOC102599105 | LOC102600156 | LOC102600…
GO:0048037	cofactor binding	479	211	155.9	10	0.0525	6e-08	98	113	CBL | LOC102577532 | LOC102577656 | LOC102578694 | LOC102578766 | LOC102578812 | LOC102579180 | LOC102579242 | LOC102579351 | LOC102580234 | LOC102580455 | LOC102580483 | LOC102580516 | LOC102580598 | LOC102580758 | LOC102580952 | LOC102581092 | LOC102582116 | LOC102582999 | LOC102583141 | LOC102583368 | LOC102583421 | LOC102583425 | LOC102583898 | LOC102584035 | LOC102584059 | LOC102584296 | LOC…	CKX4 | CKX5 | CP100 | LOC102577429 | LOC102577453 | LOC102577467 | LOC102577574 | LOC102577831 | LOC102577899 | LOC102577923 | LOC102578356 | LOC102578900 | LOC102578941 | LOC102579136 | LOC102579334 | LOC102579617 | LOC102579690 | LOC102579964 | LOC102580248 | LOC102580299 | LOC102580376 | LOC102580664 | LOC102580754 | LOC102581093 | LOC102581228 | LOC102581388 | LOC102581445 | LOC102581503 | LO…
GO:0016638	oxidoreductase activity, acting on the CH-NH2 group of donors	31	18	10.09	53	0.05672	0.00299	9	9	LOC102580516 | LOC102580598 | LOC102580758 | LOC102580808 | LOC102588329 | LOC102596265 | LOC102600112 | LOC102601213 | LOC102606290	ACO1 | ACO2 | LOC102583802 | LOC102584001 | LOC102585678 | LOC102586593 | LOC102592023 | LOC102600413 | LOC102601782
GO:0005372	water transmembrane transporter activity	24	12	7.81	176	0.05704	0.05704	9	3	LOC102586416 | LOC102589703 | LOC102590714 | LOC102591890 | LOC102593526 | LOC102595835 | LOC102602321 | MIP2 | NIP	LOC102581374 | LOC102581997 | LOC102585706
GO:0015250	water channel activity	24	12	7.81	177	0.05704	0.05704	9	3	LOC102586416 | LOC102589703 | LOC102590714 | LOC102591890 | LOC102593526 | LOC102595835 | LOC102602321 | MIP2 | NIP	LOC102581374 | LOC102581997 | LOC102585706
GO:0016803	ether hydrolase activity	12	7	3.91	178	0.05881	0.05881	3	4	LOC102577626 | LOC102579759 | LOC102585912	LOC102587843 | LOC102590378 | LOC102598609 | LOC102602367
GO:0034595	phosphatidylinositol phosphate 5-phosphatase activity	12	7	3.91	179	0.05881	0.05881	4	3	LOC102580527 | LOC102581560 | LOC102599614 | LOC102603222	LOC102592846 | LOC102598120 | LOC102605375
GO:0015186	L-glutamine transmembrane transporter activity	12	7	3.91	180	0.05881	0.05881	0	7		LOC102589686 | LOC102589739 | LOC102591835 | LOC102593025 | LOC102594925 | LOC102602073 | LOC102603292
GO:0016844	strictosidine synthase activity	12	7	3.91	181	0.05881	0.05881	0	7		LOC102582023 | LOC102587059 | LOC102587252 | LOC102588958 | LOC102598601 | LOC102599193 | LOC102605007
GO:0046982	protein heterodimerization activity	124	49	40.36	182	0.06014	0.06014	9	40	LOC102578266 | LOC102584379 | LOC102586081 | LOC102587571 | LOC102592587 | LOC102595204 | LOC102597101 | LOC102601688 | PPS7	LOC102578986 | LOC102579059 | LOC102579916 | LOC102581303 | LOC102581522 | LOC102582157 | LOC102582313 | LOC102582527 | LOC102584150 | LOC102584625 | LOC102586107 | LOC102586233 | LOC102586673 | LOC102587010 | LOC102587685 | LOC102588309 | LOC102589130 | LOC102589745 | LOC102590298 | LOC102590470 | LOC102591302 | LOC102591967 | LOC102592368 | LOC102593129 | LOC102593200 | LOC102595254 | LOC102597…
GO:0004553	hydrolase activity, hydrolyzing O-glycosyl compounds	271	111	88.2	47	0.06408	0.00204	43	68	LOC102577806 | LOC102577824 | LOC102578932 | LOC102579717 | LOC102580232 | LOC102580643 | LOC102580651 | LOC102582742 | LOC102583088 | LOC102583800 | LOC102584563 | LOC102584609 | LOC102584887 | LOC102586312 | LOC102586545 | LOC102586571 | LOC102586770 | LOC102587020 | LOC102587222 | LOC102588393 | LOC102588661 | LOC102588957 | LOC102589015 | LOC102589117 | LOC102589512 | LOC102589644 | LOC102589…	LOC102577835 | LOC102578193 | LOC102578319 | LOC102579470 | LOC102579939 | LOC102580398 | LOC102580456 | LOC102580604 | LOC102580738 | LOC102581240 | LOC102581381 | LOC102581676 | LOC102581967 | LOC102582315 | LOC102582654 | LOC102584095 | LOC102584705 | LOC102584844 | LOC102585179 | LOC102585301 | LOC102585640 | LOC102585857 | LOC102587248 | LOC102587337 | LOC102587549 | LOC102587570 | LOC102587…
GO:0016722	oxidoreductase activity, oxidizing metal ions	22	14	7.16	49	0.06532	0.00269	1	13	LOC102594930	LOC102578364 | LOC102579252 | LOC102579330 | LOC102579721 | LOC102581985 | LOC102582004 | LOC102584179 | LOC102590317 | LOC102597748 | LOC102601720 | LOC102605547 | LOC102606225 | LOC102606355
GO:0016717	oxidoreductase activity, acting on paired donors, with oxidation of a pair of donors resulting in the reduction of molecular oxygen to two molecules of water	17	9	5.53	183	0.0656	0.0656	2	7	LOC102596735 | LOC102601797	LOC102580407 | LOC102581806 | LOC102584924 | LOC102593159 | LOC102593930 | LOC102598049 | LOC102601511
GO:0016841	ammonia-lyase activity	17	9	5.53	184	0.0656	0.0656	1	8	LOC102592163	LOC102582618 | LOC102583664 | LOC102595248 | LOC102596017 | LOC102596343 | LOC102597781 | LOC107057661 | TD
GO:0016881	acid-amino acid ligase activity	27	13	8.79	185	0.06638	0.06638	8	5	LOC102581397 | LOC102582830 | LOC102589405 | LOC102596438 | LOC102596510 | LOC102599413 | LOC102600861 | LOC102603442	LOC102578750 | LOC102584145 | LOC102584700 | LOC102602326 | LOC102603612
GO:0018742	epoxide hydrolase B activity	10	6	3.25	187	0.06872	0.06872	3	3	LOC102577626 | LOC102579759 | LOC102585912	LOC102587843 | LOC102590378 | LOC102602367
GO:0045548	phenylalanine ammonia-lyase activity	10	6	3.25	188	0.06872	0.06872	0	6		LOC102582618 | LOC102595248 | LOC102596017 | LOC102596343 | LOC102597781 | LOC107057661
GO:0004180	carboxypeptidase activity	51	22	16.6	189	0.07331	0.07331	6	16	LOC102584238 | LOC102586762 | LOC102599956 | LOC102604189 | LOC102605210 | LOC107059747	LOC102578651 | LOC102585638 | LOC102586295 | LOC102591185 | LOC102591221 | LOC102592829 | LOC102592860 | LOC102594356 | LOC102594869 | LOC102594919 | LOC102595831 | LOC102599793 | LOC102601286 | LOC102601568 | LOC102606313 | LOC107062459
GO:0015293	symporter activity	109	43	35.48	190	0.07627	0.07627	17	26	AAP2 | LOC102579915 | LOC102581811 | LOC102581856 | LOC102585813 | LOC102590583 | LOC102596643 | LOC102597220 | LOC102597666 | LOC102598158 | LOC102598682 | LOC102601222 | LOC102601748 | LOC102602074 | LOC102602546 | LOC102603214 | LOC102605525	LOC102579205 | LOC102580089 | LOC102581157 | LOC102581955 | LOC102586662 | LOC102586669 | LOC102588731 | LOC102589439 | LOC102589479 | LOC102590691 | LOC102591841 | LOC102591971 | LOC102593036 | LOC102594925 | LOC102595306 | LOC102596883 | LOC102596930 | LOC102598449 | LOC102599356 | LOC102599749 | LOC102601634 | LOC102603417 | LOC102604984 | LOC102605639 | LOC102606346 | PT1
GO:0140103	catalytic activity, acting on a glycoprotein	15	8	4.88	191	0.07772	0.07772	2	6	LOC102588661 | LOC102597157	LOC102580971 | LOC102582440 | LOC102583339 | LOC102589904 | LOC102596137 | LOC102602949
GO:0016829	lyase activity	324	127	105.45	74	0.07909	0.00633	47	80	CBL | HPL | LOC102577740 | LOC102577840 | LOC102579180 | LOC102579434 | LOC102579462 | LOC102579641 | LOC102579688 | LOC102580455 | LOC102580832 | LOC102580952 | LOC102581448 | LOC102581970 | LOC102582116 | LOC102584253 | LOC102585870 | LOC102586589 | LOC102586757 | LOC102587104 | LOC102588453 | LOC102589759 | LOC102592163 | LOC102594417 | LOC102595047 | LOC102595737 | LOC102596208 | LOC102596235…	LOC102577479 | LOC102577574 | LOC102577667 | LOC102577738 | LOC102578356 | LOC102578488 | LOC102578903 | LOC102578941 | LOC102579519 | LOC102579671 | LOC102579690 | LOC102580114 | LOC102580376 | LOC102580873 | LOC102581209 | LOC102581388 | LOC102582023 | LOC102582072 | LOC102582618 | LOC102583484 | LOC102583664 | LOC102583793 | LOC102584249 | LOC102584477 | LOC102584948 | LOC102586644 | LOC102587…
GO:0016688	L-ascorbate peroxidase activity	8	5	2.6	192	0.08006	0.08006	4	1	LOC102579602 | LOC102591426 | LOC102595667 | LOC102597359	LOC102599197
GO:0008266	poly(U) RNA binding	8	5	2.6	193	0.08006	0.08006	4	1	LOC102586495 | LOC102590165 | LOC102601319 | LOC102601992	LOC102583118
GO:0016621	cinnamoyl-CoA reductase activity	8	5	2.6	194	0.08006	0.08006	2	3	LOC102584059 | LOC102602150	LOC102577453 | LOC102577831 | LOC102584718
GO:0004165	dodecenoyl-CoA delta-isomerase activity	8	5	2.6	195	0.08006	0.08006	1	4	LOC102579434	LOC102579860 | LOC102584122 | LOC102596014 | LOC102605537
GO:0004130	cytochrome-c peroxidase activity	8	5	2.6	196	0.08006	0.08006	5	0	LOC102579602 | LOC102585566 | LOC102591426 | LOC102595667 | LOC102597359
GO:0010011	auxin binding	8	5	2.6	197	0.08006	0.08006	5	0	LOC102578575 | LOC102578728 | LOC102583018 | LOC102595865 | LOC107058008
GO:0016725	oxidoreductase activity, acting on CH or CH2 groups	8	5	2.6	198	0.08006	0.08006	4	1	LOC102587437 | LOC102591285 | LOC102592556 | LOC102596284	LOC102605798
GO:0050366	tyramine N-feruloyltransferase activity	8	5	2.6	199	0.08006	0.08006	0	5		LOC102578408 | LOC102579407 | LOC102580051 | LOC102591379 | LOC102606403
GO:0102970	7-deoxyloganetic acid glucosyltransferase activity	8	5	2.6	200	0.08006	0.08006	2	3	LOC102596686 | LOC102597344	LOC102591695 | LOC102592037 | LOC107057792
GO:0003973	(S)-2-hydroxy-acid oxidase activity	8	5	2.6	201	0.08006	0.08006	4	1	LOC102595556 | LOC102602008 | LOC102603281 | LOC102604120	LOC102601782
GO:0008324	cation transmembrane transporter activity	346	125	112.61	203	0.08449	0.08449	66	59	atpF | LOC102577864 | LOC102578176 | LOC102578180 | LOC102578847 | LOC102579637 | LOC102579915 | LOC102581811 | LOC102582034 | LOC102582045 | LOC102582511 | LOC102582778 | LOC102583128 | LOC102584394 | LOC102584644 | LOC102584945 | LOC102584964 | LOC102585214 | LOC102585813 | LOC102586097 | LOC102587082 | LOC102588368 | LOC102589135 | LOC102589621 | LOC102589750 | LOC102590337 | LOC102590797 | LO…	LOC102578709 | LOC102579205 | LOC102579490 | LOC102581599 | LOC102581965 | LOC102582321 | LOC102582557 | LOC102582937 | LOC102583699 | LOC102583757 | LOC102583901 | LOC102586091 | LOC102586526 | LOC102588636 | LOC102588995 | LOC102589419 | LOC102589509 | LOC102589686 | LOC102589739 | LOC102590160 | LOC102590691 | LOC102591244 | LOC102591680 | LOC102591835 | LOC102591841 | LOC102591949 | LOC102591…
GO:0004185	serine-type carboxypeptidase activity	41	18	13.34	204	0.08482	0.08482	3	15	LOC102604189 | LOC102605210 | LOC107059747	LOC102585638 | LOC102586295 | LOC102591185 | LOC102591221 | LOC102592829 | LOC102592860 | LOC102594356 | LOC102594869 | LOC102594919 | LOC102595831 | LOC102599793 | LOC102601286 | LOC102601568 | LOC102606313 | LOC107062459
GO:0031418	L-ascorbic acid binding	36	16	11.72	206	0.091	0.091	6	10	LOC102588329 | LOC102595508 | LOC102596265 | LOC102597565 | LOC102598195 | LOC102602308	ACO1 | ACO2 | LOC102581670 | LOC102584001 | LOC102591292 | LOC102592023 | LOC102594912 | LOC102595909 | LOC102597873 | LOC102599620
GO:0035252	UDP-xylosyltransferase activity	36	16	11.72	207	0.091	0.091	9	7	LOC102581533 | LOC102587505 | LOC102592693 | LOC102597760 | LOC102598076 | LOC107059376 | LOC107060850 | LOC107061086 | LOC107061122	LOC102581540 | LOC102583768 | LOC102587175 | LOC102587493 | LOC102590920 | LOC107061124 | LOC107062006
GO:0043424	protein histidine kinase binding	23	11	7.49	208	0.09214	0.09214	7	4	LOC102587294 | LOC102590406 | LOC102590891 | LOC102598647 | LOC102602349 | LOC102603756 | LOC102604211	LOC102579788 | LOC102590795 | LOC102603297 | LOC102603475
GO:0004499	N,N-dimethylaniline monooxygenase activity	13	7	4.23	209	0.09246	0.09246	1	6	LOC102600780	LOC102581759 | LOC102585038 | LOC102595525 | LOC102596979 | LOC102605500 | LOC102605841
GO:0004300	enoyl-CoA hydratase activity	6	4	1.95	210	0.0925	0.0925	1	3	LOC102579434	LOC102592794 | LOC102596014 | LOC102605537
GO:0038198	auxin receptor activity	6	4	1.95	211	0.0925	0.0925	4	0	LOC102578728 | LOC102583018 | LOC102595865 | LOC107058008
GO:0015120	phosphoglycerate transmembrane transporter activity	6	4	1.95	212	0.0925	0.0925	2	2	LOC102588269 | LOC102597346	LOC102577730 | LOC102582859
GO:0015037	peptide disulfide oxidoreductase activity	6	4	1.95	213	0.0925	0.0925	3	1	DHAR2 | LOC102580199 | LOC102581092	DHAR
GO:0015038	glutathione disulfide oxidoreductase activity	6	4	1.95	214	0.0925	0.0925	3	1	DHAR2 | LOC102580199 | LOC102581092	DHAR
GO:0004365	glyceraldehyde-3-phosphate dehydrogenase (NAD+) (phosphorylating) activity	6	4	1.95	215	0.0925	0.0925	1	3	LOC102606161	LOC102589564 | LOC102592694 | LOC102605742
GO:0015926	glucosidase activity	86	34	27.99	216	0.10292	0.10292	15	19	LOC102582742 | LOC102583088 | LOC102583800 | LOC102586545 | LOC102586770 | LOC102587020 | LOC102587222 | LOC102588661 | LOC102589015 | LOC102593011 | LOC102593280 | LOC102593436 | LOC102597157 | LOC102597879 | PAIN-1	LOC102579470 | LOC102580738 | LOC102581967 | LOC102584095 | LOC102584844 | LOC102587248 | LOC102587570 | LOC102588604 | LOC102589208 | LOC102589904 | LOC102594958 | LOC102595473 | LOC102599864 | LOC102600683 | LOC102602430 | LOC102602949 | LOC102604230 | LOC102605428 | LOC102605560
GO:0043178	alcohol binding	26	12	8.46	217	0.10351	0.10351	8	4	LOC102578575 | LOC102578728 | LOC102580567 | LOC102583018 | LOC102591194 | LOC102595865 | LOC107058008 | PYL8	LOC102577672 | LOC102580526 | LOC102591866 | LOC102604114
GO:0008413	8-oxo-7,8-dihydroguanosine triphosphate pyrophosphatase activity	4	3	1.3	218	0.10421	0.10421	0	3		LOC102590204 | LOC102591126 | LOC102601934
GO:0004310	farnesyl-diphosphate farnesyltransferase activity	4	3	1.3	219	0.10421	0.10421	1	2	LOC102589336	LOC102581159 | LOC102593756
GO:0004316	3-oxoacyl-[acyl-carrier-protein] reductase (NADPH) activity	4	3	1.3	220	0.10421	0.10421	1	2	LOC102578766	LOC102583050 | LOC102597729
GO:0004534	5'-3' exoribonuclease activity	4	3	1.3	221	0.10421	0.10421	3	0	LOC102589619 | LOC102592073 | LOC102604337
GO:0003849	3-deoxy-7-phosphoheptulonate synthase activity	4	3	1.3	222	0.10421	0.10421	2	1	LOC102603629 | SHKB	SHKA
GO:0033201	alpha-1,4-glucan synthase activity	4	3	1.3	223	0.10421	0.10421	2	1	LOC102577674 | LOC102600045	LOC102583115
GO:0008184	glycogen phosphorylase activity	4	3	1.3	224	0.10421	0.10421	2	1	LOC102577532 | STP-1	LOC102596766
GO:0004478	methionine adenosyltransferase activity	4	3	1.3	225	0.10421	0.10421	0	3		LOC102578902 | LOC102586863 | LOC102591461
GO:0070840	dynein complex binding	4	3	1.3	226	0.10421	0.10421	0	3		LOC102588265 | LOC102589108 | LOC102602377
GO:0033743	peptide-methionine (R)-S-oxide reductase activity	4	3	1.3	227	0.10421	0.10421	2	1	LOC102591898 | LOC102601102	LOC102595309
GO:1990247	N6-methyladenosine-containing RNA binding	4	3	1.3	228	0.10421	0.10421	3	0	LOC102583016 | LOC102591006 | LOC102602201
GO:0016656	monodehydroascorbate reductase (NADH) activity	4	3	1.3	229	0.10421	0.10421	3	0	LOC102583368 | LOC102584712 | LOC102595145
GO:0051538	3 iron, 4 sulfur cluster binding	4	3	1.3	230	0.10421	0.10421	3	0	LOC102580516 | LOC102592556 | LOC102600112
GO:0010178	IAA-amino acid conjugate hydrolase activity	4	3	1.3	231	0.10421	0.10421	1	2	LOC102582416	LOC102599664 | LOC102601526
GO:0103053	1-ethyladenine demethylase activity	4	3	1.3	232	0.10421	0.10421	1	2	LOC102600910	LOC102587312 | LOC102599078
GO:0080123	jasmonate-amino synthetase activity	4	3	1.3	233	0.10421	0.10421	1	2	LOC102600861	LOC102578750 | LOC102603612
GO:0019177	dihydroneopterin triphosphate pyrophosphohydrolase activity	4	3	1.3	234	0.10421	0.10421	0	3		LOC102590204 | LOC102591126 | LOC102601934
GO:0071917	triose-phosphate transmembrane transporter activity	4	3	1.3	235	0.10421	0.10421	1	2	LOC102588269	LOC102577730 | LOC102582859
GO:0102131	3-oxo-glutaryl-[acp] methyl ester reductase activity	4	3	1.3	236	0.10421	0.10421	1	2	LOC102578766	LOC102583050 | LOC102597729
GO:0102132	3-oxo-pimeloyl-[acp] methyl ester reductase activity	4	3	1.3	237	0.10421	0.10421	1	2	LOC102578766	LOC102583050 | LOC102597729
GO:0015193	L-proline transmembrane transporter activity	4	3	1.3	238	0.10421	0.10421	2	1	LOC102590337 | LOC102596983	LOC102597538
GO:0015180	L-alanine transmembrane transporter activity	4	3	1.3	239	0.10421	0.10421	0	3		LOC102592875 | LOC102594925 | LOC102602073
GO:0004794	L-threonine ammonia-lyase activity	4	3	1.3	240	0.10421	0.10421	1	2	LOC102592163	LOC102583664 | TD
GO:0008878	glucose-1-phosphate adenylyltransferase activity	4	3	1.3	241	0.10421	0.10421	2	1	LOC102577790 | LOC102582750	AGPS1
GO:0009011	starch synthase activity	4	3	1.3	242	0.10421	0.10421	2	1	LOC102577674 | LOC102600045	LOC102583115
GO:0047760	butyrate-CoA ligase activity	4	3	1.3	243	0.10421	0.10421	2	1	LOC102590201 | LOC102603540	LOC102594072
GO:0015086	cadmium ion transmembrane transporter activity	4	3	1.3	244	0.10421	0.10421	3	0	LOC102578847 | LOC102602884 | LOC102604572
GO:0035514	DNA demethylase activity	4	3	1.3	245	0.10421	0.10421	1	2	LOC102600910	LOC102587312 | LOC102599078
GO:0035539	8-oxo-7,8-dihydrodeoxyguanosine triphosphate pyrophosphatase activity	4	3	1.3	246	0.10421	0.10421	0	3		LOC102590204 | LOC102591126 | LOC102601934
GO:0003962	cystathionine gamma-synthase activity	4	3	1.3	247	0.10421	0.10421	2	1	CBL | LOC102601571	LOC102589744
GO:0003987	acetate-CoA ligase activity	4	3	1.3	248	0.10421	0.10421	3	0	LOC102581384 | LOC102594153 | LOC102603540
GO:0004807	triose-phosphate isomerase activity	4	3	1.3	249	0.10421	0.10421	3	0	LOC102577900 | LOC102583463 | LOC102601486
GO:0003979	UDP-glucose 6-dehydrogenase activity	4	3	1.3	250	0.10421	0.10421	0	3		LOC102579334 | LOC102590919 | LOC102598804
GO:0051996	squalene synthase activity	4	3	1.3	251	0.10421	0.10421	1	2	LOC102589336	LOC102581159 | LOC102593756
GO:0003917	DNA topoisomerase type I activity	4	3	1.3	252	0.10421	0.10421	3	0	LOC102586125 | LOC102599971 | LOC102606386
GO:0005215	transporter activity	1049	372	341.41	98	0.10496	0.02027	192	180	AAP2 | atpF | LOC102577776 | LOC102577864 | LOC102578156 | LOC102578176 | LOC102578180 | LOC102578847 | LOC102578967 | LOC102579146 | LOC102579380 | LOC102579545 | LOC102579559 | LOC102579568 | LOC102579637 | LOC102579805 | LOC102579882 | LOC102579915 | LOC102580279 | LOC102580328 | LOC102580573 | LOC102580650 | LOC102581029 | LOC102581284 | LOC102581665 | LOC102581811 | LOC102581812 | LOC1025818…	LOC102577514 | LOC102577730 | LOC102578357 | LOC102578605 | LOC102578709 | LOC102578833 | LOC102579205 | LOC102579490 | LOC102579572 | LOC102579621 | LOC102580089 | LOC102580245 | LOC102580570 | LOC102580589 | LOC102580634 | LOC102580688 | LOC102580805 | LOC102580842 | LOC102580919 | LOC102580958 | LOC102581142 | LOC102581157 | LOC102581213 | LOC102581374 | LOC102581453 | LOC102581477 | LOC102581…
GO:0010181	FMN binding	34	15	11.07	253	0.1058	0.1058	11	4	LOC102577656 | LOC102578812 | LOC102580234 | LOC102580455 | LOC102580516 | LOC102580598 | LOC102597308 | LOC102601899 | LOC102603281 | LOC102604120 | LOC102604882	LOC102579964 | LOC102597899 | LOC102598213 | LOC102601782
GO:0046527	glucosyltransferase activity	218	100	70.95	21	0.10976	2.5e-05	36	64	LOC102577573 | LOC102577674 | LOC102577712 | LOC102578787 | LOC102579214 | LOC102579965 | LOC102580643 | LOC102581151 | LOC102581533 | LOC102581928 | LOC102583835 | LOC102587505 | LOC102590221 | LOC102590518 | LOC102590545 | LOC102591177 | LOC102592693 | LOC102595703 | LOC102596452 | LOC102596686 | LOC102597344 | LOC102597760 | LOC102597825 | LOC102598076 | LOC102600045 | LOC102600382 | LOC102601…	LOC102577470 | LOC102577812 | LOC102578319 | LOC102578731 | LOC102578982 | LOC102580721 | LOC102581411 | LOC102581540 | LOC102581597 | LOC102582127 | LOC102582137 | LOC102582377 | LOC102582803 | LOC102582853 | LOC102583115 | LOC102583510 | LOC102583517 | LOC102583574 | LOC102583768 | LOC102583841 | LOC102584658 | LOC102587175 | LOC102587493 | LOC102588287 | LOC102588714 | LOC102590649 | LOC102590…
GO:0004337	geranyltranstransferase activity	11	6	3.58	255	0.11052	0.11052	3	3	LOC102580697 | LOC102589012 | LOC102589336	LOC102580033 | LOC102580359 | LOC102593756
GO:0004857	enzyme inhibitor activity	155	86	50.45	7	0.11091	2.9e-09	24	62	LOC102580567 | LOC102581183 | LOC102581529 | LOC102583156 | LOC102583978 | LOC102586456 | LOC102586789 | LOC102586828 | LOC102588026 | LOC102588169 | LOC102589789 | LOC102589829 | LOC102591194 | LOC102591741 | LOC102597597 | LOC102598671 | LOC102598997 | LOC102599158 | LOC102599476 | LOC102601992 | LOC107060911 | LOC107061909 | PME1 | PYL8	LOC102577555 | LOC102577681 | LOC102577909 | LOC102579244 | LOC102580526 | LOC102580584 | LOC102580870 | LOC102583996 | LOC102584206 | LOC102585421 | LOC102586384 | LOC102586496 | LOC102586876 | LOC102587031 | LOC102587273 | LOC102587310 | LOC102587430 | LOC102587467 | LOC102587590 | LOC102587840 | LOC102590014 | LOC102591739 | LOC102591866 | LOC102592480 | LOC102592592 | LOC102592643 | LOC102592…
GO:0004222	metalloendopeptidase activity	45	19	14.65	256	0.11107	0.11107	16	3	LOC102579900 | LOC102580362 | LOC102580747 | LOC102580845 | LOC102582577 | LOC102584781 | LOC102585296 | LOC102585612 | LOC102585927 | LOC102590643 | LOC102591157 | LOC102591510 | LOC102593764 | LOC102599696 | LOC102599709 | LOC102605424	LOC102591586 | LOC102592086 | LOC102592421
GO:0016765	transferase activity, transferring alkyl or aryl (other than methyl) groups	112	55	36.45	30	0.11167	0.00019	20	35	CBL | DHAR2 | LOC102578513 | LOC102580697 | LOC102580720 | LOC102581469 | LOC102581796 | LOC102582540 | LOC102582972 | LOC102586756 | LOC102589012 | LOC102589336 | LOC102590420 | LOC102594989 | LOC102598979 | LOC102599418 | LOC102601571 | LOC102602918 | LOC102603629 | SHKB	DHAR | LOC102578902 | LOC102579204 | LOC102579851 | LOC102580033 | LOC102580173 | LOC102580359 | LOC102581159 | LOC102583433 | LOC102584494 | LOC102586863 | LOC102587200 | LOC102589125 | LOC102589684 | LOC102589744 | LOC102591461 | LOC102592934 | LOC102593019 | LOC102593756 | LOC102593841 | LOC102597085 | LOC102598723 | LOC102599054 | LOC102599376 | LOC102599650 | LOC102600033 | LOC102600687 | LO…
GO:0043621	protein self-association	56	23	18.23	257	0.11221	0.11221	20	3	FTSZ1 | LOC102578614 | LOC102579242 | LOC102580156 | LOC102583999 | LOC102584564 | LOC102585006 | LOC102586865 | LOC102589445 | LOC102597228 | LOC102597854 | LOC102598943 | LOC102598958 | LOC102599221 | LOC102599508 | LOC102599969 | LOC102602127 | LOC102602329 | LOC102602562 | LOC102604383	LOC102586775 | LOC102591951 | LOC102597073
GO:0019840	isoprenoid binding	16	8	5.21	258	0.11243	0.11243	3	5	LOC102580567 | LOC102591194 | PYL8	LOC102579350 | LOC102580526 | LOC102591866 | LOC102604114 | LOC102604924
GO:0080054	low-affinity nitrate transmembrane transporter activity	16	8	5.21	259	0.11243	0.11243	3	5	LOC102580650 | LOC102593188 | LOC102600327	LOC102581453 | LOC102591974 | LOC102592301 | LOC102592755 | LOC102593093
GO:0004864	protein phosphatase inhibitor activity	16	8	5.21	260	0.11243	0.11243	3	5	LOC102580567 | LOC102591194 | PYL8	LOC102580526 | LOC102591866 | LOC102592592 | LOC102604114 | LOC102605772
GO:0016209	antioxidant activity	142	69	46.22	22	0.11315	4.8e-05	31	38	CAT1 | DHAR2 | LOC102577750 | LOC102579602 | LOC102580068 | LOC102580199 | LOC102581092 | LOC102582471 | LOC102582842 | LOC102583123 | LOC102583448 | LOC102585390 | LOC102585566 | LOC102585914 | LOC102586605 | LOC102588026 | LOC102589036 | LOC102589252 | LOC102590935 | LOC102591426 | LOC102592429 | LOC102594810 | LOC102594915 | LOC102595667 | LOC102596217 | LOC102597359 | LOC102598404 | LOC102599…	DHAR | LOC102577566 | LOC102578144 | LOC102578391 | LOC102579392 | LOC102580092 | LOC102580657 | LOC102581043 | LOC102582282 | LOC102583921 | LOC102585502 | LOC102585990 | LOC102587234 | LOC102587803 | LOC102588050 | LOC102588174 | LOC102590326 | LOC102591548 | LOC102592114 | LOC102592222 | LOC102592332 | LOC102592844 | LOC102595116 | LOC102595471 | LOC102595600 | LOC102595940 | LOC102596274 | LO…
GO:0030247	polysaccharide binding	87	34	28.32	263	0.11793	0.11793	12	22	DE2 | GWD3 | LOC102577674 | LOC102581761 | LOC102583800 | LOC102584244 | LOC102584582 | LOC102584903 | LOC102586770 | LOC102587020 | LOC102598488 | LOC102606111	LOC102579470 | LOC102580513 | LOC102581197 | LOC102581967 | LOC102583561 | LOC102584266 | LOC102584343 | LOC102584876 | LOC102585361 | LOC102586743 | LOC102586811 | LOC102587248 | LOC102587279 | LOC102587485 | LOC102587570 | LOC102587903 | LOC102588604 | LOC102589773 | LOC102597718 | LOC102600683 | LOC102601539 | LOC102605656
GO:0001871	pattern binding	87	34	28.32	264	0.11793	0.11793	12	22	DE2 | GWD3 | LOC102577674 | LOC102581761 | LOC102583800 | LOC102584244 | LOC102584582 | LOC102584903 | LOC102586770 | LOC102587020 | LOC102598488 | LOC102606111	LOC102579470 | LOC102580513 | LOC102581197 | LOC102581967 | LOC102583561 | LOC102584266 | LOC102584343 | LOC102584876 | LOC102585361 | LOC102586743 | LOC102586811 | LOC102587248 | LOC102587279 | LOC102587485 | LOC102587570 | LOC102587903 | LOC102588604 | LOC102589773 | LOC102597718 | LOC102600683 | LOC102601539 | LOC102605656
GO:0042802	identical protein binding	354	126	115.21	265	0.11919	0.11919	75	51	FTSZ1 | LOC102577626 | LOC102577881 | LOC102577904 | LOC102577925 | LOC102578140 | LOC102579754 | LOC102579759 | LOC102580316 | LOC102580483 | LOC102580567 | LOC102581018 | LOC102581052 | LOC102581525 | LOC102582386 | LOC102582736 | LOC102582813 | LOC102582999 | LOC102583141 | LOC102583898 | LOC102584509 | LOC102584564 | LOC102584623 | LOC102585404 | LOC102585610 | LOC102585912 | LOC102586441 | L…	LOC102578406 | LOC102579361 | LOC102580217 | LOC102580526 | LOC102581597 | LOC102581965 | LOC102582155 | LOC102582853 | LOC102583507 | LOC102583517 | LOC102583841 | LOC102584270 | LOC102585621 | LOC102585799 | LOC102586069 | LOC102586706 | LOC102586742 | LOC102587843 | LOC102588581 | LOC102589138 | LOC102589345 | LOC102590378 | LOC102591866 | LOC102591885 | LOC102593064 | LOC102593932 | LOC102595…
GO:0031406	carboxylic acid binding	127	48	41.33	266	0.12111	0.12111	28	20	LOC102579285 | LOC102579641 | LOC102580567 | LOC102581329 | LOC102582229 | LOC102583425 | LOC102587087 | LOC102588190 | LOC102588329 | LOC102591194 | LOC102591304 | LOC102591893 | LOC102591955 | LOC102592573 | LOC102594553 | LOC102595508 | LOC102596265 | LOC102596379 | LOC102596625 | LOC102597108 | LOC102597565 | LOC102598195 | LOC102598264 | LOC102602308 | LOC102603450 | LOC102604712 | LOC102606…	ACO1 | ACO2 | LOC102579350 | LOC102580248 | LOC102580526 | LOC102581080 | LOC102581670 | LOC102584001 | LOC102584088 | LOC102588911 | LOC102591292 | LOC102591866 | LOC102592023 | LOC102594912 | LOC102595909 | LOC102597873 | LOC102599620 | LOC102604114 | LOC102604924 | LOC107058537
GO:0043177	organic acid binding	127	48	41.33	267	0.12111	0.12111	28	20	LOC102579285 | LOC102579641 | LOC102580567 | LOC102581329 | LOC102582229 | LOC102583425 | LOC102587087 | LOC102588190 | LOC102588329 | LOC102591194 | LOC102591304 | LOC102591893 | LOC102591955 | LOC102592573 | LOC102594553 | LOC102595508 | LOC102596265 | LOC102596379 | LOC102596625 | LOC102597108 | LOC102597565 | LOC102598195 | LOC102598264 | LOC102602308 | LOC102603450 | LOC102604712 | LOC102606…	ACO1 | ACO2 | LOC102579350 | LOC102580248 | LOC102580526 | LOC102581080 | LOC102581670 | LOC102584001 | LOC102584088 | LOC102588911 | LOC102591292 | LOC102591866 | LOC102592023 | LOC102594912 | LOC102595909 | LOC102597873 | LOC102599620 | LOC102604114 | LOC102604924 | LOC107058537
GO:0015267	channel activity	127	48	41.33	268	0.12111	0.12111	29	19	LOC102579637 | LOC102581029 | LOC102582034 | LOC102584394 | LOC102585804 | LOC102586416 | LOC102589399 | LOC102589703 | LOC102589726 | LOC102589750 | LOC102590714 | LOC102590797 | LOC102591882 | LOC102591890 | LOC102593047 | LOC102593526 | LOC102595835 | LOC102596252 | LOC102600681 | LOC102601323 | LOC102601748 | LOC102602221 | LOC102602321 | LOC102603214 | LOC102606129 | LOC107059918 | MIP2 | NI…	LOC102580958 | LOC102581374 | LOC102581965 | LOC102581997 | LOC102582557 | LOC102583846 | LOC102583901 | LOC102585706 | LOC102595398 | LOC102597049 | LOC102597373 | LOC102597988 | LOC102600393 | LOC102603937 | LOC102604369 | LOC102604448 | LOC102604911 | LOC102605116 | SKT3
GO:0022803	passive transmembrane transporter activity	127	48	41.33	269	0.12111	0.12111	29	19	LOC102579637 | LOC102581029 | LOC102582034 | LOC102584394 | LOC102585804 | LOC102586416 | LOC102589399 | LOC102589703 | LOC102589726 | LOC102589750 | LOC102590714 | LOC102590797 | LOC102591882 | LOC102591890 | LOC102593047 | LOC102593526 | LOC102595835 | LOC102596252 | LOC102600681 | LOC102601323 | LOC102601748 | LOC102602221 | LOC102602321 | LOC102603214 | LOC102606129 | LOC107059918 | MIP2 | NI…	LOC102580958 | LOC102581374 | LOC102581965 | LOC102581997 | LOC102582557 | LOC102583846 | LOC102583901 | LOC102585706 | LOC102595398 | LOC102597049 | LOC102597373 | LOC102597988 | LOC102600393 | LOC102603937 | LOC102604369 | LOC102604448 | LOC102604911 | LOC102605116 | SKT3
GO:0022857	transmembrane transporter activity	855	306	278.27	99	0.12459	0.02081	154	152	AAP2 | atpF | LOC102577864 | LOC102578156 | LOC102578176 | LOC102578180 | LOC102578847 | LOC102578967 | LOC102579545 | LOC102579559 | LOC102579568 | LOC102579637 | LOC102579805 | LOC102579882 | LOC102579915 | LOC102580279 | LOC102580573 | LOC102580650 | LOC102581029 | LOC102581284 | LOC102581811 | LOC102581812 | LOC102581856 | LOC102581888 | LOC102581903 | LOC102582034 | LOC102582045 | LOC1025822…	LOC102577730 | LOC102578357 | LOC102578709 | LOC102578833 | LOC102579205 | LOC102579490 | LOC102579572 | LOC102580089 | LOC102580245 | LOC102580570 | LOC102580589 | LOC102580634 | LOC102580805 | LOC102580958 | LOC102581142 | LOC102581157 | LOC102581213 | LOC102581374 | LOC102581453 | LOC102581477 | LOC102581599 | LOC102581955 | LOC102581965 | LOC102581997 | LOC102582059 | LOC102582321 | LOC102582…
GO:0022838	substrate-specific channel activity	116	44	37.75	270	0.12707	0.12707	25	19	LOC102579637 | LOC102582034 | LOC102584394 | LOC102585804 | LOC102586416 | LOC102589703 | LOC102589750 | LOC102590714 | LOC102590797 | LOC102591882 | LOC102591890 | LOC102593047 | LOC102593526 | LOC102595835 | LOC102596252 | LOC102600681 | LOC102601323 | LOC102601748 | LOC102602321 | LOC102603214 | LOC102606129 | LOC107059918 | MIP2 | NIP | SKT2	LOC102580958 | LOC102581374 | LOC102581965 | LOC102581997 | LOC102582557 | LOC102583846 | LOC102583901 | LOC102585706 | LOC102595398 | LOC102597049 | LOC102597373 | LOC102597988 | LOC102600393 | LOC102603937 | LOC102604369 | LOC102604448 | LOC102604911 | LOC102605116 | SKT3
GO:0016701	oxidoreductase activity, acting on single donors with incorporation of molecular oxygen	43	18	13.99	271	0.12751	0.12751	9	9	LOC102579316 | LOC102581808 | LOC102583448 | LOC102584109 | LOC102592765 | LOC102594460 | LOC102595018 | LOC102604120 | LOC102605482	LOC102581550 | LOC102589305 | LOC102594007 | LOC102594942 | LOC102596122 | LOC102596456 | LOC102602580 | LOC102604305 | POTLX-3
GO:0008422	beta-glucosidase activity	68	27	22.13	272	0.12924	0.12924	11	16	LOC102582742 | LOC102583088 | LOC102583800 | LOC102586545 | LOC102586770 | LOC102587020 | LOC102587222 | LOC102589015 | LOC102593011 | LOC102593280 | LOC102593436	LOC102579470 | LOC102580738 | LOC102581967 | LOC102584095 | LOC102584844 | LOC102587248 | LOC102587570 | LOC102588604 | LOC102589208 | LOC102594958 | LOC102595473 | LOC102599864 | LOC102600683 | LOC102602430 | LOC102605428 | LOC102605560
GO:0004869	cysteine-type endopeptidase inhibitor activity	19	9	6.18	273	0.12932	0.12932	0	9		LOC102577681 | LOC102577909 | LOC102587310 | LOC102594249 | LOC102595908 | LOC102598989 | LOC102601109 | LOC107059455 | LOC107060494
GO:0016884	carbon-nitrogen ligase activity, with glutamine as amido-N-donor	19	9	6.18	274	0.12932	0.12932	5	4	LOC102581397 | LOC102587455 | LOC102594003 | LOC102594852 | LOC102595939	LOC102577576 | LOC102597174 | LOC102598399 | LOC102601214
GO:0015179	L-amino acid transmembrane transporter activity	35	15	11.39	275	0.13156	0.13156	5	10	LOC102590337 | LOC102593199 | LOC102595536 | LOC102596983 | LOC102605446	LOC102589367 | LOC102589686 | LOC102589739 | LOC102591835 | LOC102592875 | LOC102593025 | LOC102594925 | LOC102597538 | LOC102602073 | LOC102603292
GO:0000822	inositol hexakisphosphate binding	9	5	2.93	276	0.13297	0.13297	5	0	LOC102578575 | LOC102578728 | LOC102583018 | LOC102595865 | LOC107058008
GO:0031420	alkali metal ion binding	9	5	2.93	277	0.13297	0.13297	3	2	LOC102581596 | LOC102582462 | LOC102601765	LOC102579422 | LOC102597674
GO:0030955	potassium ion binding	9	5	2.93	278	0.13297	0.13297	3	2	LOC102581596 | LOC102582462 | LOC102601765	LOC102579422 | LOC102597674
GO:0042936	dipeptide transporter activity	9	5	2.93	279	0.13297	0.13297	0	5		LOC102579621 | LOC102583861 | LOC102592324 | LOC102604358 | LOC102605994
GO:0050275	scopoletin glucosyltransferase activity	9	5	2.93	280	0.13297	0.13297	1	4	LOC102602977	LOC102581597 | LOC102582853 | LOC102583517 | LOC102583841
GO:0015173	aromatic amino acid transmembrane transporter activity	9	5	2.93	281	0.13297	0.13297	0	5		LOC102589686 | LOC102589739 | LOC102591835 | LOC102593025 | LOC102603292
GO:0004743	pyruvate kinase activity	9	5	2.93	282	0.13297	0.13297	3	2	LOC102581596 | LOC102582462 | LOC102601765	LOC102579422 | LOC102597674
GO:0050593	N-methylcoclaurine 3'-monooxygenase activity	9	5	2.93	283	0.13297	0.13297	0	5		LOC102578606 | LOC102582095 | LOC102583096 | LOC102591174 | LOC102593724
GO:0008519	ammonium transmembrane transporter activity	9	5	2.93	284	0.13297	0.13297	3	2	LOC102582511 | LOC102593526 | LOC102601335	LOC102578709 | LOC102591244
GO:0001077	transcriptional activator activity, RNA polymerase II core promoter proximal region sequence-specific binding	14	7	4.56	285	0.13462	0.13462	3	4	LOC102583099 | LOC102586062 | LOC102603199	LOC102578279 | LOC102600943 | LOC102601581 | LOC102604374
GO:0017056	structural constituent of nuclear pore	14	7	4.56	286	0.13462	0.13462	5	2	LOC102579146 | LOC102591614 | LOC102594412 | LOC102595233 | LOC102602221	LOC102588949 | LOC107061833
GO:0005310	dicarboxylic acid transmembrane transporter activity	14	7	4.56	287	0.13462	0.13462	1	6	LOC102600681	LOC102578357 | LOC102592875 | LOC102594902 | LOC102597049 | LOC102599542 | LOC102602073
GO:0016843	amine-lyase activity	14	7	4.56	288	0.13462	0.13462	0	7		LOC102582023 | LOC102587059 | LOC102587252 | LOC102588958 | LOC102598601 | LOC102599193 | LOC102605007
GO:0015077	monovalent inorganic cation transmembrane transporter activity	154	57	50.12	289	0.13542	0.13542	35	22	atpF | LOC102577864 | LOC102578176 | LOC102582511 | LOC102582778 | LOC102583128 | LOC102584644 | LOC102584964 | LOC102585214 | LOC102586097 | LOC102587082 | LOC102588368 | LOC102589135 | LOC102589621 | LOC102589750 | LOC102590797 | LOC102591066 | LOC102591175 | LOC102591413 | LOC102593047 | LOC102593526 | LOC102595807 | LOC102596252 | LOC102596547 | LOC102600657 | LOC102601335 | LOC102601455 | LO…	LOC102578709 | LOC102581965 | LOC102582937 | LOC102583699 | LOC102583757 | LOC102583901 | LOC102586526 | LOC102588636 | LOC102589509 | LOC102590160 | LOC102591244 | LOC102592224 | LOC102595577 | LOC102596079 | LOC102597988 | LOC102599860 | LOC102602825 | LOC102603904 | LOC102603946 | LOC102604369 | LOC102604911 | SKT3
GO:0016798	hydrolase activity, acting on glycosyl bonds	304	119	98.94	78	0.14121	0.00841	49	70	LOC102577806 | LOC102577824 | LOC102578932 | LOC102579717 | LOC102580232 | LOC102580643 | LOC102580651 | LOC102582742 | LOC102583088 | LOC102583800 | LOC102584563 | LOC102584609 | LOC102584887 | LOC102586312 | LOC102586545 | LOC102586571 | LOC102586770 | LOC102587020 | LOC102587222 | LOC102588393 | LOC102588661 | LOC102588957 | LOC102589015 | LOC102589117 | LOC102589512 | LOC102589644 | LOC102589…	LOC102577835 | LOC102578193 | LOC102578319 | LOC102579470 | LOC102579939 | LOC102580398 | LOC102580456 | LOC102580604 | LOC102580738 | LOC102581240 | LOC102581381 | LOC102581676 | LOC102581967 | LOC102582315 | LOC102582654 | LOC102584095 | LOC102584705 | LOC102584844 | LOC102585179 | LOC102585301 | LOC102585640 | LOC102585857 | LOC102587248 | LOC102587337 | LOC102587549 | LOC102587570 | LOC102587…
GO:0022804	active transmembrane transporter activity	416	146	135.39	290	0.14177	0.14177	74	72	AAP2 | LOC102577864 | LOC102578176 | LOC102578847 | LOC102578967 | LOC102579568 | LOC102579805 | LOC102579882 | LOC102579915 | LOC102581029 | LOC102581284 | LOC102581811 | LOC102581856 | LOC102582538 | LOC102582778 | LOC102583128 | LOC102583997 | LOC102584121 | LOC102584711 | LOC102584946 | LOC102585214 | LOC102585813 | LOC102585882 | LOC102587630 | LOC102587959 | LOC102589135 | LOC102589496 | LO…	LOC102577730 | LOC102579205 | LOC102580089 | LOC102580245 | LOC102580570 | LOC102580589 | LOC102581157 | LOC102581213 | LOC102581955 | LOC102582059 | LOC102582557 | LOC102582600 | LOC102582859 | LOC102582937 | LOC102583640 | LOC102585305 | LOC102585621 | LOC102586029 | LOC102586662 | LOC102586669 | LOC102588636 | LOC102588731 | LOC102589030 | LOC102589419 | LOC102589439 | LOC102589479 | LOC102590…
GO:0015291	secondary active transmembrane transporter activity	242	87	78.76	291	0.14239	0.14239	36	51	AAP2 | LOC102578176 | LOC102579568 | LOC102579882 | LOC102579915 | LOC102581811 | LOC102581856 | LOC102582538 | LOC102583128 | LOC102583997 | LOC102585813 | LOC102589621 | LOC102590583 | LOC102591066 | LOC102593132 | LOC102594262 | LOC102594394 | LOC102596643 | LOC102597220 | LOC102597346 | LOC102597666 | LOC102598158 | LOC102598682 | LOC102598926 | LOC102599205 | LOC102599999 | LOC102601222 | LO…	LOC102577730 | LOC102579205 | LOC102580089 | LOC102580245 | LOC102580589 | LOC102581157 | LOC102581213 | LOC102581955 | LOC102582059 | LOC102582557 | LOC102582600 | LOC102582859 | LOC102582937 | LOC102583640 | LOC102585305 | LOC102586662 | LOC102586669 | LOC102588636 | LOC102588731 | LOC102589030 | LOC102589439 | LOC102589479 | LOC102590691 | LOC102591841 | LOC102591971 | LOC102592224 | LOC102592…
GO:0004568	chitinase activity	22	10	7.16	292	0.14375	0.14375	2	8	LOC102589117 | LOC102592970	LOC102577835 | LOC102580398 | LOC102580604 | LOC102587337 | LOC102590998 | LOC102599450 | LOC102600109 | LOC107059944
GO:0015075	ion transmembrane transporter activity	520	193	169.24	85	0.14433	0.01395	93	100	atpF | LOC102577864 | LOC102578176 | LOC102578180 | LOC102578847 | LOC102579637 | LOC102579882 | LOC102579915 | LOC102580650 | LOC102581811 | LOC102582034 | LOC102582045 | LOC102582511 | LOC102582538 | LOC102582778 | LOC102583128 | LOC102583581 | LOC102584394 | LOC102584644 | LOC102584945 | LOC102584964 | LOC102585214 | LOC102585804 | LOC102585813 | LOC102586097 | LOC102586416 | LOC102587082 | LO…	LOC102577730 | LOC102578357 | LOC102578709 | LOC102579205 | LOC102579490 | LOC102580245 | LOC102580634 | LOC102580958 | LOC102581157 | LOC102581453 | LOC102581599 | LOC102581955 | LOC102581965 | LOC102582321 | LOC102582557 | LOC102582859 | LOC102582937 | LOC102583699 | LOC102583757 | LOC102583846 | LOC102583901 | LOC102585305 | LOC102586091 | LOC102586526 | LOC102586662 | LOC102586669 | LOC102587…
GO:0004175	endopeptidase activity	290	103	94.38	293	0.15216	0.15216	66	37	clpP | LOC102578382 | LOC102578851 | LOC102578939 | LOC102579167 | LOC102579195 | LOC102579381 | LOC102579454 | LOC102579725 | LOC102579900 | LOC102580362 | LOC102580497 | LOC102580747 | LOC102580845 | LOC102580895 | LOC102581491 | LOC102581797 | LOC102582061 | LOC102582386 | LOC102582436 | LOC102582577 | LOC102582840 | LOC102583397 | LOC102583426 | LOC102583658 | LOC102584781 | LOC102585095 | LO…	LOC102580715 | LOC102580896 | LOC102584763 | LOC102585555 | LOC102586252 | LOC102586404 | LOC102587439 | LOC102587740 | LOC102588581 | LOC102589434 | LOC102589706 | LOC102591586 | LOC102591722 | LOC102592086 | LOC102592421 | LOC102593469 | LOC102593865 | LOC102593894 | LOC102594584 | LOC102594690 | LOC102595368 | LOC102595513 | LOC102595736 | LOC102596158 | LOC102597025 | LOC102599011 | LOC102600…
GO:0019212	phosphatase inhibitor activity	17	8	5.53	294	0.15406	0.15406	3	5	LOC102580567 | LOC102591194 | PYL8	LOC102580526 | LOC102591866 | LOC102592592 | LOC102604114 | LOC102605772
GO:0008238	exopeptidase activity	92	35	29.94	295	0.15453	0.15453	15	20	LOC102578826 | LOC102581214 | LOC102581354 | LOC102584238 | LOC102586762 | LOC102587227 | LOC102587246 | LOC102591471 | LOC102592985 | LOC102597467 | LOC102599956 | LOC102601334 | LOC102604189 | LOC102605210 | LOC107059747	LOC102578651 | LOC102582048 | LOC102584425 | LOC102585638 | LOC102586295 | LOC102591185 | LOC102591221 | LOC102592829 | LOC102592860 | LOC102594356 | LOC102594869 | LOC102594919 | LOC102595831 | LOC102595887 | LOC102599793 | LOC102601286 | LOC102601568 | LOC102606313 | LOC107058537 | LOC107062459
GO:0016620	oxidoreductase activity, acting on the aldehyde or oxo group of donors, NAD or NADP as acceptor	47	19	15.3	296	0.1588	0.1588	8	11	LOC102584059 | LOC102587206 | LOC102589658 | LOC102596301 | LOC102596523 | LOC102601446 | LOC102602150 | LOC102606161	LOC102577429 | LOC102577453 | LOC102577831 | LOC102581996 | LOC102584718 | LOC102589564 | LOC102592694 | LOC102593215 | LOC102601049 | LOC102602061 | LOC102605742
GO:0070008	serine-type exopeptidase activity	47	19	15.3	297	0.1588	0.1588	4	15	LOC102587227 | LOC102604189 | LOC102605210 | LOC107059747	LOC102585638 | LOC102586295 | LOC102591185 | LOC102591221 | LOC102592829 | LOC102592860 | LOC102594356 | LOC102594869 | LOC102594919 | LOC102595831 | LOC102599793 | LOC102601286 | LOC102601568 | LOC102606313 | LOC107062459
GO:0019900	kinase binding	78	30	25.39	298	0.15932	0.15932	15	15	LOC102577881 | LOC102579365 | LOC102583611 | LOC102585872 | LOC102587294 | LOC102590302 | LOC102590406 | LOC102590891 | LOC102593069 | LOC102593900 | LOC102598647 | LOC102600320 | LOC102602349 | LOC102603756 | LOC102604211	LOC102579788 | LOC102579973 | LOC102582923 | LOC102587169 | LOC102589108 | LOC102590361 | LOC102590795 | LOC102593315 | LOC102594648 | LOC102597117 | LOC102600199 | LOC102600576 | LOC102602712 | LOC102603297 | LOC102603475
GO:0047617	acyl-CoA hydrolase activity	7	4	2.28	299	0.16136	0.16136	0	4		LOC102582529 | LOC102592055 | LOC102593544 | LOC102600344
GO:0004143	diacylglycerol kinase activity	7	4	2.28	300	0.16136	0.16136	1	3	LOC102598468	LOC102588823 | LOC102603370 | LOC102603545
GO:0016157	sucrose synthase activity	7	4	2.28	301	0.16136	0.16136	3	1	LOC102577712 | LOC102581151 | SPS	SS16
GO:0015665	alcohol transmembrane transporter activity	7	4	2.28	302	0.16136	0.16136	2	2	LOC102590122 | LOC102601335	LOC102591244 | LOC102599356
GO:0000156	phosphorelay response regulator activity	7	4	2.28	303	0.16136	0.16136	4	0	LOC102596771 | LOC102599826 | LOC102601166 | LOC102602758
GO:1901618	organic hydroxy compound transmembrane transporter activity	7	4	2.28	304	0.16136	0.16136	2	2	LOC102590122 | LOC102601335	LOC102591244 | LOC102599356
GO:0000224	peptide-N4-(N-acetyl-beta-glucosaminyl)asparagine amidase activity	7	4	2.28	305	0.16136	0.16136	1	3	LOC107061668	LOC102602647 | LOC107061667 | LOC107062346
GO:0016646	oxidoreductase activity, acting on the CH-NH group of donors, NAD or NADP as acceptor	12	6	3.91	306	0.16224	0.16224	4	2	LOC102578570 | LOC102587729 | LOC102593228 | LOC102599558	LOC102588923 | LOC102596086
GO:0005086	ARF guanyl-nucleotide exchange factor activity	12	6	3.91	307	0.16224	0.16224	5	1	LOC102584509 | LOC102589034 | LOC102589969 | LOC102597485 | LOC102602090	LOC102591878
GO:0015144	carbohydrate transmembrane transporter activity	64	25	20.83	308	0.16299	0.16299	13	12	LOC102578156 | LOC102579915 | LOC102581811 | LOC102585813 | LOC102588269 | LOC102590122 | LOC102597118 | LOC102597346 | LOC102599205 | LOC102600803 | LOC102601222 | LOC102602074 | LOC102605525	LOC102577730 | LOC102582859 | LOC102590691 | LOC102591841 | LOC102591971 | LOC102599356 | LOC102599749 | LOC102600144 | LOC102600477 | LOC102601634 | LOC102605639 | LOC102606346
GO:0042803	protein homodimerization activity	206	74	67.05	309	0.16668	0.16668	44	30	LOC102577626 | LOC102577881 | LOC102577925 | LOC102579759 | LOC102580316 | LOC102580567 | LOC102581018 | LOC102581525 | LOC102582736 | LOC102582813 | LOC102583898 | LOC102584509 | LOC102584623 | LOC102585404 | LOC102585912 | LOC102587571 | LOC102589373 | LOC102589399 | LOC102589405 | LOC102589969 | LOC102590384 | LOC102590568 | LOC102591194 | LOC102592443 | LOC102593605 | LOC102597667 | LOC102597…	LOC102579361 | LOC102580217 | LOC102580526 | LOC102582155 | LOC102584270 | LOC102585621 | LOC102586706 | LOC102586742 | LOC102587843 | LOC102589345 | LOC102590378 | LOC102591866 | LOC102593932 | LOC102597132 | LOC102597661 | LOC102598075 | LOC102598609 | LOC102599766 | LOC102600699 | LOC102600946 | LOC102601693 | LOC102602167 | LOC102602367 | LOC102602737 | LOC102602997 | LOC102603647 | LOC102604…
GO:0099516	ion antiporter activity	28	12	9.11	310	0.16704	0.16704	8	4	LOC102578176 | LOC102583128 | LOC102589621 | LOC102591066 | LOC102593132 | LOC102597346 | LOC102602965 | LOC102605062	LOC102582937 | LOC102585305 | LOC102596079 | LOC102602825
GO:0016645	oxidoreductase activity, acting on the CH-NH group of donors	28	12	9.11	311	0.16704	0.16704	4	8	LOC102578570 | LOC102587729 | LOC102593228 | LOC102599558	CKX4 | CKX5 | LOC102579310 | LOC102588395 | LOC102588726 | LOC102588923 | LOC102591553 | LOC102596086
GO:0102483	scopolin beta-glucosidase activity	20	9	6.51	312	0.17005	0.17005	7	2	LOC102582742 | LOC102583088 | LOC102586545 | LOC102587222 | LOC102589015 | LOC102593011 | LOC102593436	LOC102584844 | LOC102599864
GO:0016854	racemase and epimerase activity	42	17	13.67	313	0.17458	0.17458	7	10	LOC102579434 | LOC102580598 | LOC102586200 | LOC102590459 | LOC102594969 | LOC102597354 | LOC102603120	LOC102577923 | LOC102581503 | LOC102581884 | LOC102583148 | LOC102585025 | LOC102590807 | LOC102593955 | LOC102596014 | LOC102603888 | LOC102605537
GO:0016289	CoA hydrolase activity	23	10	7.49	314	0.18345	0.18345	2	8	LOC102579434 | LOC102594263	LOC102582529 | LOC102592055 | LOC102592236 | LOC102592794 | LOC102593544 | LOC102596014 | LOC102600344 | LOC102605537
GO:0015491	cation:cation antiporter activity	15	7	4.88	315	0.1844	0.1844	4	3	LOC102578176 | LOC102583128 | LOC102589621 | LOC102591066	LOC102582937 | LOC102596079 | LOC102602825
GO:0005351	sugar:proton symporter activity	34	14	11.07	316	0.18501	0.18501	6	8	LOC102579915 | LOC102581811 | LOC102585813 | LOC102601222 | LOC102602074 | LOC102605525	LOC102590691 | LOC102591841 | LOC102591971 | LOC102599356 | LOC102599749 | LOC102601634 | LOC102605639 | LOC102606346
GO:0005402	cation:sugar symporter activity	34	14	11.07	317	0.18501	0.18501	6	8	LOC102579915 | LOC102581811 | LOC102585813 | LOC102601222 | LOC102602074 | LOC102605525	LOC102590691 | LOC102591841 | LOC102591971 | LOC102599356 | LOC102599749 | LOC102601634 | LOC102605639 | LOC102606346
GO:0016866	intramolecular transferase activity	51	20	16.6	319	0.19137	0.19137	7	13	LOC102585015 | LOC102591877 | LOC102593524 | LOC102594663 | LOC102599849 | LOC102601559 | LOC102603575	LOC102578340 | LOC102581012 | LOC102584052 | LOC102587962 | LOC102589020 | LOC102592553 | LOC102593367 | LOC102599197 | LOC102599479 | LOC102600538 | LOC102601908 | LOC102602954 | LOC102602978
GO:0016874	ligase activity	216	80	70.3	205	0.19161	0.09011	53	27	LOC102577502 | LOC102578397 | LOC102579285 | LOC102581126 | LOC102581384 | LOC102581397 | LOC102582364 | LOC102582830 | LOC102583051 | LOC102583167 | LOC102584328 | LOC102584652 | LOC102585223 | LOC102585772 | LOC102586340 | LOC102587028 | LOC102587113 | LOC102587455 | LOC102587729 | LOC102587849 | LOC102587923 | LOC102588059 | LOC102589212 | LOC102589405 | LOC102590201 | LOC102591333 | LOC102591…	LOC102577576 | LOC102578151 | LOC102578711 | LOC102578750 | LOC102581073 | LOC102584145 | LOC102584603 | LOC102584700 | LOC102587000 | LOC102588483 | LOC102589332 | LOC102593155 | LOC102594072 | LOC102594991 | LOC102595982 | LOC102596056 | LOC102596102 | LOC102596104 | LOC102596399 | LOC102596783 | LOC102597174 | LOC102598399 | LOC102600299 | LOC102601214 | LOC102602326 | LOC102603612 | LOC102605…
GO:0042973	glucan endo-1,3-beta-D-glucosidase activity	37	15	12.04	320	0.19253	0.19253	3	12	LOC102583800 | LOC102586770 | LOC102587020	LOC102579470 | LOC102580738 | LOC102581967 | LOC102587248 | LOC102587570 | LOC102588604 | LOC102589208 | LOC102594958 | LOC102595473 | LOC102600683 | LOC102605428 | LOC102605560
GO:0016671	oxidoreductase activity, acting on a sulfur group of donors, disulfide as acceptor	37	15	12.04	321	0.19253	0.19253	9	6	LOC102582471 | LOC102585390 | LOC102588026 | LOC102591517 | LOC102591898 | LOC102593474 | LOC102599560 | LOC102601102 | LOC102605867	LOC102589949 | LOC102595309 | LOC102595471 | LOC102600029 | LOC102601734 | LOC102604077
GO:0051087	chaperone binding	37	15	12.04	322	0.19253	0.19253	6	9	LOC102582736 | LOC102584137 | LOC102589792 | LOC102592944 | LOC102594350 | LOC102605233	LOC102578860 | LOC102582738 | LOC102586965 | LOC102587322 | LOC102587986 | LOC102599302 | LOC102600398 | LOC102600527 | LOC107060638
GO:0004312	fatty acid synthase activity	26	11	8.46	323	0.19483	0.19483	6	5	LOC102578766 | LOC102580061 | LOC102583082 | LOC102593496 | LOC102597411 | LOC102602484	LOC102583050 | LOC102596320 | LOC102597729 | LOC102602451 | LOC102603796
GO:2001070	starch binding	10	5	3.25	324	0.19722	0.19722	4	1	DE2 | GWD3 | LOC102577674 | LOC102606111	LOC102586811
GO:0008187	poly-pyrimidine tract binding	10	5	3.25	325	0.19722	0.19722	4	1	LOC102586495 | LOC102590165 | LOC102601319 | LOC102601992	LOC102583118
GO:0016421	CoA carboxylase activity	10	5	3.25	326	0.19722	0.19722	5	0	LOC102583167 | LOC102584328 | LOC102586340 | LOC102593052 | LOC102596438
GO:0015245	fatty acid transporter activity	10	5	3.25	327	0.19722	0.19722	1	4	LOC102587630	LOC102585621 | LOC102600699 | LOC102602737 | LOC107061417
GO:0022821	potassium ion antiporter activity	10	5	3.25	328	0.19722	0.19722	4	1	LOC102578176 | LOC102583128 | LOC102589621 | LOC102591066	LOC102592224
GO:0016885	ligase activity, forming carbon-carbon bonds	10	5	3.25	329	0.19722	0.19722	5	0	LOC102583167 | LOC102584328 | LOC102586340 | LOC102593052 | LOC102596438
GO:0004373	glycogen (starch) synthase activity	5	3	1.63	330	0.19832	0.19832	2	1	LOC102577674 | LOC102600045	LOC102583115
GO:0030267	glyoxylate reductase (NADP) activity	5	3	1.63	331	0.19832	0.19832	2	1	LOC102584035 | LOC102597677	LOC102603221
GO:0035198	miRNA binding	5	3	1.63	332	0.19832	0.19832	3	0	LOC102594078 | LOC102595869 | LOC102604021
GO:0044325	ion channel binding	5	3	1.63	333	0.19832	0.19832	0	3		LOC102583901 | LOC102597988 | LOC102599735
GO:0009882	blue light photoreceptor activity	5	3	1.63	334	0.19832	0.19832	3	0	LOC102580483 | LOC102583141 | LOC102597308
GO:0003830	beta-1,4-mannosylglycoprotein 4-beta-N-acetylglucosaminyltransferase activity	5	3	1.63	335	0.19832	0.19832	0	3		LOC102580971 | LOC102582440 | LOC102583339
GO:0043394	proteoglycan binding	5	3	1.63	336	0.19832	0.19832	2	1	LOC102601681 | LOC102605367	LOC102605708
GO:0016629	12-oxophytodienoate reductase activity	5	3	1.63	337	0.19832	0.19832	0	3		LOC102579964 | LOC102597899 | LOC102598213
GO:0047635	alanine-oxo-acid transaminase activity	5	3	1.63	338	0.19832	0.19832	2	1	LOC102586190 | LOC102588758	LOC102591453
GO:0004021	L-alanine:2-oxoglutarate aminotransferase activity	5	3	1.63	339	0.19832	0.19832	2	1	LOC102586190 | LOC102588758	LOC102591453
GO:0015172	acidic amino acid transmembrane transporter activity	5	3	1.63	340	0.19832	0.19832	1	2	LOC102597666	LOC102592875 | LOC102602073
GO:0002094	polyprenyltransferase activity	5	3	1.63	341	0.19832	0.19832	3	0	LOC102581469 | LOC102581796 | LOC102582972
GO:0022858	alanine transmembrane transporter activity	5	3	1.63	342	0.19832	0.19832	0	3		LOC102592875 | LOC102594925 | LOC102602073
GO:0003785	actin monomer binding	5	3	1.63	343	0.19832	0.19832	2	1	LOC102585270 | LOC102591859	LOC102580713
GO:0016856	racemase and epimerase activity, acting on hydroxy acids and derivatives	5	3	1.63	344	0.19832	0.19832	1	2	LOC102579434	LOC102596014 | LOC102605537
GO:0003922	GMP synthase (glutamine-hydrolyzing) activity	5	3	1.63	345	0.19832	0.19832	1	2	LOC102594852	LOC102597174 | LOC102598399
GO:0008692	3-hydroxybutyryl-CoA epimerase activity	5	3	1.63	346	0.19832	0.19832	1	2	LOC102579434	LOC102596014 | LOC102605537
GO:0052866	phosphatidylinositol phosphate phosphatase activity	18	8	5.86	347	0.2018	0.2018	5	3	LOC102580527 | LOC102581560 | LOC102582140 | LOC102599614 | LOC102603222	LOC102592846 | LOC102598120 | LOC102605375
GO:0016857	racemase and epimerase activity, acting on carbohydrates and derivatives	29	12	9.44	348	0.20463	0.20463	5	7	LOC102586200 | LOC102590459 | LOC102594969 | LOC102597354 | LOC102603120	LOC102577923 | LOC102581503 | LOC102581884 | LOC102585025 | LOC102590807 | LOC102593955 | LOC102603888
GO:0008509	anion transmembrane transporter activity	220	90	71.6	66	0.2071	0.0053	38	52	LOC102579882 | LOC102580650 | LOC102582511 | LOC102582538 | LOC102583581 | LOC102585804 | LOC102586416 | LOC102587630 | LOC102588269 | LOC102588602 | LOC102590122 | LOC102590337 | LOC102591882 | LOC102593132 | LOC102593188 | LOC102593199 | LOC102593526 | LOC102594414 | LOC102595536 | LOC102596643 | LOC102596983 | LOC102597220 | LOC102597346 | LOC102597463 | LOC102597666 | LOC102597950 | LOC102599…	LOC102577730 | LOC102578357 | LOC102578709 | LOC102579205 | LOC102580245 | LOC102580634 | LOC102580958 | LOC102581157 | LOC102581453 | LOC102581955 | LOC102582859 | LOC102583846 | LOC102585305 | LOC102586662 | LOC102586669 | LOC102587134 | LOC102588586 | LOC102588731 | LOC102589340 | LOC102589367 | LOC102589686 | LOC102589739 | LOC102590159 | LOC102591244 | LOC102591835 | LOC102591974 | LOC102592…
GO:0022891	substrate-specific transmembrane transporter activity	651	234	211.88	119	0.2081	0.03284	117	117	atpF | LOC102577864 | LOC102578156 | LOC102578176 | LOC102578180 | LOC102578847 | LOC102579559 | LOC102579637 | LOC102579882 | LOC102579915 | LOC102580279 | LOC102580650 | LOC102581029 | LOC102581811 | LOC102581812 | LOC102581888 | LOC102582034 | LOC102582045 | LOC102582213 | LOC102582511 | LOC102582538 | LOC102582778 | LOC102583128 | LOC102583581 | LOC102584394 | LOC102584644 | LOC102584945 | LO…	LOC102577730 | LOC102578357 | LOC102578709 | LOC102578833 | LOC102579205 | LOC102579490 | LOC102579572 | LOC102580245 | LOC102580634 | LOC102580805 | LOC102580958 | LOC102581157 | LOC102581374 | LOC102581453 | LOC102581599 | LOC102581955 | LOC102581965 | LOC102581997 | LOC102582321 | LOC102582557 | LOC102582859 | LOC102582937 | LOC102583699 | LOC102583757 | LOC102583846 | LOC102583901 | LOC102585…
GO:0051082	unfolded protein binding	89	33	28.97	349	0.20999	0.20999	22	11	LOC102577431 | LOC102578140 | LOC102578540 | LOC102578742 | LOC102578754 | LOC102584693 | LOC102586830 | LOC102587495 | LOC102588246 | LOC102590469 | LOC102591116 | LOC102592558 | LOC102592880 | LOC102592944 | LOC102593418 | LOC102594350 | LOC102597087 | LOC102600309 | LOC102602166 | LOC102602500 | LOC102602959 | LOC102603479	LOC102578806 | LOC102578860 | LOC102581294 | LOC102582738 | LOC102583875 | LOC102587986 | LOC102588480 | LOC102590274 | LOC102593059 | LOC102599302 | LOC102606145
GO:0016747	transferase activity, transferring acyl groups other than amino-acyl groups	331	115	107.73	350	0.21013	0.21013	41	74	LOC102578266 | LOC102578741 | LOC102578766 | LOC102579720 | LOC102580061 | LOC102580179 | LOC102580278 | LOC102580511 | LOC102580909 | LOC102583082 | LOC102583316 | LOC102584794 | LOC102587733 | LOC102587978 | LOC102588059 | LOC102588112 | LOC102588308 | LOC102590181 | LOC102590312 | LOC102590872 | LOC102591066 | LOC102591080 | LOC102592501 | LOC102593496 | LOC102594852 | LOC102597035 | LOC102597…	CER6 | LOC102577559 | LOC102577662 | LOC102578380 | LOC102578408 | LOC102579394 | LOC102579407 | LOC102580051 | LOC102580943 | LOC102581323 | LOC102582254 | LOC102582308 | LOC102583050 | LOC102583117 | LOC102583750 | LOC102584033 | LOC102584205 | LOC102584430 | LOC102585209 | LOC102585403 | LOC102585638 | LOC102586193 | LOC102586295 | LOC102586748 | LOC102587207 | LOC102588095 | LOC102588483 | LO…
GO:0016903	oxidoreductase activity, acting on the aldehyde or oxo group of donors	69	26	22.46	351	0.21497	0.21497	12	14	DXS1 | LOC102584059 | LOC102587206 | LOC102589658 | LOC102594566 | LOC102596284 | LOC102596301 | LOC102596523 | LOC102601446 | LOC102602150 | LOC102606109 | LOC102606161	LOC102577429 | LOC102577453 | LOC102577831 | LOC102580777 | LOC102581996 | LOC102584718 | LOC102587414 | LOC102589564 | LOC102592694 | LOC102593215 | LOC102601049 | LOC102602061 | LOC102602122 | LOC102605742
GO:0022890	inorganic cation transmembrane transporter activity	260	91	84.62	352	0.2153	0.2153	52	39	atpF | LOC102577864 | LOC102578176 | LOC102578180 | LOC102578847 | LOC102582034 | LOC102582045 | LOC102582511 | LOC102582778 | LOC102583128 | LOC102584394 | LOC102584644 | LOC102584945 | LOC102584964 | LOC102585214 | LOC102586097 | LOC102587082 | LOC102588368 | LOC102589135 | LOC102589621 | LOC102589750 | LOC102590797 | LOC102591066 | LOC102591175 | LOC102591413 | LOC102593047 | LOC102593435 | LO…	LOC102578709 | LOC102579490 | LOC102581599 | LOC102581965 | LOC102582321 | LOC102582557 | LOC102582937 | LOC102583699 | LOC102583757 | LOC102583901 | LOC102586091 | LOC102586526 | LOC102588636 | LOC102588995 | LOC102589419 | LOC102589509 | LOC102590160 | LOC102591244 | LOC102591680 | LOC102591949 | LOC102591952 | LOC102592224 | LOC102593230 | LOC102593875 | LOC102595577 | LOC102596079 | LOC102597…
GO:0051540	metal cluster binding	133	48	43.29	353	0.21553	0.21553	40	8	FES | LOC102578342 | LOC102578812 | LOC102579316 | LOC102580516 | LOC102581126 | LOC102582039 | LOC102582116 | LOC102582881 | LOC102583051 | LOC102586075 | LOC102587437 | LOC102590013 | LOC102591285 | LOC102591871 | LOC102592556 | LOC102592765 | LOC102594417 | LOC102594460 | LOC102595047 | LOC102595988 | LOC102596224 | LOC102596284 | LOC102596437 | LOC102596980 | LOC102597023 | LOC102597039 | LOC…	LOC102578567 | LOC102579702 | LOC102589342 | LOC102591260 | LOC102592402 | LOC102594741 | LOC102599766 | LOC102600029
GO:0051536	iron-sulfur cluster binding	133	48	43.29	354	0.21553	0.21553	40	8	FES | LOC102578342 | LOC102578812 | LOC102579316 | LOC102580516 | LOC102581126 | LOC102582039 | LOC102582116 | LOC102582881 | LOC102583051 | LOC102586075 | LOC102587437 | LOC102590013 | LOC102591285 | LOC102591871 | LOC102592556 | LOC102592765 | LOC102594417 | LOC102594460 | LOC102595047 | LOC102595988 | LOC102596224 | LOC102596284 | LOC102596437 | LOC102596980 | LOC102597023 | LOC102597039 | LOC…	LOC102578567 | LOC102579702 | LOC102589342 | LOC102591260 | LOC102592402 | LOC102594741 | LOC102599766 | LOC102600029
GO:0046915	transition metal ion transmembrane transporter activity	35	14	11.39	356	0.22064	0.22064	8	6	LOC102578180 | LOC102578847 | LOC102582045 | LOC102594749 | LOC102597236 | LOC102602884 | LOC102604572 | LOC102604607	LOC102581599 | LOC102582321 | LOC102591949 | LOC102593230 | LOC102593875 | LOC102602842
GO:0016628	oxidoreductase activity, acting on the CH-CH group of donors, NAD or NADP as acceptor	35	14	11.39	357	0.22064	0.22064	6	8	LOC102584296 | LOC102585543 | LOC102593496 | LOC102599631 | LOC102602338 | LOC102604604	LOC102579802 | LOC102579964 | LOC102587993 | LOC102596870 | LOC102597899 | LOC102598213 | LOC102599604 | LOC102604696
GO:0004564	beta-fructofuranosidase activity	13	6	4.23	358	0.22205	0.22205	3	3	LOC102588661 | LOC102597157 | PAIN-1	LOC102589904 | LOC102602949 | LOC102604230
GO:0004575	sucrose alpha-glucosidase activity	13	6	4.23	359	0.22205	0.22205	3	3	LOC102588661 | LOC102597157 | PAIN-1	LOC102589904 | LOC102602949 | LOC102604230
GO:0015556	C4-dicarboxylate transmembrane transporter activity	13	6	4.23	360	0.22205	0.22205	1	5	LOC102600681	LOC102578357 | LOC102594902 | LOC102597049 | LOC102599542 | LOC102602073
GO:0004040	amidase activity	13	6	4.23	361	0.22205	0.22205	3	3	LOC102592174 | LOC102595939 | LOC102602671	LOC102584904 | LOC102601214 | LOC102603241
GO:0042626	ATPase activity, coupled to transmembrane movement of substances	154	55	50.12	364	0.22326	0.22326	34	21	LOC102577864 | LOC102578847 | LOC102578967 | LOC102579805 | LOC102581284 | LOC102582778 | LOC102584121 | LOC102584711 | LOC102584946 | LOC102585214 | LOC102585882 | LOC102587630 | LOC102587959 | LOC102589135 | LOC102589832 | LOC102591175 | LOC102591413 | LOC102591937 | LOC102592142 | LOC102592336 | LOC102593435 | LOC102595993 | LOC102596547 | LOC102597236 | LOC102598518 | LOC102599999 | LOC102600…	LOC102580570 | LOC102581157 | LOC102585621 | LOC102586029 | LOC102589419 | LOC102590160 | LOC102590445 | LOC102591680 | LOC102591952 | LOC102594319 | LOC102595270 | LOC102596194 | LOC102596308 | LOC102600699 | LOC102602720 | LOC102602737 | LOC102603420 | LOC102603946 | LOC102604373 | LOC107061417 | PDR1
GO:0001228	transcriptional activator activity, RNA polymerase II transcription regulatory region sequence-specific binding	58	22	18.88	367	0.22852	0.22852	9	13	LOC102577469 | LOC102581702 | LOC102582606 | LOC102583099 | LOC102586062 | LOC102592735 | LOC102602254 | LOC102603199 | LOC102605353	LOC102578279 | LOC102583106 | LOC102584259 | LOC102585472 | LOC102587834 | LOC102592300 | LOC102592871 | LOC102595859 | LOC102600943 | LOC102601581 | LOC102604374 | LOC102606091 | LOC102606118
GO:0051539	4 iron, 4 sulfur cluster binding	61	23	19.85	368	0.23209	0.23209	19	4	LOC102578342 | LOC102578812 | LOC102581126 | LOC102582881 | LOC102583051 | LOC102586075 | LOC102591285 | LOC102591871 | LOC102594417 | LOC102595047 | LOC102596437 | LOC102596980 | LOC102597023 | LOC102597039 | LOC102597794 | LOC102599852 | LOC102599922 | LOC102599993 | LOC102600434	LOC102578567 | LOC102589342 | LOC102599766 | LOC102600029
GO:0016769	transferase activity, transferring nitrogenous groups	44	17	14.32	369	0.23843	0.23843	12	5	BCAT2 | LOC102578694 | LOC102582999 | LOC102586190 | LOC102586660 | LOC102588758 | LOC102589300 | LOC102592345 | LOC102593524 | LOC102597847 | LOC102600659 | LOC102602939	LOC102580299 | LOC102586777 | LOC102591453 | LOC102599962 | LOC102601259
GO:0008483	transaminase activity	44	17	14.32	370	0.23843	0.23843	12	5	BCAT2 | LOC102578694 | LOC102582999 | LOC102586190 | LOC102586660 | LOC102588758 | LOC102589300 | LOC102592345 | LOC102593524 | LOC102597847 | LOC102600659 | LOC102602939	LOC102580299 | LOC102586777 | LOC102591453 | LOC102599962 | LOC102601259
GO:0016820	hydrolase activity, acting on acid anhydrides, catalyzing transmembrane movement of substances	158	56	51.42	371	0.24168	0.24168	35	21	LOC102577864 | LOC102578847 | LOC102578967 | LOC102579805 | LOC102581284 | LOC102582778 | LOC102584121 | LOC102584711 | LOC102584946 | LOC102585214 | LOC102585882 | LOC102587630 | LOC102587959 | LOC102589135 | LOC102589496 | LOC102589832 | LOC102591175 | LOC102591413 | LOC102591937 | LOC102592142 | LOC102592336 | LOC102593435 | LOC102595993 | LOC102596547 | LOC102597236 | LOC102598518 | LOC102599…	LOC102580570 | LOC102581157 | LOC102585621 | LOC102586029 | LOC102589419 | LOC102590160 | LOC102590445 | LOC102591680 | LOC102591952 | LOC102594319 | LOC102595270 | LOC102596194 | LOC102596308 | LOC102600699 | LOC102602720 | LOC102602737 | LOC102603420 | LOC102603946 | LOC102604373 | LOC107061417 | PDR1
GO:0052593	tryptamine:oxygen oxidoreductase (deaminating) activity	8	4	2.6	372	0.24267	0.24267	1	3	LOC102580758	LOC102583802 | LOC102586593 | LOC102600413
GO:0052594	aminoacetone:oxygen oxidoreductase(deaminating) activity	8	4	2.6	373	0.24267	0.24267	1	3	LOC102580758	LOC102583802 | LOC102586593 | LOC102600413
GO:0052595	aliphatic-amine oxidase activity	8	4	2.6	374	0.24267	0.24267	1	3	LOC102580758	LOC102583802 | LOC102586593 | LOC102600413
GO:0052596	phenethylamine:oxygen oxidoreductase (deaminating) activity	8	4	2.6	375	0.24267	0.24267	1	3	LOC102580758	LOC102583802 | LOC102586593 | LOC102600413
GO:0015368	calcium:cation antiporter activity	8	4	2.6	376	0.24267	0.24267	1	3	LOC102591066	LOC102582937 | LOC102596079 | LOC102602825
GO:0042937	tripeptide transporter activity	8	4	2.6	377	0.24267	0.24267	0	4		LOC102583861 | LOC102592324 | LOC102604358 | LOC102605994
GO:0015386	potassium:proton antiporter activity	8	4	2.6	378	0.24267	0.24267	4	0	LOC102578176 | LOC102583128 | LOC102589621 | LOC102591066
GO:0033926	glycopeptide alpha-N-acetylgalactosaminidase activity	8	4	2.6	379	0.24267	0.24267	2	2	LOC102588661 | LOC102597157	LOC102589904 | LOC102602949
GO:0005375	copper ion transmembrane transporter activity	8	4	2.6	380	0.24267	0.24267	2	2	LOC102597236 | LOC102604607	LOC102591949 | LOC102593875
GO:0005451	monovalent cation:proton antiporter activity	8	4	2.6	381	0.24267	0.24267	4	0	LOC102578176 | LOC102583128 | LOC102589621 | LOC102591066
GO:0050734	hydroxycinnamoyltransferase activity	8	4	2.6	382	0.24267	0.24267	0	4		LOC102577559 | LOC102577662 | LOC102588095 | LOC102595755
GO:0052793	pectin acetylesterase activity	8	4	2.6	383	0.24267	0.24267	0	4		LOC102591143 | LOC102593311 | LOC102593635 | LOC102603554
GO:0004715	non-membrane spanning protein tyrosine kinase activity	8	4	2.6	384	0.24267	0.24267	0	4		LOC102594648 | LOC102600943 | LOC102601581 | LOC102604374
GO:0003968	RNA-directed 5'-3' RNA polymerase activity	8	4	2.6	385	0.24267	0.24267	3	1	LOC102578633 | LOC102578970 | LOC102602961	LOC107058537
GO:0003989	acetyl-CoA carboxylase activity	8	4	2.6	386	0.24267	0.24267	4	0	LOC102583167 | LOC102584328 | LOC102586340 | LOC102593052
GO:0043492	ATPase activity, coupled to movement of substances	164	58	53.38	387	0.24318	0.24318	35	23	LOC102577864 | LOC102578847 | LOC102578967 | LOC102579805 | LOC102581284 | LOC102582778 | LOC102584121 | LOC102584711 | LOC102584946 | LOC102585214 | LOC102585532 | LOC102585882 | LOC102587630 | LOC102587959 | LOC102589135 | LOC102589832 | LOC102591175 | LOC102591413 | LOC102591937 | LOC102592142 | LOC102592336 | LOC102593435 | LOC102595993 | LOC102596547 | LOC102597236 | LOC102598518 | LOC102599…	LOC102580570 | LOC102581157 | LOC102585621 | LOC102586029 | LOC102589419 | LOC102589917 | LOC102590160 | LOC102590445 | LOC102591680 | LOC102591952 | LOC102593677 | LOC102594319 | LOC102595270 | LOC102596194 | LOC102596308 | LOC102600699 | LOC102602720 | LOC102602737 | LOC102603420 | LOC102603946 | LOC102604373 | LOC107061417 | PDR1
GO:0015294	solute:cation symporter activity	47	18	15.3	388	0.24319	0.24319	8	10	LOC102579915 | LOC102581811 | LOC102585813 | LOC102601222 | LOC102601748 | LOC102602074 | LOC102603214 | LOC102605525	LOC102579205 | LOC102590691 | LOC102591841 | LOC102591971 | LOC102595306 | LOC102599356 | LOC102599749 | LOC102601634 | LOC102605639 | LOC102606346
GO:0005267	potassium channel activity	30	12	9.76	389	0.24549	0.24549	6	6	LOC102589750 | LOC102590797 | LOC102593047 | LOC102596252 | LOC107059918 | SKT2	LOC102581965 | LOC102583901 | LOC102597988 | LOC102604369 | LOC102604911 | SKT3
GO:0016746	transferase activity, transferring acyl groups	373	128	121.4	390	0.24621	0.24621	46	82	LOC102578266 | LOC102578741 | LOC102578766 | LOC102579720 | LOC102580061 | LOC102580179 | LOC102580278 | LOC102580511 | LOC102580909 | LOC102581214 | LOC102581960 | LOC102583082 | LOC102583316 | LOC102584794 | LOC102587733 | LOC102587978 | LOC102588059 | LOC102588112 | LOC102588308 | LOC102590181 | LOC102590312 | LOC102590457 | LOC102590872 | LOC102591066 | LOC102591080 | LOC102592501 | LOC102593…	CER6 | LOC102577559 | LOC102577662 | LOC102578380 | LOC102578408 | LOC102579394 | LOC102579407 | LOC102579671 | LOC102580051 | LOC102580943 | LOC102581323 | LOC102582254 | LOC102582308 | LOC102583050 | LOC102583117 | LOC102583750 | LOC102584033 | LOC102584205 | LOC102584430 | LOC102584948 | LOC102585209 | LOC102585403 | LOC102585638 | LOC102586193 | LOC102586295 | LOC102586748 | LOC102587207 | LO…
GO:0000900	translation repressor activity, nucleic acid binding	3	2	0.98	391	0.24881	0.24881	0	2		MADS16 | STMADS11
GO:0004321	fatty-acyl-CoA synthase activity	3	2	0.98	392	0.24881	0.24881	1	1	LOC102588059	LOC102588483
GO:0004326	tetrahydrofolylpolyglutamate synthase activity	3	2	0.98	393	0.24881	0.24881	2	0	LOC102599413 | LOC102603442
GO:0004345	glucose-6-phosphate dehydrogenase activity	3	2	0.98	394	0.24881	0.24881	1	1	LOC102594145	LOC102595038
GO:0046975	histone methyltransferase activity (H3-K36 specific)	3	2	0.98	395	0.24881	0.24881	2	0	LOC102591001 | LOC102600616
GO:0000827	inositol-1,3,4,5,6-pentakisphosphate kinase activity	3	2	0.98	396	0.24881	0.24881	0	2		LOC102581554 | LOC102595799
GO:0000828	inositol hexakisphosphate kinase activity	3	2	0.98	397	0.24881	0.24881	0	2		LOC102581554 | LOC102595799
GO:0000832	inositol hexakisphosphate 5-kinase activity	3	2	0.98	398	0.24881	0.24881	0	2		LOC102581554 | LOC102595799
GO:0009884	cytokinin receptor activity	3	2	0.98	399	0.24881	0.24881	2	0	LOC102587294 | LOC102603756
GO:0090416	nicotinate transporter activity	3	2	0.98	400	0.24881	0.24881	2	0	LOC102581888 | LOC102582213
GO:0090417	N-methylnicotinate transporter activity	3	2	0.98	401	0.24881	0.24881	2	0	LOC102581888 | LOC102582213
GO:0004420	hydroxymethylglutaryl-CoA reductase (NADPH) activity	3	2	0.98	402	0.24881	0.24881	0	2		LOC102577467 | LOC102577899
GO:0004665	prephenate dehydrogenase (NADP+) activity	3	2	0.98	403	0.24881	0.24881	0	2		LOC102579802 | LOC102587993
GO:0016426	tRNA (adenine) methyltransferase activity	3	2	0.98	404	0.24881	0.24881	0	2		LOC102584645 | LOC102597671
GO:0033730	arogenate dehydrogenase (NADP+) activity	3	2	0.98	405	0.24881	0.24881	0	2		LOC102579802 | LOC102587993
GO:0015563	uptake transmembrane transporter activity	3	2	0.98	406	0.24881	0.24881	1	1	NIP	LOC102595306
GO:0016672	oxidoreductase activity, acting on a sulfur group of donors, quinone or similar compound as acceptor	3	2	0.98	407	0.24881	0.24881	1	1	DHAR2	DHAR
GO:0016618	hydroxypyruvate reductase activity	3	2	0.98	408	0.24881	0.24881	1	1	LOC102597677	LOC102603221
GO:0046524	sucrose-phosphate synthase activity	3	2	0.98	409	0.24881	0.24881	2	0	LOC102581151 | SPS
GO:0017089	glycolipid transporter activity	3	2	0.98	410	0.24881	0.24881	1	1	LOC102601335	LOC102591244
GO:0033857	diphosphoinositol-pentakisphosphate kinase activity	3	2	0.98	411	0.24881	0.24881	0	2		LOC102581554 | LOC102595799
GO:0005354	galactose transmembrane transporter activity	3	2	0.98	412	0.24881	0.24881	1	1	LOC102605525	LOC102599356
GO:0004097	catechol oxidase activity	3	2	0.98	413	0.24881	0.24881	0	2		LOC102605738 | PPO
GO:0080124	pheophytinase activity	3	2	0.98	414	0.24881	0.24881	2	0	LOC102596969 | LOC102602388
GO:0008792	arginine decarboxylase activity	3	2	0.98	415	0.24881	0.24881	0	2		LOC102596487 | LOC102600980
GO:0004059	aralkylamine N-acetyltransferase activity	3	2	0.98	416	0.24881	0.24881	2	0	LOC102590181 | LOC102591080
GO:0004075	biotin carboxylase activity	3	2	0.98	417	0.24881	0.24881	2	0	LOC102586340 | LOC102596438
GO:0019148	D-cysteine desulfhydrase activity	3	2	0.98	418	0.24881	0.24881	2	0	LOC102584253 | LOC102605932
GO:0098809	nitrite reductase activity	3	2	0.98	419	0.24881	0.24881	2	0	LOC102578855 | LOC102596437
GO:0047100	glyceraldehyde-3-phosphate dehydrogenase (NADP+) (phosphorylating) activity	3	2	0.98	420	0.24881	0.24881	2	0	LOC102587206 | LOC102606161
GO:0035925	mRNA 3'-UTR AU-rich region binding	3	2	0.98	421	0.24881	0.24881	2	0	LOC102578344 | LOC102595397
GO:0008777	acetylornithine deacetylase activity	3	2	0.98	422	0.24881	0.24881	0	2		LOC102596243 | LOC102596574
GO:0070678	preprotein binding	3	2	0.98	423	0.24881	0.24881	2	0	LOC102583884 | LOC102602076
GO:0008977	prephenate dehydrogenase (NAD+) activity	3	2	0.98	424	0.24881	0.24881	0	2		LOC102579802 | LOC102587993
GO:0000099	sulfur amino acid transmembrane transporter activity	3	2	0.98	425	0.24881	0.24881	0	2		LOC102589367 | LOC102602073
GO:0047274	galactinol-sucrose galactosyltransferase activity	3	2	0.98	426	0.24881	0.24881	0	2		LOC102586320 | LOC102600524
GO:0008936	nicotinamidase activity	3	2	0.98	427	0.24881	0.24881	0	2		LOC102588699 | LOC102602851
GO:0015152	glucose-6-phosphate transmembrane transporter activity	3	2	0.98	428	0.24881	0.24881	0	2		LOC102577730 | LOC102582859
GO:0102293	pheophytinase b activity	3	2	0.98	429	0.24881	0.24881	0	2		LOC102584485 | LOC102599165
GO:0015182	L-asparagine transmembrane transporter activity	3	2	0.98	430	0.24881	0.24881	0	2		LOC102594925 | LOC102602073
GO:1900750	oligopeptide binding	3	2	0.98	431	0.24881	0.24881	1	1	LOC102589405	DHAR
GO:0015119	hexose phosphate transmembrane transporter activity	3	2	0.98	432	0.24881	0.24881	0	2		LOC102577730 | LOC102582859
GO:0015141	succinate transmembrane transporter activity	3	2	0.98	433	0.24881	0.24881	0	2		LOC102578357 | LOC102599542
GO:0018580	nitronate monooxygenase activity	3	2	0.98	434	0.24881	0.24881	1	1	LOC102604120	LOC102604305
GO:0043295	glutathione binding	3	2	0.98	435	0.24881	0.24881	1	1	LOC102589405	DHAR
GO:0016767	geranylgeranyl-diphosphate geranylgeranyltransferase activity	3	2	0.98	436	0.24881	0.24881	1	1	LOC102589336	LOC102593756
GO:0016752	sinapoyltransferase activity	3	2	0.98	437	0.24881	0.24881	0	2		LOC102594356 | LOC102601286
GO:0016753	O-sinapoyltransferase activity	3	2	0.98	438	0.24881	0.24881	0	2		LOC102594356 | LOC102601286
GO:0016992	lipoate synthase activity	3	2	0.98	439	0.24881	0.24881	2	0	LOC102581126 | LOC102583051
GO:0052723	inositol hexakisphosphate 1-kinase activity	3	2	0.98	440	0.24881	0.24881	0	2		LOC102581554 | LOC102595799
GO:0052724	inositol hexakisphosphate 3-kinase activity	3	2	0.98	441	0.24881	0.24881	0	2		LOC102581554 | LOC102595799
GO:0052736	beta-glucanase activity	3	2	0.98	442	0.24881	0.24881	0	2		LOC102585857 | LOC102598951
GO:0008569	ATP-dependent microtubule motor activity, minus-end-directed	3	2	0.98	443	0.24881	0.24881	1	1	LOC102577881	LOC102604241
GO:0045174	glutathione dehydrogenase (ascorbate) activity	3	2	0.98	444	0.24881	0.24881	1	1	DHAR2	DHAR
GO:0004856	xylulokinase activity	3	2	0.98	445	0.24881	0.24881	2	0	LOC102595504 | LOC102597340
GO:0050567	glutaminyl-tRNA synthase (glutamine-hydrolyzing) activity	3	2	0.98	446	0.24881	0.24881	1	1	LOC102595939	LOC102601214
GO:0004827	proline-tRNA ligase activity	3	2	0.98	447	0.24881	0.24881	1	1	LOC102597850	LOC102578711
GO:0003986	acetyl-CoA hydrolase activity	3	2	0.98	448	0.24881	0.24881	0	2		LOC102593544 | LOC102600344
GO:0008460	dTDP-glucose 4,6-dehydratase activity	3	2	0.98	449	0.24881	0.24881	0	2		LOC102579690 | LOC102592280
GO:0004362	glutathione-disulfide reductase activity	3	2	0.98	450	0.24881	0.24881	2	0	LOC102580199 | LOC102581092
GO:0019828	aspartic-type endopeptidase inhibitor activity	3	2	0.98	451	0.24881	0.24881	0	2		LOC102604256 | LOC102604582
GO:0008080	N-acetyltransferase activity	82	30	26.69	452	0.2508	0.2508	14	16	LOC102578266 | LOC102580278 | LOC102580511 | LOC102580909 | LOC102583316 | LOC102584794 | LOC102587733 | LOC102590181 | LOC102591080 | LOC102594852 | LOC102597035 | LOC102598178 | LOC102598874 | LOC102602068	LOC102578408 | LOC102579407 | LOC102580051 | LOC102583750 | LOC102584205 | LOC102591379 | LOC102592477 | LOC102598399 | LOC102601098 | LOC102601173 | LOC102601440 | LOC102601771 | LOC102602591 | LOC102603162 | LOC102606403 | LOC107060464
GO:0005487	nucleocytoplasmic transporter activity	19	8	6.18	453	0.25452	0.25452	6	2	LOC102579146 | LOC102581665 | LOC102594412 | LOC102596358 | LOC102598416 | LOC102602221	LOC102588949 | LOC107061833
GO:0015078	hydrogen ion transmembrane transporter activity	94	34	30.59	454	0.25813	0.25813	22	12	atpF | LOC102577864 | LOC102578176 | LOC102582778 | LOC102583128 | LOC102584644 | LOC102584964 | LOC102585214 | LOC102589135 | LOC102589621 | LOC102591066 | LOC102591175 | LOC102591413 | LOC102595807 | LOC102596547 | LOC102600657 | LOC102601455 | LOC102601748 | LOC102601902 | LOC102602016 | LOC102602820 | LOC102603214	LOC102582937 | LOC102583699 | LOC102583757 | LOC102588636 | LOC102589509 | LOC102590160 | LOC102595577 | LOC102596079 | LOC102599860 | LOC102602825 | LOC102603904 | LOC102603946
GO:0015079	potassium ion transmembrane transporter activity	59	22	19.2	455	0.25822	0.25822	14	8	LOC102578176 | LOC102583128 | LOC102586097 | LOC102587082 | LOC102588368 | LOC102589621 | LOC102589750 | LOC102590797 | LOC102591066 | LOC102593047 | LOC102596252 | LOC102602546 | LOC107059918 | SKT2	LOC102581965 | LOC102583901 | LOC102586526 | LOC102592224 | LOC102597988 | LOC102604369 | LOC102604911 | SKT3
GO:0005261	cation channel activity	62	23	20.18	456	0.26122	0.26122	11	12	LOC102579637 | LOC102582034 | LOC102584394 | LOC102589750 | LOC102590797 | LOC102593047 | LOC102596252 | LOC102601323 | LOC102606129 | LOC107059918 | SKT2	LOC102581965 | LOC102582557 | LOC102583901 | LOC102595398 | LOC102597373 | LOC102597988 | LOC102600393 | LOC102604369 | LOC102604448 | LOC102604911 | LOC102605116 | SKT3
GO:0019904	protein domain specific binding	62	23	20.18	457	0.26122	0.26122	15	8	LOC102584316 | LOC102585620 | LOC102588026 | LOC102589655 | LOC102592564 | LOC102592900 | LOC102593069 | LOC102594417 | LOC102596012 | LOC102596432 | LOC102597804 | LOC102597878 | LOC102598666 | LOC102600205 | LOC102602283	16R | LOC102583136 | LOC102583960 | LOC102595734 | LOC102599126 | LOC102601536 | LOC102604867 | LOC107058073
GO:0015295	solute:proton symporter activity	39	15	12.69	458	0.26435	0.26435	6	9	LOC102579915 | LOC102581811 | LOC102585813 | LOC102601222 | LOC102602074 | LOC102605525	LOC102579205 | LOC102590691 | LOC102591841 | LOC102591971 | LOC102599356 | LOC102599749 | LOC102601634 | LOC102605639 | LOC102606346
GO:0016627	oxidoreductase activity, acting on the CH-CH group of donors	68	25	22.13	459	0.26651	0.26651	15	10	LOC102577582 | LOC102579351 | LOC102582881 | LOC102583969 | LOC102584296 | LOC102585543 | LOC102589539 | LOC102592258 | LOC102593496 | LOC102598558 | LOC102599476 | LOC102599631 | LOC102600876 | LOC102602338 | LOC102604604	LOC102579802 | LOC102579964 | LOC102586921 | LOC102587993 | LOC102596870 | LOC102597624 | LOC102597899 | LOC102598213 | LOC102599604 | LOC102604696
GO:0015116	sulfate transmembrane transporter activity	11	5	3.58	460	0.26947	0.26947	2	3	LOC102579882 | LOC102597220	LOC102586662 | LOC102593036 | LOC102599542
GO:0015101	organic cation transmembrane transporter activity	11	5	3.58	461	0.26947	0.26947	3	2	LOC102582511 | LOC102593526 | LOC102601335	LOC102578709 | LOC102591244
GO:0004860	protein kinase inhibitor activity	11	5	3.58	462	0.26947	0.26947	2	3	LOC102581183 | LOC102599476	LOC102586876 | LOC102596697 | LOC102605030
GO:0001135	transcription factor activity, RNA polymerase II transcription factor recruiting	45	17	14.65	463	0.27349	0.27349	2	15	LOC102578287 | LOC102589616	LOC102581745 | LOC102582421 | LOC102586132 | LOC102587946 | LOC102589612 | LOC102589919 | LOC102595003 | LOC102596297 | LOC102596417 | LOC102600960 | LOC102601400 | LOC102601981 | LOC102602587 | LOC102603528 | LOC107061456
GO:0004532	exoribonuclease activity	25	10	8.14	464	0.27495	0.27495	7	3	LOC102578270 | LOC102588682 | LOC102589561 | LOC102589619 | LOC102592073 | LOC102599047 | LOC102604337	LOC102594631 | LOC102595031 | LOC102605889
GO:0016896	exoribonuclease activity, producing 5'-phosphomonoesters	25	10	8.14	465	0.27495	0.27495	7	3	LOC102578270 | LOC102588682 | LOC102589561 | LOC102589619 | LOC102592073 | LOC102599047 | LOC102604337	LOC102594631 | LOC102595031 | LOC102605889
GO:0004402	histone acetyltransferase activity	28	11	9.11	466	0.28259	0.28259	8	3	LOC102578266 | LOC102580278 | LOC102580511 | LOC102580909 | LOC102584794 | LOC102587733 | LOC102597035 | LOC102602068	LOC102583750 | LOC102584205 | LOC102601173
GO:0061733	peptide-lysine-N-acetyltransferase activity	28	11	9.11	467	0.28259	0.28259	8	3	LOC102578266 | LOC102580278 | LOC102580511 | LOC102580909 | LOC102584794 | LOC102587733 | LOC102597035 | LOC102602068	LOC102583750 | LOC102584205 | LOC102601173
GO:0090595	acetyl-CoA:L-lysine N6-acetyltransferase	28	11	9.11	468	0.28259	0.28259	8	3	LOC102578266 | LOC102580278 | LOC102580511 | LOC102580909 | LOC102584794 | LOC102587733 | LOC102597035 | LOC102602068	LOC102583750 | LOC102584205 | LOC102601173
GO:0010427	abscisic acid binding	14	6	4.56	469	0.28762	0.28762	3	3	LOC102580567 | LOC102591194 | PYL8	LOC102580526 | LOC102591866 | LOC102604114
GO:0016160	amylase activity	14	6	4.56	470	0.28762	0.28762	5	1	LOC102577806 | LOC102579717 | LOC102584563 | LOC102584887 | LOC102599630	LOC102590483
GO:0015198	oligopeptide transporter activity	14	6	4.56	471	0.28762	0.28762	1	5	LOC102593761	LOC102579621 | LOC102583861 | LOC102592324 | LOC102604358 | LOC102605994
GO:0016836	hydro-lyase activity	76	31	24.74	202	0.2942	0.08026	12	19	LOC102579434 | LOC102579641 | LOC102579688 | LOC102581448 | LOC102585870 | LOC102586757 | LOC102587104 | LOC102603619 | LOC102604643 | LOC107057656 | LOC107058476 | LOC107059191	LOC102577479 | LOC102578356 | LOC102579519 | LOC102579690 | LOC102581209 | LOC102583793 | LOC102584249 | LOC102584477 | LOC102588409 | LOC102589003 | LOC102589374 | LOC102591777 | LOC102592280 | LOC102592794 | LOC102596014 | LOC102601967 | LOC102602253 | LOC102602780 | LOC102605537
GO:0001047	core promoter binding	34	13	11.07	472	0.29452	0.29452	7	6	LOC102577469 | LOC102582606 | LOC102593553 | LOC102599228 | LOC102602254 | LOC102602611 | LOC102605353	LOC102583094 | LOC102588265 | LOC102589240 | LOC102592871 | LOC102606091 | LOC102606118
GO:0019200	carbohydrate kinase activity	34	13	11.07	473	0.29452	0.29452	11	2	GWD3 | LOC102577816 | LOC102579374 | LOC102580411 | LOC102586088 | LOC102586722 | LOC102590756 | LOC102595504 | LOC102597340 | LOC102604144 | PFP-BETA	LOC102586811 | LOC102597696
GO:0033612	receptor serine/threonine kinase binding	34	13	11.07	474	0.29452	0.29452	7	6	LOC102579911 | LOC102580156 | LOC102582496 | LOC102583999 | LOC102589350 | LOC102593028 | LOC102602562	LOC102578494 | LOC102578612 | LOC102591885 | LOC102591951 | LOC102599117 | LOC107059919
GO:0016790	thiolester hydrolase activity	37	14	12.04	475	0.29927	0.29927	5	9	LOC102579434 | LOC102582628 | LOC102593417 | LOC102594263 | LOC102604751	LOC102582529 | LOC102592055 | LOC102592236 | LOC102592794 | LOC102593544 | LOC102596014 | LOC102596320 | LOC102600344 | LOC102605537
GO:0004565	beta-galactosidase activity	17	7	5.53	476	0.30081	0.30081	3	4	LOC102584609 | LOC102589962 | LOC102603381	LOC102587549 | LOC102588159 | LOC102598773 | LOC102605534
GO:0009922	fatty acid elongase activity	6	3	1.95	477	0.30414	0.30414	2	1	LOC102580061 | LOC102583082	LOC102603796
GO:0004611	phosphoenolpyruvate carboxykinase activity	6	3	1.95	478	0.30414	0.30414	2	1	LOC102586589 | LOC102599595	LOC102596191
GO:0004645	phosphorylase activity	6	3	1.95	479	0.30414	0.30414	2	1	LOC102577532 | STP-1	LOC102596766
GO:0017091	AU-rich element binding	6	3	1.95	480	0.30414	0.30414	3	0	LOC102577904 | LOC102578344 | LOC102595397
GO:0033897	ribonuclease T2 activity	6	3	1.95	481	0.30414	0.30414	0	3		LOC102584808 | LOC102604928 | LOC102605271
GO:0016165	linoleate 13S-lipoxygenase activity	6	3	1.95	482	0.30414	0.30414	0	3		LOC102594007 | LOC102596122 | LOC102596456
GO:0018812	3-hydroxyacyl-CoA dehydratase activity	6	3	1.95	483	0.30414	0.30414	1	2	LOC102579434	LOC102596014 | LOC102605537
GO:0015166	polyol transmembrane transporter activity	6	3	1.95	484	0.30414	0.30414	1	2	LOC102601335	LOC102591244 | LOC102599356
GO:0016211	ammonia ligase activity	6	3	1.95	485	0.30414	0.30414	2	1	LOC102595103 | LOC102603663	LOC102596783
GO:0008865	fructokinase activity	6	3	1.95	486	0.30414	0.30414	3	0	LOC102577816 | LOC102579374 | LOC102586722
GO:0047746	chlorophyllase activity	6	3	1.95	487	0.30414	0.30414	0	3		LOC102584485 | LOC102590378 | LOC102599165
GO:0050590	desacetoxyvindoline 4-hydroxylase activity	6	3	1.95	488	0.30414	0.30414	0	3		LOC102591292 | LOC102594912 | LOC102595909
GO:0004861	cyclin-dependent protein serine/threonine kinase inhibitor activity	6	3	1.95	489	0.30414	0.30414	1	2	LOC102581183	LOC102586876 | LOC102596697
GO:0052852	very-long-chain-(S)-2-hydroxy-acid oxidase activity	6	3	1.95	490	0.30414	0.30414	2	1	LOC102603281 | LOC102604120	LOC102601782
GO:0052853	long-chain-(S)-2-hydroxy-long-chain-acid oxidase activity	6	3	1.95	491	0.30414	0.30414	2	1	LOC102603281 | LOC102604120	LOC102601782
GO:0052854	medium-chain-(S)-2-hydroxy-acid oxidase activity	6	3	1.95	492	0.30414	0.30414	2	1	LOC102603281 | LOC102604120	LOC102601782
GO:0016880	acid-ammonia (or amide) ligase activity	6	3	1.95	493	0.30414	0.30414	2	1	LOC102595103 | LOC102603663	LOC102596783
GO:0030291	protein serine/threonine kinase inhibitor activity	6	3	1.95	494	0.30414	0.30414	1	2	LOC102581183	LOC102586876 | LOC102596697
GO:0004356	glutamate-ammonia ligase activity	6	3	1.95	495	0.30414	0.30414	2	1	LOC102595103 | LOC102603663	LOC102596783
GO:0016847	1-aminocyclopropane-1-carboxylate synthase activity	6	3	1.95	496	0.30414	0.30414	0	3		LOC102577574 | LOC102598934 | STACS5
GO:0009975	cyclase activity	6	3	1.95	497	0.30414	0.30414	1	2	SXD1	LOC102577822 | LOC102584249
GO:0016835	carbon-oxygen lyase activity	139	58	45.24	86	0.30714	0.01404	23	35	LOC102577740 | LOC102579434 | LOC102579462 | LOC102579641 | LOC102579688 | LOC102580455 | LOC102580832 | LOC102581448 | LOC102585870 | LOC102586757 | LOC102587104 | LOC102596980 | LOC102597023 | LOC102597039 | LOC102598232 | LOC102598478 | LOC102602394 | LOC102603619 | LOC102604643 | LOC107057656 | LOC107058476 | LOC107059191 | TS	LOC102577479 | LOC102578356 | LOC102579519 | LOC102579690 | LOC102580114 | LOC102580873 | LOC102581209 | LOC102582072 | LOC102583484 | LOC102583793 | LOC102584249 | LOC102584477 | LOC102586644 | LOC102587929 | LOC102588409 | LOC102589003 | LOC102589374 | LOC102591777 | LOC102591826 | LOC102592225 | LOC102592280 | LOC102592794 | LOC102596014 | LOC102598796 | LOC102599128 | LOC102599238 | LOC102599…
GO:0001134	transcription factor activity, transcription factor recruiting	46	17	14.97	498	0.31021	0.31021	2	15	LOC102578287 | LOC102589616	LOC102581745 | LOC102582421 | LOC102586132 | LOC102587946 | LOC102589612 | LOC102589919 | LOC102595003 | LOC102596297 | LOC102596417 | LOC102600960 | LOC102601400 | LOC102601981 | LOC102602587 | LOC102603528 | LOC107061456
GO:0000981	RNA polymerase II transcription factor activity, sequence-specific DNA binding	117	41	38.08	499	0.31273	0.31273	12	29	LOC102577469 | LOC102578287 | LOC102581702 | LOC102582606 | LOC102583099 | LOC102586062 | LOC102589616 | LOC102590916 | LOC102592735 | LOC102602254 | LOC102603199 | LOC102605353	LOC102578279 | LOC102581745 | LOC102582421 | LOC102583106 | LOC102584259 | LOC102585472 | LOC102586132 | LOC102587834 | LOC102587946 | LOC102589612 | LOC102589919 | LOC102591293 | LOC102592300 | LOC102592871 | LOC102595003 | LOC102595859 | LOC102596297 | LOC102596417 | LOC102600943 | LOC102600960 | LOC102601400 | LOC102601581 | LOC102601981 | LOC102602587 | LOC102603528 | LOC102604374 | LOC102606…
GO:0046873	metal ion transmembrane transporter activity	171	59	55.65	500	0.31761	0.31761	31	28	LOC102578176 | LOC102578180 | LOC102578847 | LOC102582034 | LOC102582045 | LOC102583128 | LOC102584394 | LOC102584945 | LOC102586097 | LOC102587082 | LOC102588368 | LOC102589621 | LOC102589750 | LOC102590797 | LOC102591066 | LOC102593047 | LOC102593435 | LOC102594749 | LOC102595993 | LOC102596252 | LOC102597236 | LOC102601323 | LOC102602546 | LOC102602884 | LOC102604572 | LOC102604607 | LOC102606…	LOC102579490 | LOC102581599 | LOC102581965 | LOC102582321 | LOC102582557 | LOC102582937 | LOC102583901 | LOC102586091 | LOC102586526 | LOC102588995 | LOC102589419 | LOC102591680 | LOC102591949 | LOC102591952 | LOC102592224 | LOC102593230 | LOC102593875 | LOC102596079 | LOC102597373 | LOC102597988 | LOC102600393 | LOC102602825 | LOC102602842 | LOC102604369 | LOC102604448 | LOC102604911 | LOC102605…
GO:0015925	galactosidase activity	23	9	7.49	501	0.3187	0.3187	4	5	LOC102584609 | LOC102589962 | LOC102600756 | LOC102603381	LOC102587549 | LOC102588159 | LOC102598773 | LOC102601840 | LOC102605534
GO:0008138	protein tyrosine/serine/threonine phosphatase activity	23	9	7.49	502	0.3187	0.3187	5	4	LOC102580527 | LOC102581560 | LOC102588091 | LOC102600386 | LOC102603222	LOC102584614 | LOC102588806 | LOC102592846 | LOC102597117
GO:0080044	quercetin 7-O-glucosyltransferase activity	58	21	18.88	503	0.31982	0.31982	5	16	LOC102579214 | LOC102581928 | LOC102583835 | LOC102596452 | LOC102600382	LOC102578982 | LOC102582377 | LOC102583510 | LOC102584658 | LOC102590649 | LOC102592659 | LOC102592777 | LOC102592932 | LOC102593972 | LOC102594178 | LOC102599178 | LOC102600509 | LOC102606101 | LOC107059319 | LOC107059441 | LOC107062557
GO:0046906	tetrapyrrole binding	390	193	126.93	2	0.32083	1.6e-12	74	119	CAT1 | HPL | LOC102577541 | LOC102578242 | LOC102578583 | LOC102578924 | LOC102579602 | LOC102580168 | LOC102582638 | LOC102583448 | LOC102583949 | LOC102584316 | LOC102584622 | LOC102584787 | LOC102585566 | LOC102586172 | LOC102586241 | LOC102586284 | LOC102586581 | LOC102586587 | LOC102586836 | LOC102587257 | LOC102587375 | LOC102589532 | LOC102589781 | LOC102589865 | LOC102589911 | LOC10259038…	LOC102577479 | LOC102577514 | LOC102577568 | LOC102578144 | LOC102578359 | LOC102578391 | LOC102578406 | LOC102578421 | LOC102578606 | LOC102578747 | LOC102579027 | LOC102579200 | LOC102579312 | LOC102579396 | LOC102579426 | LOC102579546 | LOC102579638 | LOC102579822 | LOC102580069 | LOC102580092 | LOC102580623 | LOC102580657 | LOC102580977 | LOC102581043 | LOC102581155 | LOC102581319 | LOC102581…
GO:0016831	carboxy-lyase activity	61	22	19.85	504	0.32163	0.32163	8	14	LOC102579180 | LOC102580952 | LOC102586589 | LOC102589759 | LOC102596235 | LOC102599595 | LOC102600888 | LOC102601229	LOC102578941 | LOC102580376 | LOC102581388 | LOC102589057 | LOC102591703 | LOC102592044 | LOC102592280 | LOC102594081 | LOC102594238 | LOC102594418 | LOC102596191 | LOC102596487 | LOC102600980 | LOC102601725
GO:0004673	protein histidine kinase activity	26	10	8.46	505	0.32503	0.32503	8	2	LOC102577925 | LOC102579242 | LOC102580316 | LOC102587294 | LOC102597308 | LOC102603756 | LOC102604395 | R1	LOC102587369 | LOC102602170
GO:0048038	quinone binding	26	10	8.46	506	0.32503	0.32503	6	4	LOC102579242 | LOC102580758 | LOC102588529 | LOC102589579 | LOC102599111 | ndhA	LOC102583802 | LOC102584270 | LOC102586593 | LOC102600413
GO:0016775	phosphotransferase activity, nitrogenous group as acceptor	26	10	8.46	507	0.32503	0.32503	8	2	LOC102577925 | LOC102579242 | LOC102580316 | LOC102587294 | LOC102597308 | LOC102603756 | LOC102604395 | R1	LOC102587369 | LOC102602170
GO:0003872	6-phosphofructokinase activity	9	4	2.93	508	0.33043	0.33043	3	1	LOC102586088 | LOC102590756 | PFP-BETA	LOC102597696
GO:0016308	1-phosphatidylinositol-4-phosphate 5-kinase activity	9	4	2.93	509	0.33043	0.33043	2	2	LOC102585168 | LOC102585270	LOC102580713 | LOC102584859
GO:0008131	primary amine oxidase activity	9	4	2.93	510	0.33043	0.33043	1	3	LOC102580758	LOC102583802 | LOC102586593 | LOC102600413
GO:0008271	secondary active sulfate transmembrane transporter activity	9	4	2.93	511	0.33043	0.33043	2	2	LOC102579882 | LOC102597220	LOC102586662 | LOC102593036
GO:0016161	beta-amylase activity	9	4	2.93	512	0.33043	0.33043	3	1	LOC102577806 | LOC102584563 | LOC102584887	LOC102590483
GO:0016151	nickel cation binding	9	4	2.93	513	0.33043	0.33043	2	2	LOC102582144 | LOC102600488	LOC102586140 | LOC102589731
GO:1990939	ATP-dependent microtubule motor activity	9	4	2.93	514	0.33043	0.33043	2	2	LOC102577881 | LOC102603353	LOC102592999 | LOC102604241
GO:0070403	NAD+ binding	9	4	2.93	515	0.33043	0.33043	2	2	LOC102589759 | LOC102600200	LOC102592280 | LOC102593138
GO:1990538	xylan O-acetyltransferase activity	9	4	2.93	516	0.33043	0.33043	2	2	LOC102587978 | LOC102603778	LOC102581323 | LOC102584430
GO:0016410	N-acyltransferase activity	88	31	28.64	517	0.33186	0.33186	14	17	LOC102578266 | LOC102580278 | LOC102580511 | LOC102580909 | LOC102583316 | LOC102584794 | LOC102587733 | LOC102590181 | LOC102591080 | LOC102594852 | LOC102597035 | LOC102598178 | LOC102598874 | LOC102602068	LOC102578408 | LOC102579407 | LOC102580051 | LOC102583750 | LOC102584205 | LOC102591379 | LOC102592477 | LOC102598399 | LOC102601098 | LOC102601173 | LOC102601440 | LOC102601771 | LOC102602591 | LOC102603162 | LOC102605928 | LOC102606403 | LOC107060464
GO:0005057	signal transducer activity, downstream of receptor	100	35	32.55	518	0.33421	0.33421	26	9	LOC102577925 | LOC102578703 | LOC102580060 | LOC102580316 | LOC102580768 | LOC102585267 | LOC102587294 | LOC102589343 | LOC102590142 | LOC102590564 | LOC102591751 | LOC102593900 | LOC102596771 | LOC102597308 | LOC102599452 | LOC102599826 | LOC102600269 | LOC102601166 | LOC102601775 | LOC102602072 | LOC102602562 | LOC102602758 | LOC102603756 | LOC102603964 | LOC102604394 | LOC102604395	LOC102578443 | LOC102580220 | LOC102583428 | LOC102587369 | LOC102590361 | LOC102592852 | LOC102599347 | LOC102602170 | LOC102602718
GO:0008143	poly(A) binding	12	5	3.91	519	0.34606	0.34606	5	0	LOC102577643 | LOC102583610 | LOC102590727 | LOC102592119 | LOC102599398
GO:0004161	dimethylallyltranstransferase activity	12	5	3.91	520	0.34606	0.34606	3	2	LOC102580697 | LOC102589012 | LOC102599418	LOC102580033 | LOC102580359
GO:0008242	omega peptidase activity	12	5	3.91	521	0.34606	0.34606	2	3	LOC102581214 | LOC102581354	LOC102582048 | LOC102584425 | LOC107058537
GO:0019210	kinase inhibitor activity	12	5	3.91	522	0.34606	0.34606	2	3	LOC102581183 | LOC102599476	LOC102586876 | LOC102596697 | LOC102605030
GO:0042285	xylosyltransferase activity	44	16	14.32	523	0.34621	0.34621	9	7	LOC102581533 | LOC102587505 | LOC102592693 | LOC102597760 | LOC102598076 | LOC107059376 | LOC107060850 | LOC107061086 | LOC107061122	LOC102581540 | LOC102583768 | LOC102587175 | LOC102587493 | LOC102590920 | LOC107061124 | LOC107062006
GO:0048029	monosaccharide binding	53	19	17.25	524	0.3514	0.3514	8	11	LOC102588329 | LOC102591955 | LOC102595508 | LOC102596265 | LOC102597565 | LOC102598195 | LOC102602308 | LOC102604144	ACO1 | ACO2 | LOC102581670 | LOC102584001 | LOC102588911 | LOC102591292 | LOC102592023 | LOC102594912 | LOC102595909 | LOC102597873 | LOC102599620
GO:0051119	sugar transmembrane transporter activity	56	20	18.23	525	0.35271	0.35271	10	10	LOC102578156 | LOC102579915 | LOC102581811 | LOC102585813 | LOC102597118 | LOC102599205 | LOC102600803 | LOC102601222 | LOC102602074 | LOC102605525	LOC102590691 | LOC102591841 | LOC102591971 | LOC102599356 | LOC102599749 | LOC102600144 | LOC102600477 | LOC102601634 | LOC102605639 | LOC102606346
GO:0080043	quercetin 3-O-glucosyltransferase activity	59	21	19.2	526	0.35386	0.35386	5	16	LOC102579214 | LOC102581928 | LOC102583835 | LOC102596452 | LOC102600382	LOC102578982 | LOC102582377 | LOC102583510 | LOC102584658 | LOC102590649 | LOC102592659 | LOC102592777 | LOC102592932 | LOC102593972 | LOC102594178 | LOC102599178 | LOC102600509 | LOC102606101 | LOC107059319 | LOC107059441 | LOC107062557
GO:0016868	intramolecular transferase activity, phosphotransferases	15	6	4.88	527	0.35644	0.35644	3	3	LOC102585015 | LOC102599849 | LOC102603575	LOC102578340 | LOC102587962 | LOC102602954
GO:0005216	ion channel activity	92	32	29.94	528	0.35991	0.35991	16	16	LOC102579637 | LOC102582034 | LOC102584394 | LOC102585804 | LOC102589750 | LOC102590797 | LOC102591882 | LOC102593047 | LOC102596252 | LOC102600681 | LOC102601323 | LOC102601748 | LOC102603214 | LOC102606129 | LOC107059918 | SKT2	LOC102580958 | LOC102581965 | LOC102582557 | LOC102583846 | LOC102583901 | LOC102595398 | LOC102597049 | LOC102597373 | LOC102597988 | LOC102600393 | LOC102603937 | LOC102604369 | LOC102604448 | LOC102604911 | LOC102605116 | SKT3
GO:0016837	carbon-oxygen lyase activity, acting on polysaccharides	18	7	5.86	529	0.36381	0.36381	3	4	LOC102579462 | LOC102598232 | LOC102602394	LOC102586644 | LOC102587929 | LOC102602135 | LOC102605687
GO:0005345	purine nucleobase transmembrane transporter activity	18	7	5.86	530	0.36381	0.36381	4	3	LOC102579559 | LOC102580279 | LOC102581812 | LOC102605023	LOC102579572 | LOC102580805 | LOC102589062
GO:0030570	pectate lyase activity	18	7	5.86	531	0.36381	0.36381	3	4	LOC102579462 | LOC102598232 | LOC102602394	LOC102586644 | LOC102587929 | LOC102602135 | LOC102605687
GO:0090599	alpha-glucosidase activity	18	7	5.86	532	0.36381	0.36381	4	3	LOC102588661 | LOC102597157 | LOC102597879 | PAIN-1	LOC102589904 | LOC102602949 | LOC102604230
GO:0070011	peptidase activity, acting on L-amino acid peptides	481	166	156.55	318	0.36635	0.18748	101	65	clpP | LOC102578382 | LOC102578826 | LOC102578851 | LOC102578939 | LOC102579167 | LOC102579195 | LOC102579381 | LOC102579454 | LOC102579725 | LOC102579900 | LOC102579996 | LOC102580362 | LOC102580497 | LOC102580747 | LOC102580845 | LOC102580895 | LOC102580922 | LOC102581098 | LOC102581214 | LOC102581354 | LOC102581491 | LOC102581797 | LOC102582061 | LOC102582386 | LOC102582436 | LOC102582577 | LO…	LOC102577760 | LOC102578651 | LOC102579319 | LOC102580715 | LOC102580896 | LOC102582048 | LOC102584425 | LOC102584763 | LOC102585555 | LOC102585638 | LOC102586252 | LOC102586295 | LOC102586404 | LOC102587126 | LOC102587439 | LOC102587740 | LOC102588581 | LOC102589434 | LOC102589706 | LOC102591185 | LOC102591221 | LOC102591586 | LOC102591722 | LOC102592086 | LOC102592421 | LOC102592829 | LOC102592…
GO:0030674	protein binding, bridging	21	8	6.83	533	0.36927	0.36927	2	6	LOC102586700 | LOC102602011	LOC102588597 | LOC102589108 | LOC102589128 | LOC102594585 | LOC102599735 | LOC102600093
GO:0015205	nucleobase transmembrane transporter activity	21	8	6.83	534	0.36927	0.36927	4	4	LOC102579559 | LOC102580279 | LOC102581812 | LOC102605023	LOC102579572 | LOC102580805 | LOC102589062 | LOC102595306
GO:0000982	transcription factor activity, RNA polymerase II core promoter proximal region sequence-specific binding	21	8	6.83	535	0.36927	0.36927	4	4	LOC102583099 | LOC102586062 | LOC102590916 | LOC102603199	LOC102578279 | LOC102600943 | LOC102601581 | LOC102604374
GO:0005253	anion channel activity	21	8	6.83	536	0.36927	0.36927	5	3	LOC102585804 | LOC102591882 | LOC102600681 | LOC102601748 | LOC102603214	LOC102580958 | LOC102583846 | LOC102597049
GO:0004806	triglyceride lipase activity	21	8	6.83	537	0.36927	0.36927	6	2	LOC102582532 | LOC102585405 | LOC102587854 | LOC102595617 | LOC102603740 | LOC102605002	LOC102579888 | LOC102583491
GO:0003700	DNA binding transcription factor activity	992	328	322.86	538	0.37106	0.37106	158	170	AP1 | LOC102577439 | LOC102577461 | LOC102577469 | LOC102577828 | LOC102578266 | LOC102578287 | LOC102578395 | LOC102578564 | LOC102578597 | LOC102579016 | LOC102579405 | LOC102579728 | LOC102579962 | LOC102581277 | LOC102581525 | LOC102581536 | LOC102581702 | LOC102581906 | LOC102582060 | LOC102582348 | LOC102582354 | LOC102582568 | LOC102582606 | LOC102582772 | LOC102582834 | LOC102583048 | LOC…	CO | JAF13 | LOC102577692 | LOC102578223 | LOC102578279 | LOC102578409 | LOC102578582 | LOC102578627 | LOC102578818 | LOC102579216 | LOC102579619 | LOC102579878 | LOC102579916 | LOC102580642 | LOC102580785 | LOC102580793 | LOC102580956 | LOC102581335 | LOC102581745 | LOC102581911 | LOC102581962 | LOC102582119 | LOC102582383 | LOC102582421 | LOC102582793 | LOC102583094 | LOC102583106 | LOC10258336…
GO:0060090	molecular adaptor activity	24	9	7.81	539	0.37344	0.37344	3	6	LOC102586081 | LOC102586700 | LOC102602011	LOC102588597 | LOC102589108 | LOC102589128 | LOC102594585 | LOC102599735 | LOC102600093
GO:0001085	RNA polymerase II transcription factor binding	27	10	8.79	540	0.3767	0.3767	4	6	LOC102578266 | LOC102581702 | LOC102592735 | LOC102600616	LOC102583106 | LOC102584259 | LOC102585472 | LOC102587834 | LOC102592300 | LOC102595859
GO:0015298	solute:cation antiporter activity	27	10	8.79	541	0.3767	0.3767	5	5	LOC102578176 | LOC102583128 | LOC102589621 | LOC102591066 | LOC102602820	LOC102582937 | LOC102588636 | LOC102595577 | LOC102596079 | LOC102602825
GO:0015299	solute:proton antiporter activity	27	10	8.79	542	0.3767	0.3767	5	5	LOC102578176 | LOC102583128 | LOC102589621 | LOC102591066 | LOC102602820	LOC102582937 | LOC102588636 | LOC102595577 | LOC102596079 | LOC102602825
GO:0016846	carbon-sulfur lyase activity	27	10	8.79	543	0.3767	0.3767	4	6	CBL | LOC102584253 | LOC102600375 | LOC102605932	LOC102577574 | LOC102578488 | LOC102589744 | LOC102593014 | LOC102598934 | STACS5
GO:0015399	primary active transmembrane transporter activity	174	59	56.63	544	0.37729	0.37729	37	22	LOC102577864 | LOC102578847 | LOC102578967 | LOC102579805 | LOC102581029 | LOC102581284 | LOC102582778 | LOC102584121 | LOC102584711 | LOC102584946 | LOC102585214 | LOC102585882 | LOC102587630 | LOC102587959 | LOC102589135 | LOC102589726 | LOC102589832 | LOC102591175 | LOC102591413 | LOC102591937 | LOC102592142 | LOC102592336 | LOC102593435 | LOC102595993 | LOC102596547 | LOC102597236 | LOC102598…	LOC102580570 | LOC102581157 | LOC102585621 | LOC102586029 | LOC102589419 | LOC102590160 | LOC102590445 | LOC102591680 | LOC102591952 | LOC102594319 | LOC102595270 | LOC102596194 | LOC102596308 | LOC102600699 | LOC102602631 | LOC102602720 | LOC102602737 | LOC102603420 | LOC102603946 | LOC102604373 | LOC107061417 | PDR1
GO:0015405	P-P-bond-hydrolysis-driven transmembrane transporter activity	174	59	56.63	545	0.37729	0.37729	37	22	LOC102577864 | LOC102578847 | LOC102578967 | LOC102579805 | LOC102581029 | LOC102581284 | LOC102582778 | LOC102584121 | LOC102584711 | LOC102584946 | LOC102585214 | LOC102585882 | LOC102587630 | LOC102587959 | LOC102589135 | LOC102589726 | LOC102589832 | LOC102591175 | LOC102591413 | LOC102591937 | LOC102592142 | LOC102592336 | LOC102593435 | LOC102595993 | LOC102596547 | LOC102597236 | LOC102598…	LOC102580570 | LOC102581157 | LOC102585621 | LOC102586029 | LOC102589419 | LOC102590160 | LOC102590445 | LOC102591680 | LOC102591952 | LOC102594319 | LOC102595270 | LOC102596194 | LOC102596308 | LOC102600699 | LOC102602631 | LOC102602720 | LOC102602737 | LOC102603420 | LOC102603946 | LOC102604373 | LOC107061417 | PDR1
GO:0005200	structural constituent of cytoskeleton	30	11	9.76	546	0.37928	0.37928	6	5	LOC102577588 | LOC102577624 | LOC102590108 | LOC102594131 | LOC102596467 | LOC102604019	LOC102577521 | LOC102577679 | LOC102585315 | LOC102587420 | LOC102589108
GO:0015662	ATPase activity, coupled to transmembrane movement of ions, phosphorylative mechanism	30	11	9.76	547	0.37928	0.37928	8	3	LOC102593435 | LOC102595993 | LOC102597236 | LOC102601455 | LOC102602884 | LOC102604572 | LOC107058116 | LOC107058119	LOC102589419 | LOC102591680 | LOC102591952
GO:0004725	protein tyrosine phosphatase activity	30	11	9.76	548	0.37928	0.37928	8	3	LOC102580527 | LOC102581560 | LOC102582140 | LOC102582305 | LOC102590006 | LOC102595005 | LOC102600386 | LOC102603222	LOC102584614 | LOC102592846 | LOC102597117
GO:0003993	acid phosphatase activity	36	13	11.72	549	0.38301	0.38301	7	6	LOC102579746 | LOC102586796 | LOC102587024 | LOC102588194 | LOC102592679 | LOC102598393 | LOC102601325	LOC102581017 | LOC102581554 | LOC102582317 | LOC102586310 | LOC102595799 | LOC102599299
GO:0015085	calcium ion transmembrane transporter activity	57	20	18.55	550	0.38836	0.38836	9	11	LOC102582034 | LOC102584394 | LOC102591066 | LOC102593435 | LOC102595993 | LOC102601323 | LOC102606129 | LOC107058116 | LOC107058119	LOC102582557 | LOC102582937 | LOC102589419 | LOC102591680 | LOC102591952 | LOC102596079 | LOC102597373 | LOC102600393 | LOC102602825 | LOC102604448 | LOC102605116
GO:0022853	active ion transmembrane transporter activity	78	27	25.39	551	0.38872	0.38872	20	7	LOC102577864 | LOC102582778 | LOC102585214 | LOC102589135 | LOC102591175 | LOC102591413 | LOC102593435 | LOC102595993 | LOC102596547 | LOC102597236 | LOC102599999 | LOC102600657 | LOC102601455 | LOC102601748 | LOC102601902 | LOC102602884 | LOC102603214 | LOC102604572 | LOC107058116 | LOC107058119	LOC102579205 | LOC102581157 | LOC102589419 | LOC102590160 | LOC102591680 | LOC102591952 | LOC102603946
GO:0001076	transcription factor activity, RNA polymerase II transcription factor binding	75	26	24.41	552	0.38882	0.38882	7	19	LOC102578156 | LOC102578287 | LOC102580278 | LOC102583006 | LOC102583398 | LOC102589616 | LOC102592944	LOC102581745 | LOC102582421 | LOC102582609 | LOC102586132 | LOC102587946 | LOC102589612 | LOC102589919 | LOC102592456 | LOC102595003 | LOC102596297 | LOC102596417 | LOC102600960 | LOC102601400 | LOC102601531 | LOC102601981 | LOC102602587 | LOC102603528 | LOC102603738 | LOC107061456
GO:0019901	protein kinase binding	69	24	22.46	553	0.3889	0.3889	14	10	LOC102577881 | LOC102579365 | LOC102583611 | LOC102585872 | LOC102587294 | LOC102590302 | LOC102590406 | LOC102590891 | LOC102593069 | LOC102598647 | LOC102600320 | LOC102602349 | LOC102603756 | LOC102604211	LOC102579788 | LOC102579973 | LOC102587169 | LOC102589108 | LOC102590795 | LOC102594648 | LOC102600199 | LOC102600576 | LOC102603297 | LOC102603475
GO:0016684	oxidoreductase activity, acting on peroxide as acceptor	87	43	28.32	34	0.39169	0.00077	13	30	CAT1 | LOC102579602 | LOC102583123 | LOC102583448 | LOC102585566 | LOC102589036 | LOC102591426 | LOC102594915 | LOC102595667 | LOC102596217 | LOC102597359 | LOC102598404 | LOC102600306	LOC102578144 | LOC102578391 | LOC102579392 | LOC102580092 | LOC102580657 | LOC102581043 | LOC102582282 | LOC102583921 | LOC102585502 | LOC102585990 | LOC102587234 | LOC102587803 | LOC102588050 | LOC102590326 | LOC102592114 | LOC102592222 | LOC102592332 | LOC102592844 | LOC102595116 | LOC102595600 | LOC102595940 | LOC102596274 | LOC102596856 | LOC102599197 | LOC102599650 | LOC102599828 | LOC102601…
GO:0009916	alternative oxidase activity	4	2	1.3	554	0.39341	0.39341	1	1	LOC102605095	AOX
GO:0003863	3-methyl-2-oxobutanoate dehydrogenase (2-methylpropanoyl-transferring) activity	4	2	1.3	555	0.39341	0.39341	0	2		LOC102580777 | LOC102587414
GO:0050412	cinnamate beta-D-glucosyltransferase activity	4	2	1.3	556	0.39341	0.39341	0	2		LOC102593207 | LOC102601808
GO:0008192	RNA guanylyltransferase activity	4	2	1.3	557	0.39341	0.39341	2	0	LOC102591786 | LOC102600386
GO:1990137	plant seed peroxidase activity	4	2	1.3	558	0.39341	0.39341	0	2		LOC102596856 | LOC102602267
GO:0004457	lactate dehydrogenase activity	4	2	1.3	559	0.39341	0.39341	1	1	LOC102602008	LOC102604318
GO:0004488	methylenetetrahydrofolate dehydrogenase (NADP+) activity	4	2	1.3	560	0.39341	0.39341	2	0	LOC102578570 | LOC102587729
GO:0016531	copper chaperone activity	4	2	1.3	561	0.39341	0.39341	1	1	LOC102597804	LOC102597281
GO:0004477	methenyltetrahydrofolate cyclohydrolase activity	4	2	1.3	562	0.39341	0.39341	2	0	LOC102578570 | LOC102587729
GO:0032266	phosphatidylinositol-3-phosphate binding	4	2	1.3	563	0.39341	0.39341	1	1	LOC102586412	LOC102599126
GO:0004615	phosphomannomutase activity	4	2	1.3	564	0.39341	0.39341	1	1	LOC102599849	LOC102602954
GO:0004618	phosphoglycerate kinase activity	4	2	1.3	565	0.39341	0.39341	2	0	LOC102577647 | LOC102605730
GO:0047412	N-(long-chain-acyl)ethanolamine deacylase activity	4	2	1.3	566	0.39341	0.39341	1	1	LOC102602671	LOC102603241
GO:0016653	oxidoreductase activity, acting on NAD(P)H, heme protein as acceptor	4	2	1.3	567	0.39341	0.39341	1	1	LOC102604882	LOC102598093
GO:0004605	phosphatidate cytidylyltransferase activity	4	2	1.3	568	0.39341	0.39341	2	0	LOC102578208 | LOC102597765
GO:0004133	glycogen debranching enzyme activity	4	2	1.3	569	0.39341	0.39341	2	0	DE2 | LOC102577824
GO:0090079	translation regulator activity, nucleic acid binding	4	2	1.3	570	0.39341	0.39341	0	2		MADS16 | STMADS11
GO:0103073	anandamide amidohydrolase activity	4	2	1.3	571	0.39341	0.39341	1	1	LOC102602671	LOC102603241
GO:0004066	asparagine synthase (glutamine-hydrolyzing) activity	4	2	1.3	572	0.39341	0.39341	1	1	LOC102594003	LOC102577576
GO:0046481	digalactosyldiacylglycerol synthase activity	4	2	1.3	573	0.39341	0.39341	2	0	LOC102578535 | LOC102585986
GO:0005313	L-glutamate transmembrane transporter activity	4	2	1.3	574	0.39341	0.39341	0	2		LOC102592875 | LOC102602073
GO:0008798	beta-aspartyl-peptidase activity	4	2	1.3	575	0.39341	0.39341	0	2		LOC102582048 | LOC102584425
GO:0005539	glycosaminoglycan binding	4	2	1.3	576	0.39341	0.39341	1	1	LOC102596279	LOC107058537
GO:0019103	pyrimidine nucleotide binding	4	2	1.3	577	0.39341	0.39341	0	2		LOC102589138 | LOC102593064
GO:0005504	fatty acid binding	4	2	1.3	578	0.39341	0.39341	2	0	LOC102592573 | LOC102597108
GO:0005452	inorganic anion exchanger activity	4	2	1.3	579	0.39341	0.39341	1	1	LOC102593132	LOC102585305
GO:0102077	oleamide hydrolase activity	4	2	1.3	580	0.39341	0.39341	1	1	LOC102602671	LOC102603241
GO:0010209	vacuolar sorting signal binding	4	2	1.3	581	0.39341	0.39341	0	2		LOC102586620 | LOC102594462
GO:0015098	molybdate ion transmembrane transporter activity	4	2	1.3	582	0.39341	0.39341	1	1	LOC102583581	LOC102588586
GO:0032552	deoxyribonucleotide binding	4	2	1.3	583	0.39341	0.39341	0	2		LOC102589138 | LOC102593064
GO:0032556	pyrimidine deoxyribonucleotide binding	4	2	1.3	584	0.39341	0.39341	0	2		LOC102589138 | LOC102593064
GO:0004708	MAP kinase kinase activity	4	2	1.3	585	0.39341	0.39341	1	1	LOC102603964	LOC102599347
GO:0051011	microtubule minus-end binding	4	2	1.3	586	0.39341	0.39341	2	0	LOC102594368 | LOC102598205
GO:0043225	ATPase-coupled anion transmembrane transporter activity	4	2	1.3	587	0.39341	0.39341	1	1	LOC102599999	LOC102581157
GO:0016984	ribulose-bisphosphate carboxylase activity	4	2	1.3	588	0.39341	0.39341	2	0	LOC102600888 | LOC102601229
GO:0045156	electron transporter, transferring electrons within the cyclic electron transport pathway of photosynthesis activity	4	2	1.3	589	0.39341	0.39341	1	1	LOC102579009	LOC102590174
GO:0016979	lipoate-protein ligase activity	4	2	1.3	590	0.39341	0.39341	2	0	LOC102581126 | LOC102583051
GO:0070283	radical SAM enzyme activity	4	2	1.3	591	0.39341	0.39341	2	0	LOC102581126 | LOC102583051
GO:0050373	UDP-arabinose 4-epimerase activity	4	2	1.3	592	0.39341	0.39341	0	2		LOC102581884 | LOC102603888
GO:0000774	adenyl-nucleotide exchange factor activity	4	2	1.3	593	0.39341	0.39341	2	0	LOC102582736 | LOC102605233
GO:0015204	urea transmembrane transporter activity	4	2	1.3	594	0.39341	0.39341	1	1	LOC102589703	LOC102589439
GO:0016901	oxidoreductase activity, acting on the CH-OH group of donors, quinone or similar compound as acceptor	4	2	1.3	595	0.39341	0.39341	2	0	LOC102589579 | LOC102599111
GO:0004367	glycerol-3-phosphate dehydrogenase [NAD+] activity	4	2	1.3	596	0.39341	0.39341	0	2		LOC102593283 | LOC102595194
GO:0047840	dCTP diphosphatase activity	4	2	1.3	597	0.39341	0.39341	0	2		LOC102589138 | LOC102593064
GO:0019825	oxygen binding	4	2	1.3	598	0.39341	0.39341	1	1	LOC102600329	LOC102577514
GO:0022892	substrate-specific transporter activity	768	266	249.95	254	0.39542	0.10969	132	134	atpF | LOC102577776 | LOC102577864 | LOC102578156 | LOC102578176 | LOC102578180 | LOC102578847 | LOC102579380 | LOC102579559 | LOC102579637 | LOC102579882 | LOC102579915 | LOC102580279 | LOC102580650 | LOC102581029 | LOC102581665 | LOC102581811 | LOC102581812 | LOC102581856 | LOC102581888 | LOC102582034 | LOC102582045 | LOC102582213 | LOC102582511 | LOC102582538 | LOC102582778 | LOC102583128 | LO…	LOC102577514 | LOC102577730 | LOC102578357 | LOC102578709 | LOC102578833 | LOC102579205 | LOC102579490 | LOC102579572 | LOC102579621 | LOC102580245 | LOC102580634 | LOC102580688 | LOC102580805 | LOC102580919 | LOC102580958 | LOC102581157 | LOC102581374 | LOC102581453 | LOC102581599 | LOC102581955 | LOC102581965 | LOC102581997 | LOC102582321 | LOC102582557 | LOC102582859 | LOC102582937 | LOC102583…
GO:0016679	oxidoreductase activity, acting on diphenols and related substances as donors	37	25	12.04	18	0.40927	1.3e-05	7	18	FES | LOC102582168 | LOC102583165 | LOC102593165 | LOC102601412 | LOC102602191 | LOC102605095	AOX | LOC102579330 | LOC102581777 | LOC102582004 | LOC102582100 | LOC102583699 | LOC102584179 | LOC102584760 | LOC102590317 | LOC102597748 | LOC102599860 | LOC102601720 | LOC102602863 | LOC102605547 | LOC102605738 | LOC102606225 | LOC107062634 | PPO
GO:0016838	carbon-oxygen lyase activity, acting on phosphates	22	14	7.16	50	0.41024	0.00269	4	10	LOC102580455 | LOC102580832 | LOC102598478 | TS	LOC102580114 | LOC102580873 | LOC102582072 | LOC102583484 | LOC102583793 | LOC102591826 | LOC102598796 | LOC102599128 | LOC102599238 | LOC102602070
GO:0051879	Hsp90 protein binding	7	3	2.28	599	0.41122	0.41122	2	1	LOC102583884 | LOC102602076	LOC102588265
GO:0015369	calcium:proton antiporter activity	7	3	2.28	600	0.41122	0.41122	0	3		LOC102582937 | LOC102596079 | LOC102602825
GO:0016661	oxidoreductase activity, acting on other nitrogenous compounds as donors	7	3	2.28	601	0.41122	0.41122	3	0	LOC102578855 | LOC102596437 | LOC102599886
GO:0016639	oxidoreductase activity, acting on the CH-NH2 group of donors, NAD or NADP as acceptor	7	3	2.28	602	0.41122	0.41122	2	1	LOC102580516 | LOC102580808	LOC102585678
GO:0080031	methyl salicylate esterase activity	7	3	2.28	603	0.41122	0.41122	1	2	LOC102598772	LOC102598255 | LOC102599105
GO:0051139	metal ion:proton antiporter activity	7	3	2.28	604	0.41122	0.41122	0	3		LOC102582937 | LOC102596079 | LOC102602825
GO:0050833	pyruvate transmembrane transporter activity	7	3	2.28	605	0.41122	0.41122	1	2	LOC102582538	LOC102580634 | LOC102600447
GO:0009008	DNA-methyltransferase activity	7	3	2.28	606	0.41122	0.41122	1	2	LOC102588464	LOC102598254 | LOC102606058
GO:0004803	transposase activity	7	3	2.28	607	0.41122	0.41122	2	1	LOC102594799 | LOC107063308	LOC107058228
GO:0004805	trehalose-phosphatase activity	7	3	2.28	608	0.41122	0.41122	1	2	LOC102597825	LOC102580647 | LOC102602255
GO:0008233	peptidase activity	500	171	162.73	366	0.41322	0.22456	104	67	clpP | LOC102578382 | LOC102578826 | LOC102578851 | LOC102578939 | LOC102579167 | LOC102579195 | LOC102579381 | LOC102579454 | LOC102579725 | LOC102579900 | LOC102579996 | LOC102580362 | LOC102580497 | LOC102580747 | LOC102580845 | LOC102580895 | LOC102580922 | LOC102581098 | LOC102581214 | LOC102581354 | LOC102581491 | LOC102581797 | LOC102582061 | LOC102582386 | LOC102582436 | LOC102582577 | LO…	LOC102577760 | LOC102578651 | LOC102579319 | LOC102580715 | LOC102580896 | LOC102581003 | LOC102582048 | LOC102584425 | LOC102584763 | LOC102585501 | LOC102585555 | LOC102585638 | LOC102586252 | LOC102586295 | LOC102586404 | LOC102587126 | LOC102587439 | LOC102587740 | LOC102588581 | LOC102589434 | LOC102589706 | LOC102591185 | LOC102591221 | LOC102591586 | LOC102591722 | LOC102592086 | LOC102592…
GO:0016853	isomerase activity	246	82	80.06	609	0.41898	0.41898	45	37	LOC102577900 | LOC102577922 | LOC102578601 | LOC102579434 | LOC102580598 | LOC102581673 | LOC102582066 | LOC102582466 | LOC102583463 | LOC102585015 | LOC102585410 | LOC102585856 | LOC102586125 | LOC102586200 | LOC102588177 | LOC102588569 | LOC102589239 | LOC102590459 | LOC102590935 | LOC102591604 | LOC102591877 | LOC102592388 | LOC102592573 | LOC102593524 | LOC102594663 | LOC102594969 | LOC102595…	LOC102577822 | LOC102577923 | LOC102578340 | LOC102579690 | LOC102579860 | LOC102581012 | LOC102581503 | LOC102581884 | LOC102582418 | LOC102583148 | LOC102583481 | LOC102584052 | LOC102584122 | LOC102584249 | LOC102585025 | LOC102587962 | LOC102588402 | LOC102589020 | LOC102589708 | LOC102590807 | LOC102592553 | LOC102593367 | LOC102593771 | LOC102593955 | LOC102594585 | LOC102596014 | LOC102597…
GO:0008443	phosphofructokinase activity	10	4	3.25	610	0.41924	0.41924	3	1	LOC102586088 | LOC102590756 | PFP-BETA	LOC102597696
GO:0003843	1,3-beta-D-glucan synthase activity	10	4	3.25	611	0.41924	0.41924	4	0	LOC102578787 | LOC102590221 | LOC102590545 | LOC102595703
GO:0003846	2-acylglycerol O-acyltransferase activity	10	4	3.25	612	0.41924	0.41924	0	4		LOC102578380 | LOC102585209 | LOC102592158 | LOC102605828
GO:0090430	caffeoyl-CoA: alcohol caffeoyl transferase activity	10	4	3.25	613	0.41924	0.41924	0	4		LOC102578380 | LOC102585209 | LOC102592158 | LOC102605828
GO:0035250	UDP-galactosyltransferase activity	10	4	3.25	614	0.41924	0.41924	2	2	LOC102578535 | LOC102585986	LOC102591561 | LOC102601182
GO:0016634	oxidoreductase activity, acting on the CH-CH group of donors, oxygen as acceptor	10	4	3.25	615	0.41924	0.41924	4	0	LOC102579351 | LOC102582881 | LOC102583969 | LOC102592258
GO:0043495	protein membrane anchor	10	4	3.25	616	0.41924	0.41924	2	2	LOC102577656 | LOC102594442	LOC102587324 | LOC102600579
GO:0004017	adenylate kinase activity	10	4	3.25	617	0.41924	0.41924	2	2	LOC102577898 | LOC102585944	LOC102577591 | LOC102581819
GO:0019238	cyclohydrolase activity	10	4	3.25	618	0.41924	0.41924	3	1	LOC102578570 | LOC102587729 | LOC102602993	LOC102600595
GO:0005254	chloride channel activity	10	4	3.25	619	0.41924	0.41924	4	0	LOC102585804 | LOC102591882 | LOC102601748 | LOC102603214
GO:0004396	hexokinase activity	10	4	3.25	620	0.41924	0.41924	4	0	LOC102577816 | LOC102579374 | LOC102586722 | LOC102604144
GO:0005247	voltage-gated chloride channel activity	10	4	3.25	621	0.41924	0.41924	4	0	LOC102585804 | LOC102591882 | LOC102601748 | LOC102603214
GO:0042625	ATPase coupled ion transmembrane transporter activity	70	24	22.78	622	0.42167	0.42167	18	6	LOC102577864 | LOC102582778 | LOC102585214 | LOC102589135 | LOC102591175 | LOC102591413 | LOC102593435 | LOC102595993 | LOC102596547 | LOC102597236 | LOC102599999 | LOC102600657 | LOC102601455 | LOC102601902 | LOC102602884 | LOC102604572 | LOC107058116 | LOC107058119	LOC102581157 | LOC102589419 | LOC102590160 | LOC102591680 | LOC102591952 | LOC102603946
GO:0016641	oxidoreductase activity, acting on the CH-NH2 group of donors, oxygen as acceptor	20	11	6.51	116	0.42277	0.03154	4	7	LOC102580598 | LOC102580758 | LOC102588329 | LOC102596265	ACO1 | ACO2 | LOC102583802 | LOC102584001 | LOC102586593 | LOC102592023 | LOC102600413
GO:0004427	inorganic diphosphatase activity	13	5	4.23	623	0.42356	0.42356	3	2	LOC102587659 | LOC102588545 | LOC102600433	LOC102581709 | LOC102585875
GO:0004622	lysophospholipase activity	13	5	4.23	624	0.42356	0.42356	0	5		LOC102578380 | LOC102585209 | LOC102592158 | LOC102601693 | LOC102605828
GO:0030976	thiamine pyrophosphate binding	13	5	4.23	625	0.42356	0.42356	2	3	LOC102595762 | LOC102606109	LOC102578941 | LOC102594081 | LOC102594418
GO:0004630	phospholipase D activity	13	5	4.23	626	0.42356	0.42356	2	3	LOC102593473 | LOC102595135	LOC102589221 | LOC102600156 | LOC102600860
GO:0015301	anion:anion antiporter activity	13	5	4.23	627	0.42356	0.42356	4	1	LOC102593132 | LOC102597346 | LOC102602965 | LOC102605062	LOC102585305
GO:0070290	N-acylphosphatidylethanolamine-specific phospholipase D activity	13	5	4.23	628	0.42356	0.42356	2	3	LOC102593473 | LOC102595135	LOC102589221 | LOC102600156 | LOC102600860
GO:0003860	3-hydroxyisobutyryl-CoA hydrolase activity	16	6	5.21	629	0.42608	0.42608	2	4	LOC102579434 | LOC102594263	LOC102592236 | LOC102592794 | LOC102596014 | LOC102605537
GO:0070717	poly-purine tract binding	16	6	5.21	630	0.42608	0.42608	6	0	LOC102577643 | LOC102583610 | LOC102590727 | LOC102592119 | LOC102599398 | LOC102601992
GO:0005385	zinc ion transmembrane transporter activity	16	6	5.21	631	0.42608	0.42608	3	3	LOC102578180 | LOC102602884 | LOC102604572	LOC102581599 | LOC102593230 | LOC102602842
GO:0016783	sulfurtransferase activity	16	6	5.21	632	0.42608	0.42608	4	2	LOC102581126 | LOC102582116 | LOC102583051 | LOC102606407	LOC102591732 | LOC102593014
GO:0003951	NAD+ kinase activity	16	6	5.21	633	0.42608	0.42608	2	4	LOC102581847 | LOC102598468	LOC102584378 | LOC102588823 | LOC102603370 | LOC102603545
GO:0016878	acid-thiol ligase activity	27	13	8.79	186	0.42749	0.06638	5	8	LOC102581384 | LOC102589212 | LOC102590201 | LOC102594153 | LOC102603540	LOC102578151 | LOC102581073 | LOC102584603 | LOC102593155 | LOC102594072 | LOC102594991 | LOC102596056 | LOC102596399
GO:0046912	transferase activity, transferring acyl groups, acyl groups converted into alkyl on transfer	19	7	6.18	634	0.42756	0.42756	2	5	LOC102595372 | LOC102601609	LOC102579671 | LOC102584948 | LOC102589458 | LOC102594559 | LOC102597613
GO:0034212	peptide N-acetyltransferase activity	37	13	12.04	635	0.42837	0.42837	8	5	LOC102578266 | LOC102580278 | LOC102580511 | LOC102580909 | LOC102584794 | LOC102587733 | LOC102597035 | LOC102602068	LOC102583750 | LOC102584205 | LOC102601173 | LOC102603162 | LOC107060464
GO:0019203	carbohydrate phosphatase activity	22	8	7.16	636	0.42841	0.42841	5	3	LOC102588091 | LOC102588954 | LOC102590778 | LOC102597825 | SPP2	LOC102580647 | LOC102588806 | LOC102602255
GO:0016810	hydrolase activity, acting on carbon-nitrogen (but not peptide) bonds	107	36	34.82	637	0.4398	0.4398	14	22	LOC102578570 | LOC102582144 | LOC102582416 | LOC102587729 | LOC102591839 | LOC102592174 | LOC102592443 | LOC102595939 | LOC102596139 | LOC102597868 | LOC102601245 | LOC102602671 | LOC102602993 | LOC107061668	LOC102584425 | LOC102584635 | LOC102584904 | LOC102586310 | LOC102588265 | LOC102588699 | LOC102592180 | LOC102592997 | LOC102596243 | LOC102596574 | LOC102599664 | LOC102600480 | LOC102600595 | LOC102600823 | LOC102601214 | LOC102601526 | LOC102602647 | LOC102602851 | LOC102603241 | LOC102606021 | LOC107061667 | LOC107062346
GO:0016301	kinase activity	1327	434	431.89	639	0.45937	0.45937	202	232	GWD3 | LOC102577438 | LOC102577647 | LOC102577816 | LOC102577898 | LOC102577925 | LOC102578304 | LOC102578703 | LOC102579105 | LOC102579242 | LOC102579374 | LOC102579507 | LOC102579867 | LOC102580005 | LOC102580060 | LOC102580156 | LOC102580221 | LOC102580316 | LOC102580411 | LOC102580483 | LOC102580534 | LOC102580768 | LOC102581048 | LOC102581356 | LOC102581454 | LOC102581512 | LOC102581596 | LO…	IPMK | LOC102577547 | LOC102577591 | LOC102578209 | LOC102578263 | LOC102578289 | LOC102578431 | LOC102578443 | LOC102578494 | LOC102578501 | LOC102578612 | LOC102578620 | LOC102578624 | LOC102578630 | LOC102578733 | LOC102579185 | LOC102579282 | LOC102579422 | LOC102579501 | LOC102579705 | LOC102579814 | LOC102579973 | LOC102580064 | LOC102580099 | LOC102580217 | LOC102580220 | LOC102580227 | LO…
GO:0042277	peptide binding	56	19	18.23	640	0.46226	0.46226	12	7	LOC102577776 | LOC102585393 | LOC102589405 | LOC102592985 | LOC102595091 | LOC102595907 | LOC102596919 | LOC102597590 | LOC102598416 | LOC102599158 | LOC102602221 | LOC102605051	DHAR | LOC102586620 | LOC102588949 | LOC102590073 | LOC102594462 | LOC102601948 | LOC107061833
GO:1901677	phosphate transmembrane transporter activity	53	18	17.25	641	0.46395	0.46395	7	11	LOC102588269 | LOC102594394 | LOC102597346 | LOC102598682 | LOC102599205 | LOC102602965 | LOC102605062	LOC102577730 | LOC102580245 | LOC102580589 | LOC102581157 | LOC102582059 | LOC102582859 | LOC102593768 | LOC102596365 | LOC102597288 | LOC102599542 | PT1
GO:0016667	oxidoreductase activity, acting on a sulfur group of donors	111	37	36.13	642	0.4651	0.4651	21	16	DHAR2 | LOC102580199 | LOC102581092 | LOC102582471 | LOC102585390 | LOC102585632 | LOC102588026 | LOC102591517 | LOC102591898 | LOC102592429 | LOC102593474 | LOC102594674 | LOC102595988 | LOC102598912 | LOC102599560 | LOC102601102 | LOC102604365 | LOC102605442 | LOC102605867 | LOC107060469 | LOC107060512	DHAR | GRX2 | LOC102583614 | LOC102589949 | LOC102591260 | LOC102591548 | LOC102594741 | LOC102595309 | LOC102595471 | LOC102600029 | LOC102600851 | LOC102601734 | LOC102603106 | LOC102604077 | LOC102605242 | LOC102606289
GO:0004812	aminoacyl-tRNA ligase activity	47	16	15.3	643	0.46756	0.46756	15	1	LOC102577502 | LOC102579285 | LOC102584652 | LOC102585223 | LOC102585772 | LOC102591893 | LOC102591931 | LOC102595197 | LOC102597850 | LOC102600166 | LOC102600652 | LOC102601379 | LOC102603407 | LOC102604325 | LOC102604688	LOC102578711
GO:0016875	ligase activity, forming carbon-oxygen bonds	47	16	15.3	644	0.46756	0.46756	15	1	LOC102577502 | LOC102579285 | LOC102584652 | LOC102585223 | LOC102585772 | LOC102591893 | LOC102591931 | LOC102595197 | LOC102597850 | LOC102600166 | LOC102600652 | LOC102601379 | LOC102603407 | LOC102604325 | LOC102604688	LOC102578711
GO:0016776	phosphotransferase activity, phosphate group as acceptor	32	11	10.41	645	0.47835	0.47835	4	7	LOC102577898 | LOC102585944 | LOC102587515 | LOC102594017	LOC102577591 | LOC102578209 | LOC102581554 | LOC102581819 | LOC102594235 | LOC102595799 | LOC102599782
GO:0019199	transmembrane receptor protein kinase activity	182	60	59.23	646	0.47951	0.47951	20	40	LOC102581512 | LOC102584694 | LOC102585340 | LOC102585650 | LOC102586213 | LOC102587933 | LOC102589350 | LOC102591476 | LOC102591802 | LOC102595907 | LOC102599434 | LOC102599590 | LOC102601043 | LOC102603756 | LOC102604233 | LOC102604262 | LOC102604453 | LOC102604943 | LOC102605959 | LOC107057660	LOC102578494 | LOC102578624 | LOC102579501 | LOC102579705 | LOC102580227 | LOC102580416 | LOC102580829 | LOC102581898 | LOC102583521 | LOC102584422 | LOC102586111 | LOC102586923 | LOC102587784 | LOC102588848 | LOC102589131 | LOC102591885 | LOC102592330 | LOC102593118 | LOC102593595 | LOC102594132 | LOC102594269 | LOC102594648 | LOC102594996 | LOC102596420 | LOC102596450 | LOC102597462 | LOC102597…
GO:1901682	sulfur compound transmembrane transporter activity	29	10	9.44	647	0.48096	0.48096	3	7	LOC102579882 | LOC102587630 | LOC102597220	LOC102579205 | LOC102586662 | LOC102589367 | LOC102593036 | LOC102596365 | LOC102599542 | LOC102602073
GO:0051015	actin filament binding	29	10	9.44	648	0.48096	0.48096	6	4	LOC102577881 | LOC102585270 | LOC102586061 | LOC102587180 | LOC102589635 | LOC102592270	LOC102580713 | LOC102586458 | LOC102588502 | LOC102591912
GO:0004702	signal transducer, downstream of receptor, with serine/threonine kinase activity	69	23	22.46	649	0.48961	0.48961	16	7	LOC102578703 | LOC102580060 | LOC102580768 | LOC102585267 | LOC102589343 | LOC102590142 | LOC102590564 | LOC102591751 | LOC102593900 | LOC102599452 | LOC102600269 | LOC102601775 | LOC102602072 | LOC102602562 | LOC102603964 | LOC102604394	LOC102578443 | LOC102580220 | LOC102583428 | LOC102590361 | LOC102592852 | LOC102599347 | LOC102602718
GO:0019829	cation-transporting ATPase activity	69	23	22.46	650	0.48961	0.48961	18	5	LOC102577864 | LOC102582778 | LOC102585214 | LOC102589135 | LOC102591175 | LOC102591413 | LOC102593435 | LOC102595993 | LOC102596547 | LOC102597236 | LOC102599999 | LOC102600657 | LOC102601455 | LOC102601902 | LOC102602884 | LOC102604572 | LOC107058116 | LOC107058119	LOC102589419 | LOC102590160 | LOC102591680 | LOC102591952 | LOC102603946
GO:0005388	calcium-transporting ATPase activity	20	7	6.51	651	0.49042	0.49042	4	3	LOC102593435 | LOC102595993 | LOC107058116 | LOC107058119	LOC102589419 | LOC102591680 | LOC102591952
GO:0008970	phosphatidylcholine 1-acylhydrolase activity	20	7	6.51	652	0.49042	0.49042	3	4	LOC102579534 | LOC102598344 | LOC107057752	LOC102585794 | LOC102586126 | LOC102597699 | LOC102598019
GO:0016407	acetyltransferase activity	143	47	46.54	653	0.49883	0.49883	18	29	LOC102578266 | LOC102580278 | LOC102580511 | LOC102580909 | LOC102583316 | LOC102584794 | LOC102587733 | LOC102587978 | LOC102590181 | LOC102591066 | LOC102591080 | LOC102594852 | LOC102597035 | LOC102598178 | LOC102598874 | LOC102602068 | LOC102602112 | LOC102603778	LOC102578408 | LOC102579407 | LOC102580051 | LOC102581323 | LOC102582254 | LOC102583117 | LOC102583750 | LOC102584205 | LOC102584430 | LOC102586193 | LOC102589176 | LOC102591356 | LOC102591379 | LOC102592477 | LOC102595520 | LOC102598399 | LOC102598924 | LOC102599643 | LOC102599885 | LOC102601098 | LOC102601173 | LOC102601440 | LOC102601771 | LOC102601957 | LOC102602591 | LOC102603162 | LOC102605…
GO:0000990	transcription factor activity, core RNA polymerase binding	14	5	4.56	654	0.49908	0.49908	5	0	LOC102585592 | LOC102585657 | LOC102592902 | LOC102599083 | LOC102599838
GO:0016830	carbon-carbon lyase activity	94	31	30.59	655	0.50313	0.50313	12	19	LOC102577840 | LOC102579180 | LOC102580952 | LOC102581970 | LOC102586589 | LOC102589759 | LOC102595047 | LOC102595737 | LOC102596235 | LOC102599595 | LOC102600888 | LOC102601229	LOC102577667 | LOC102577738 | LOC102578941 | LOC102580376 | LOC102581388 | LOC102589057 | LOC102591703 | LOC102592044 | LOC102592280 | LOC102594081 | LOC102594238 | LOC102594418 | LOC102596191 | LOC102596487 | LOC102600595 | LOC102600980 | LOC102601725 | LOC102603229 | LOC102604418
GO:0005544	calcium-dependent phospholipid binding	11	4	3.58	656	0.50482	0.50482	1	3	LOC102598404	LOC102586035 | LOC102586975 | LOC102590515
GO:0015140	malate transmembrane transporter activity	11	4	3.58	657	0.50482	0.50482	1	3	LOC102600681	LOC102594902 | LOC102597049 | LOC102599542
GO:0016755	transferase activity, transferring amino-acyl groups	11	4	3.58	658	0.50482	0.50482	1	3	LOC102581214	LOC102603583 | LOC102603766 | LOC102603917
GO:0003725	double-stranded RNA binding	11	4	3.58	659	0.50482	0.50482	4	0	LOC102585580 | LOC102599221 | LOC102599476 | LOC102605455
GO:0005048	signal sequence binding	45	15	14.65	660	0.51107	0.51107	9	6	LOC102577776 | LOC102585393 | LOC102595091 | LOC102596919 | LOC102597590 | LOC102598416 | LOC102599158 | LOC102602221 | LOC102605051	LOC102586620 | LOC102588949 | LOC102590073 | LOC102594462 | LOC102601948 | LOC107061833
GO:0015171	amino acid transmembrane transporter activity	65	29	21.15	106	0.51167	0.02773	10	19	LOC102588602 | LOC102590337 | LOC102593199 | LOC102594414 | LOC102595536 | LOC102596983 | LOC102597463 | LOC102597666 | LOC102597950 | LOC102605446	LOC102581955 | LOC102589340 | LOC102589367 | LOC102589686 | LOC102589739 | LOC102590159 | LOC102591835 | LOC102592875 | LOC102593025 | LOC102594925 | LOC102595081 | LOC102596218 | LOC102596930 | LOC102597538 | LOC102599066 | LOC102600895 | LOC102602073 | LOC102603292 | LOC102603417
GO:0070628	proteasome binding	8	3	2.6	661	0.51234	0.51234	3	0	LOC102577665 | LOC102588971 | LOC102599587
GO:0102229	amylopectin maltohydrolase activity	8	3	2.6	662	0.51234	0.51234	3	0	LOC102577806 | LOC102584563 | LOC102584887
GO:0004747	ribokinase activity	8	3	2.6	663	0.51234	0.51234	3	0	LOC102577816 | LOC102579374 | LOC102586722
GO:0015296	anion:cation symporter activity	8	3	2.6	664	0.51234	0.51234	2	1	LOC102601748 | LOC102603214	LOC102579205
GO:0052725	inositol-1,3,4-trisphosphate 6-kinase activity	8	3	2.6	665	0.51234	0.51234	1	2	LOC102598871	IPMK | LOC107060680
GO:0016892	endoribonuclease activity, producing 3'-phosphomonoesters	8	3	2.6	666	0.51234	0.51234	0	3		LOC102584808 | LOC102604928 | LOC102605271
GO:0004398	histidine decarboxylase activity	8	3	2.6	667	0.51234	0.51234	0	3		LOC102580376 | LOC102591703 | LOC102592044
GO:0051766	inositol trisphosphate kinase activity	8	3	2.6	668	0.51234	0.51234	1	2	LOC102598871	IPMK | LOC107060680
GO:0016872	intramolecular lyase activity	8	3	2.6	669	0.51234	0.51234	3	0	LOC102592573 | LOC102597108 | LOC102598817
GO:0016796	exonuclease activity, active with either ribo- or deoxyribonucleic acids and producing 5'-phosphomonoesters	36	12	11.72	670	0.52238	0.52238	9	3	LOC102578270 | LOC102588682 | LOC102589561 | LOC102589619 | LOC102592073 | LOC102593069 | LOC102599047 | LOC102599922 | LOC102604337	LOC102594631 | LOC102595031 | LOC102605889
GO:0009927	histidine phosphotransfer kinase activity	5	2	1.63	671	0.52348	0.52348	0	2		LOC102580217 | LOC102603297
GO:0004566	beta-glucuronidase activity	5	2	1.63	672	0.52348	0.52348	0	2		LOC102580456 | LOC102606348
GO:0051748	UTP-monosaccharide-1-phosphate uridylyltransferase activity	5	2	1.63	673	0.52348	0.52348	2	0	LOC102583756 | LOC102596087
GO:0004556	alpha-amylase activity	5	2	1.63	674	0.52348	0.52348	2	0	LOC102579717 | LOC102599630
GO:0097602	cullin family protein binding	5	2	1.63	675	0.52348	0.52348	1	1	LOC102601773	LOC102606399
GO:0003878	ATP citrate synthase activity	5	2	1.63	676	0.52348	0.52348	0	2		LOC102579671 | LOC102584948
GO:0102360	daphnetin 3-O-glucosyltransferase activity	5	2	1.63	677	0.52348	0.52348	0	2		LOC102582127 | LOC102601174
GO:0030785	[ribulose-bisphosphate carboxylase]-lysine N-methyltransferase activity	5	2	1.63	678	0.52348	0.52348	1	1	LOC102602761	LOC102606019
GO:0033759	flavone synthase activity	5	2	1.63	679	0.52348	0.52348	1	1	LOC102585933	LOC102590513
GO:0004435	phosphatidylinositol phospholipase C activity	5	2	1.63	680	0.52348	0.52348	2	0	LOC102588383 | LOC102596402
GO:0004629	phospholipase C activity	5	2	1.63	681	0.52348	0.52348	2	0	LOC102588383 | LOC102596402
GO:0004614	phosphoglucomutase activity	5	2	1.63	682	0.52348	0.52348	2	0	LOC102585015 | LOC102599849
GO:0004619	phosphoglycerate mutase activity	5	2	1.63	683	0.52348	0.52348	0	2		LOC102578340 | LOC102587962
GO:0102490	8-oxo-dGTP phosphohydrolase activity	5	2	1.63	684	0.52348	0.52348	1	1	LOC102605146	LOC102590620
GO:0017057	6-phosphogluconolactonase activity	5	2	1.63	685	0.52348	0.52348	0	2		LOC102590313 | LOC102598227
GO:0004181	metallocarboxypeptidase activity	5	2	1.63	686	0.52348	0.52348	2	0	LOC102584238 | LOC102599956
GO:0102425	myricetin 3-O-glucosyltransferase activity	5	2	1.63	687	0.52348	0.52348	0	2		LOC102582127 | LOC102601174
GO:0103075	indole-3-pyruvate monooxygenase activity	5	2	1.63	688	0.52348	0.52348	0	2		LOC102581759 | LOC102595525
GO:0080133	midchain alkane hydroxylase activity	5	2	1.63	689	0.52348	0.52348	0	2		LOC102579546 | LOC102593147
GO:0004072	aspartate kinase activity	5	2	1.63	690	0.52348	0.52348	2	0	LOC102583425 | LOC102596625
GO:0004014	adenosylmethionine decarboxylase activity	5	2	1.63	691	0.52348	0.52348	0	2		LOC102589057 | LOC102601725
GO:0019139	cytokinin dehydrogenase activity	5	2	1.63	692	0.52348	0.52348	0	2		CKX4 | CKX5
GO:0046624	sphingolipid transporter activity	5	2	1.63	693	0.52348	0.52348	1	1	LOC102601335	LOC102591244
GO:0008964	phosphoenolpyruvate carboxylase activity	5	2	1.63	694	0.52348	0.52348	2	0	LOC102586589 | LOC102599595
GO:0008716	D-alanine-D-alanine ligase activity	5	2	1.63	695	0.52348	0.52348	2	0	LOC102581397 | LOC102596438
GO:0080019	fatty-acyl-CoA reductase (alcohol-forming) activity	5	2	1.63	696	0.52348	0.52348	0	2		LOC102601049 | LOC102602061
GO:0070182	DNA polymerase binding	5	2	1.63	697	0.52348	0.52348	1	1	LOC102583611	LOC102579973
GO:0045430	chalcone isomerase activity	5	2	1.63	698	0.52348	0.52348	2	0	LOC102592573 | LOC102597108
GO:0015105	arsenite transmembrane transporter activity	5	2	1.63	699	0.52348	0.52348	2	0	LOC102599999 | NIP
GO:0008395	steroid hydroxylase activity	5	2	1.63	700	0.52348	0.52348	0	2		LOC102581155 | LOC102603786
GO:0043023	ribosomal large subunit binding	5	2	1.63	701	0.52348	0.52348	1	1	LOC102581057	LOC102587719
GO:0009044	xylan 1,4-beta-xylosidase activity	5	2	1.63	702	0.52348	0.52348	1	1	LOC102588393	LOC102581676
GO:0030619	U1 snRNA binding	5	2	1.63	703	0.52348	0.52348	2	0	LOC102601882 | LOC102603469
GO:0050355	triphosphatase activity	5	2	1.63	704	0.52348	0.52348	2	0	LOC102600386 | LOC102602081
GO:0047893	flavonol 3-O-glucosyltransferase activity	5	2	1.63	705	0.52348	0.52348	0	2		LOC102582127 | LOC102601174
GO:0000978	RNA polymerase II core promoter proximal region sequence-specific DNA binding	5	2	1.63	706	0.52348	0.52348	1	1	LOC102583099	LOC102578279
GO:0003978	UDP-glucose 4-epimerase activity	5	2	1.63	707	0.52348	0.52348	0	2		LOC102581884 | LOC102603888
GO:0003919	FMN adenylyltransferase activity	5	2	1.63	708	0.52348	0.52348	2	0	LOC102579774 | LOC102596105
GO:0004659	prenyltransferase activity	33	11	10.74	709	0.52686	0.52686	7	4	LOC102580697 | LOC102581469 | LOC102581796 | LOC102582972 | LOC102589012 | LOC102589336 | LOC102599418	LOC102580033 | LOC102580359 | LOC102581159 | LOC102593756
GO:0009881	photoreceptor activity	30	10	9.76	710	0.53181	0.53181	10	0	LOC102577925 | LOC102580316 | LOC102580483 | LOC102583141 | LOC102593553 | LOC102597308 | LOC102597693 | LOC102600493 | LOC102601320 | LOC102604395
GO:0033293	monocarboxylic acid binding	30	10	9.76	711	0.53181	0.53181	6	4	LOC102580567 | LOC102591194 | LOC102591955 | LOC102592573 | LOC102597108 | PYL8	LOC102580526 | LOC102588911 | LOC102591866 | LOC102604114
GO:0016597	amino acid binding	58	19	18.88	712	0.53563	0.53563	16	3	LOC102579285 | LOC102579641 | LOC102581329 | LOC102582229 | LOC102583425 | LOC102587087 | LOC102588190 | LOC102591304 | LOC102591893 | LOC102594553 | LOC102596379 | LOC102596625 | LOC102598264 | LOC102603450 | LOC102604712 | LOC102606190	LOC102580248 | LOC102581080 | LOC102584088
GO:0016860	intramolecular oxidoreductase activity	58	19	18.88	713	0.53563	0.53563	10	9	LOC102577900 | LOC102579434 | LOC102581673 | LOC102583463 | LOC102585856 | LOC102588569 | LOC102590935 | LOC102601464 | LOC102601486 | LOC102602821	LOC102577822 | LOC102579860 | LOC102584122 | LOC102584249 | LOC102596014 | LOC102597073 | LOC102597916 | LOC102598670 | LOC102605537
GO:0009055	electron transfer activity	123	40	40.03	714	0.53653	0.53653	17	23	FES | LOC102579009 | LOC102580199 | LOC102582039 | LOC102583807 | LOC102585390 | LOC102585632 | LOC102589911 | LOC102594674 | LOC102595988 | LOC102596284 | LOC102598087 | LOC102598912 | LOC102598947 | LOC102605851 | LOC107060469 | LOC107060512	GRX2 | LOC102579702 | LOC102579793 | LOC102580447 | LOC102581132 | LOC102582196 | LOC102583699 | LOC102585865 | LOC102587061 | LOC102589509 | LOC102590174 | LOC102591260 | LOC102594741 | LOC102595852 | LOC102599860 | LOC102600455 | LOC102600701 | LOC102600778 | LOC102602963 | LOC102603718 | LOC102604557 | LOC102605242 | LOC102605339
GO:0008139	nuclear localization sequence binding	27	9	8.79	715	0.53736	0.53736	7	2	LOC102577776 | LOC102595091 | LOC102596919 | LOC102598416 | LOC102599158 | LOC102602221 | LOC102605051	LOC102588949 | LOC107061833
GO:0000155	phosphorelay sensor kinase activity	24	8	7.81	716	0.54367	0.54367	6	2	LOC102577925 | LOC102580316 | LOC102587294 | LOC102597308 | LOC102603756 | LOC102604395	LOC102587369 | LOC102602170
GO:1901681	sulfur compound binding	24	8	7.81	717	0.54367	0.54367	3	5	LOC102589405 | LOC102595762 | LOC102606109	DHAR | LOC102578941 | LOC102594081 | LOC102594418 | LOC102596081
GO:0005249	voltage-gated potassium channel activity	24	8	7.81	718	0.54367	0.54367	3	5	LOC102589750 | LOC107059918 | SKT2	LOC102581965 | LOC102583901 | LOC102597988 | LOC102604369 | SKT3
GO:0000175	3'-5'-exoribonuclease activity	21	7	6.83	719	0.551	0.551	4	3	LOC102578270 | LOC102588682 | LOC102589561 | LOC102599047	LOC102594631 | LOC102595031 | LOC102605889
GO:0045296	cadherin binding	21	7	6.83	720	0.551	0.551	4	3	LOC102582628 | LOC102591683 | LOC102592944 | LOC102593417	LOC102589557 | LOC102599735 | LOC102600527
GO:0031072	heat shock protein binding	46	15	14.97	721	0.55179	0.55179	11	4	LOC102578540 | LOC102583884 | LOC102584693 | LOC102586830 | LOC102588971 | LOC102590469 | LOC102591116 | LOC102592880 | LOC102592944 | LOC102593418 | LOC102602076	LOC102578806 | LOC102588265 | LOC102589949 | LOC102590274
GO:0008235	metalloexopeptidase activity	18	6	5.86	722	0.5597	0.5597	5	1	LOC102584238 | LOC102587246 | LOC102592985 | LOC102597467 | LOC102599956	LOC102595887
GO:0019104	DNA N-glycosylase activity	18	6	5.86	723	0.5597	0.5597	4	2	LOC102594852 | LOC102596980 | LOC102597023 | LOC102597039	LOC102598399 | LOC102599656
GO:0008308	voltage-gated anion channel activity	18	6	5.86	724	0.5597	0.5597	4	2	LOC102585804 | LOC102591882 | LOC102601748 | LOC102603214	LOC102580958 | LOC102583846
GO:0004871	signal transducer activity	418	135	136.04	725	0.56266	0.56266	72	63	LOC102577925 | LOC102578703 | LOC102578728 | LOC102580060 | LOC102580316 | LOC102580483 | LOC102580768 | LOC102581512 | LOC102583018 | LOC102583141 | LOC102584394 | LOC102584694 | LOC102585267 | LOC102585340 | LOC102585650 | LOC102586213 | LOC102587294 | LOC102587933 | LOC102588190 | LOC102588383 | LOC102588640 | LOC102588783 | LOC102589328 | LOC102589343 | LOC102589350 | LOC102590142 | LOC102590…	LOC102578443 | LOC102578494 | LOC102578624 | LOC102579501 | LOC102579705 | LOC102580217 | LOC102580220 | LOC102580227 | LOC102580416 | LOC102580829 | LOC102581750 | LOC102581871 | LOC102581898 | LOC102582329 | LOC102583428 | LOC102583521 | LOC102584088 | LOC102584422 | LOC102584448 | LOC102586111 | LOC102586923 | LOC102587369 | LOC102587784 | LOC102588848 | LOC102589131 | LOC102590361 | LOC102591…
GO:0016832	aldehyde-lyase activity	15	5	4.88	726	0.57041	0.57041	1	4	LOC102577840	LOC102577667 | LOC102577738 | LOC102603229 | LOC102604418
GO:0046933	proton-transporting ATP synthase activity, rotational mechanism	15	5	4.88	727	0.57041	0.57041	3	2	LOC102577864 | LOC102591175 | LOC102596547	LOC102590160 | LOC102603946
GO:0070569	uridylyltransferase activity	15	5	4.88	728	0.57041	0.57041	4	1	LOC102583756 | LOC102585264 | LOC102596087 | LOC102603223	LOC102605800
GO:0008353	RNA polymerase II carboxy-terminal domain kinase activity	15	5	4.88	729	0.57041	0.57041	3	2	LOC102582575 | LOC102588701 | LOC102591634	LOC102582666 | LOC102598342
GO:0016744	transferase activity, transferring aldehyde or ketonic groups	15	5	4.88	730	0.57041	0.57041	3	2	DXS1 | LOC102595762 | TK	LOC102577741 | LOC102580777
GO:0016863	intramolecular oxidoreductase activity, transposing C=C bonds	15	5	4.88	731	0.57041	0.57041	1	4	LOC102579434	LOC102579860 | LOC102584122 | LOC102596014 | LOC102605537
GO:0044769	ATPase activity, coupled to transmembrane movement of ions, rotational mechanism	34	11	11.07	732	0.5738	0.5738	9	2	LOC102577864 | LOC102582778 | LOC102585214 | LOC102589135 | LOC102591175 | LOC102591413 | LOC102596547 | LOC102600657 | LOC102601902	LOC102590160 | LOC102603946
GO:0016702	oxidoreductase activity, acting on single donors with incorporation of molecular oxygen, incorporation of two atoms of oxygen	34	11	11.07	733	0.5738	0.5738	4	7	LOC102581808 | LOC102583448 | LOC102584109 | LOC102595018	LOC102589305 | LOC102594007 | LOC102594942 | LOC102596122 | LOC102596456 | LOC102602580 | POTLX-3
GO:0004525	ribonuclease III activity	12	4	3.91	734	0.5842	0.5842	2	2	LOC102580979 | LOC102601788	LOC102599637 | LOC102599964
GO:0008409	5'-3' exonuclease activity	12	4	3.91	735	0.5842	0.5842	4	0	LOC102578342 | LOC102589619 | LOC102592073 | LOC102604337
GO:0032296	double-stranded RNA-specific ribonuclease activity	12	4	3.91	736	0.5842	0.5842	2	2	LOC102580979 | LOC102601788	LOC102599637 | LOC102599964
GO:0016408	C-acyltransferase activity	12	4	3.91	737	0.5842	0.5842	1	3	LOC102588059	LOC102588483 | LOC102597761 | LOC102601957
GO:0070181	small ribosomal subunit rRNA binding	12	4	3.91	738	0.5842	0.5842	0	4		LOC102587574 | LOC102593911 | LOC102595055 | LOC102605043
GO:0015108	chloride transmembrane transporter activity	12	4	3.91	739	0.5842	0.5842	4	0	LOC102585804 | LOC102591882 | LOC102601748 | LOC102603214
GO:0005231	excitatory extracellular ligand-gated ion channel activity	12	4	3.91	740	0.5842	0.5842	1	3	LOC102584394	LOC102600393 | LOC102604448 | LOC102605116
GO:0005234	extracellularly glutamate-gated ion channel activity	12	4	3.91	741	0.5842	0.5842	1	3	LOC102584394	LOC102600393 | LOC102604448 | LOC102605116
GO:0022843	voltage-gated cation channel activity	28	9	9.11	742	0.58869	0.58869	3	6	LOC102589750 | LOC107059918 | SKT2	LOC102581965 | LOC102583901 | LOC102595398 | LOC102597988 | LOC102604369 | SKT3
GO:0016773	phosphotransferase activity, alcohol group as acceptor	1242	401	404.22	743	0.59207	0.59207	178	223	LOC102577438 | LOC102577816 | LOC102577925 | LOC102578304 | LOC102578703 | LOC102579242 | LOC102579374 | LOC102579507 | LOC102579867 | LOC102580005 | LOC102580060 | LOC102580156 | LOC102580221 | LOC102580316 | LOC102580411 | LOC102580483 | LOC102580534 | LOC102580768 | LOC102581048 | LOC102581356 | LOC102581454 | LOC102581512 | LOC102581596 | LOC102581761 | LOC102581847 | LOC102582353 | LOC102582…	IPMK | LOC102577547 | LOC102578263 | LOC102578289 | LOC102578431 | LOC102578443 | LOC102578494 | LOC102578501 | LOC102578612 | LOC102578620 | LOC102578624 | LOC102578630 | LOC102578733 | LOC102579185 | LOC102579282 | LOC102579422 | LOC102579501 | LOC102579705 | LOC102579814 | LOC102579973 | LOC102580064 | LOC102580099 | LOC102580217 | LOC102580220 | LOC102580227 | LOC102580416 | LOC102580513 | LO…
GO:0016811	hydrolase activity, acting on carbon-nitrogen (but not peptide) bonds, in linear amides	66	21	21.48	744	0.59619	0.59619	8	13	LOC102582144 | LOC102591839 | LOC102592174 | LOC102595939 | LOC102596139 | LOC102597868 | LOC102602671 | LOC107061668	LOC102584425 | LOC102584904 | LOC102588265 | LOC102588699 | LOC102596243 | LOC102596574 | LOC102601214 | LOC102602647 | LOC102602851 | LOC102603241 | LOC102606021 | LOC107061667 | LOC107062346
GO:0001104	RNA polymerase II transcription cofactor activity	25	8	8.14	745	0.59771	0.59771	4	4	LOC102578156 | LOC102583006 | LOC102583398 | LOC102592944	LOC102582609 | LOC102592456 | LOC102601531 | LOC102603738
GO:0030515	snoRNA binding	25	8	8.14	746	0.59771	0.59771	0	8		LOC102578441 | LOC102578596 | LOC102582969 | LOC102584645 | LOC102585448 | LOC102593618 | LOC102598876 | LOC102600899
GO:0016405	CoA-ligase activity	14	8	4.56	175	0.60272	0.05029	4	4	LOC102581384 | LOC102589212 | LOC102594153 | LOC102603540	LOC102581073 | LOC102584603 | LOC102594991 | LOC102596056
GO:0004372	glycine hydroxymethyltransferase activity	9	3	2.93	748	0.6033	0.6033	3	0	LOC102600879 | LOC102605665 | SHMT
GO:0004315	3-oxoacyl-[acyl-carrier-protein] synthase activity	9	3	2.93	749	0.6033	0.6033	2	1	LOC102597411 | LOC102602484	LOC102602451
GO:0001106	RNA polymerase II transcription corepressor activity	9	3	2.93	750	0.6033	0.6033	2	1	LOC102583006 | LOC102592944	LOC102601531
GO:0050265	RNA uridylyltransferase activity	9	3	2.93	751	0.6033	0.6033	2	1	LOC102585264 | LOC102603223	LOC102605800
GO:0003680	AT DNA binding	9	3	2.93	752	0.6033	0.6033	0	3		LOC102580329 | LOC102581962 | LOC102604028
GO:0019187	beta-1,4-mannosyltransferase activity	9	3	2.93	753	0.6033	0.6033	0	3		LOC102581411 | LOC102583574 | LOC102590208
GO:0070696	transmembrane receptor protein serine/threonine kinase binding	9	3	2.93	754	0.6033	0.6033	3	0	LOC102579911 | LOC102582496 | LOC102593028
GO:0015174	basic amino acid transmembrane transporter activity	9	3	2.93	755	0.6033	0.6033	0	3		LOC102592875 | LOC102594925 | LOC102602073
GO:0016208	AMP binding	9	3	2.93	756	0.6033	0.6033	2	1	LOC102581384 | LOC102594153	LOC102578245
GO:0000210	NAD+ diphosphatase activity	9	3	2.93	757	0.6033	0.6033	0	3		LOC102590204 | LOC102591126 | LOC102601934
GO:0015081	sodium ion transmembrane transporter activity	9	3	2.93	758	0.6033	0.6033	3	0	LOC102578176 | LOC102589621 | LOC102591066
GO:0033613	activating transcription factor binding	9	3	2.93	759	0.6033	0.6033	3	0	LOC102578266 | LOC102589031 | LOC102600616
GO:0016713	oxidoreductase activity, acting on paired donors, with incorporation or reduction of molecular oxygen, reduced iron-sulfur protein as one donor, and incorporation of one atom of oxygen	9	3	2.93	760	0.6033	0.6033	0	3		LOC102577568 | LOC102579546 | LOC102593147
GO:0016730	oxidoreductase activity, acting on iron-sulfur proteins as donors	9	3	2.93	761	0.6033	0.6033	3	0	LOC102579316 | LOC102591399 | LOC102598666
GO:0030151	molybdenum ion binding	9	3	2.93	762	0.6033	0.6033	1	2	LOC102599886	LOC102593014 | LOC102594413
GO:0050378	UDP-glucuronate 4-epimerase activity	9	3	2.93	763	0.6033	0.6033	2	1	LOC102586200 | LOC102603120	LOC102581503
GO:0001191	transcriptional repressor activity, RNA polymerase II transcription factor binding	9	3	2.93	764	0.6033	0.6033	2	1	LOC102583006 | LOC102592944	LOC102601531
GO:0004849	uridine kinase activity	9	3	2.93	765	0.6033	0.6033	3	0	LOC102579105 | LOC102598451 | LOC102604037
GO:0051765	inositol tetrakisphosphate kinase activity	9	3	2.93	766	0.6033	0.6033	1	2	LOC102598871	IPMK | LOC107060680
GO:0051753	mannan synthase activity	9	3	2.93	767	0.6033	0.6033	0	3		LOC102581411 | LOC102583574 | LOC102590208
GO:0060089	molecular transducer activity	480	154	156.22	768	0.60432	0.60432	81	73	LOC102577925 | LOC102578703 | LOC102578728 | LOC102579867 | LOC102580060 | LOC102580316 | LOC102580483 | LOC102580567 | LOC102580768 | LOC102581512 | LOC102582575 | LOC102583018 | LOC102583141 | LOC102583611 | LOC102584394 | LOC102584694 | LOC102585267 | LOC102585340 | LOC102585650 | LOC102586213 | LOC102587294 | LOC102587933 | LOC102588190 | LOC102588383 | LOC102588640 | LOC102588701 | LOC102588…	LOC102578443 | LOC102578494 | LOC102578624 | LOC102579501 | LOC102579705 | LOC102579973 | LOC102580217 | LOC102580220 | LOC102580227 | LOC102580416 | LOC102580526 | LOC102580829 | LOC102581750 | LOC102581871 | LOC102581898 | LOC102581965 | LOC102582329 | LOC102582666 | LOC102583428 | LOC102583521 | LOC102584088 | LOC102584422 | LOC102584448 | LOC102586111 | LOC102586923 | LOC102587369 | LOC102587…
GO:0046943	carboxylic acid transmembrane transporter activity	97	44	31.57	69	0.60556	0.00556	17	27	LOC102582538 | LOC102587630 | LOC102588269 | LOC102588602 | LOC102590122 | LOC102590337 | LOC102593199 | LOC102594414 | LOC102595536 | LOC102596983 | LOC102597346 | LOC102597463 | LOC102597666 | LOC102597950 | LOC102599205 | LOC102600681 | LOC102605446	LOC102577730 | LOC102578357 | LOC102580634 | LOC102581955 | LOC102582859 | LOC102589340 | LOC102589367 | LOC102589686 | LOC102589739 | LOC102590159 | LOC102591835 | LOC102592875 | LOC102593025 | LOC102594902 | LOC102594925 | LOC102595081 | LOC102596218 | LOC102596930 | LOC102597049 | LOC102597538 | LOC102599066 | LOC102599542 | LOC102600447 | LOC102600895 | LOC102602073 | LOC102603292 | LOC102603…
GO:0005342	organic acid transmembrane transporter activity	97	44	31.57	70	0.60556	0.00556	17	27	LOC102582538 | LOC102587630 | LOC102588269 | LOC102588602 | LOC102590122 | LOC102590337 | LOC102593199 | LOC102594414 | LOC102595536 | LOC102596983 | LOC102597346 | LOC102597463 | LOC102597666 | LOC102597950 | LOC102599205 | LOC102600681 | LOC102605446	LOC102577730 | LOC102578357 | LOC102580634 | LOC102581955 | LOC102582859 | LOC102589340 | LOC102589367 | LOC102589686 | LOC102589739 | LOC102590159 | LOC102591835 | LOC102592875 | LOC102593025 | LOC102594902 | LOC102594925 | LOC102595081 | LOC102596218 | LOC102596930 | LOC102597049 | LOC102597538 | LOC102599066 | LOC102599542 | LOC102600447 | LOC102600895 | LOC102602073 | LOC102603292 | LOC102603…
GO:0044183	protein binding involved in protein folding	22	7	7.16	769	0.6082	0.6082	5	2	LOC102578754 | LOC102580857 | LOC102582399 | LOC102597087 | LOC102600896	LOC102583875 | LOC102593059
GO:0050839	cell adhesion molecule binding	22	7	7.16	770	0.6082	0.6082	4	3	LOC102582628 | LOC102591683 | LOC102592944 | LOC102593417	LOC102589557 | LOC102599735 | LOC102600527
GO:0004872	receptor activity	288	92	93.73	771	0.60911	0.60911	41	51	LOC102577925 | LOC102578728 | LOC102580316 | LOC102580483 | LOC102580567 | LOC102581512 | LOC102583018 | LOC102583141 | LOC102584394 | LOC102584694 | LOC102585340 | LOC102585650 | LOC102586213 | LOC102587294 | LOC102587933 | LOC102589350 | LOC102591194 | LOC102591476 | LOC102591802 | LOC102593553 | LOC102595865 | LOC102595907 | LOC102597308 | LOC102597693 | LOC102598250 | LOC102599434 | LOC102599…	LOC102578494 | LOC102578624 | LOC102579501 | LOC102579705 | LOC102580227 | LOC102580416 | LOC102580526 | LOC102580829 | LOC102581898 | LOC102581965 | LOC102583521 | LOC102584422 | LOC102586111 | LOC102586923 | LOC102587369 | LOC102587784 | LOC102588217 | LOC102588848 | LOC102589131 | LOC102591866 | LOC102591885 | LOC102592330 | LOC102593118 | LOC102593390 | LOC102593595 | LOC102594132 | LOC102594…
GO:0038023	signaling receptor activity	257	82	83.64	772	0.61061	0.61061	37	45	LOC102577925 | LOC102578728 | LOC102580316 | LOC102580483 | LOC102581512 | LOC102583018 | LOC102583141 | LOC102584394 | LOC102584694 | LOC102585340 | LOC102585650 | LOC102586213 | LOC102587294 | LOC102587933 | LOC102589350 | LOC102591476 | LOC102591802 | LOC102593553 | LOC102595865 | LOC102595907 | LOC102597308 | LOC102597693 | LOC102599434 | LOC102599590 | LOC102600493 | LOC102601043 | LOC102601…	LOC102578494 | LOC102578624 | LOC102579501 | LOC102579705 | LOC102580227 | LOC102580416 | LOC102580829 | LOC102581898 | LOC102583521 | LOC102584422 | LOC102586111 | LOC102586923 | LOC102587369 | LOC102587784 | LOC102588848 | LOC102589131 | LOC102591885 | LOC102592330 | LOC102593118 | LOC102593595 | LOC102594132 | LOC102594269 | LOC102594648 | LOC102594996 | LOC102596420 | LOC102596450 | LOC102597…
GO:0004672	protein kinase activity	1112	358	361.91	773	0.61443	0.61443	149	209	LOC102577438 | LOC102577925 | LOC102578304 | LOC102578703 | LOC102579242 | LOC102579507 | LOC102579867 | LOC102580005 | LOC102580060 | LOC102580156 | LOC102580221 | LOC102580316 | LOC102580483 | LOC102580534 | LOC102580768 | LOC102581048 | LOC102581356 | LOC102581454 | LOC102581512 | LOC102581761 | LOC102582353 | LOC102582520 | LOC102582575 | LOC102583141 | LOC102583332 | LOC102583611 | LOC102583…	LOC102577547 | LOC102578263 | LOC102578289 | LOC102578431 | LOC102578443 | LOC102578494 | LOC102578501 | LOC102578612 | LOC102578620 | LOC102578624 | LOC102578630 | LOC102578733 | LOC102579185 | LOC102579282 | LOC102579501 | LOC102579705 | LOC102579814 | LOC102579973 | LOC102580064 | LOC102580099 | LOC102580217 | LOC102580220 | LOC102580227 | LOC102580416 | LOC102580513 | LOC102580811 | LOC102580…
GO:0070566	adenylyltransferase activity	35	11	11.39	774	0.61866	0.61866	7	4	LOC102577790 | LOC102579774 | LOC102582750 | LOC102596105 | LOC102599886 | LOC102600244 | LOC102600861	AGPS1 | LOC102578750 | LOC102593763 | LOC102603612
GO:0004709	MAP kinase kinase kinase activity	35	11	11.39	775	0.61866	0.61866	8	3	LOC102580768 | LOC102585267 | LOC102589343 | LOC102590564 | LOC102593900 | LOC102599452 | LOC102602072 | LOC102604394	LOC102578443 | LOC102583428 | LOC102590361
GO:0046961	proton-transporting ATPase activity, rotational mechanism	19	6	6.18	776	0.62069	0.62069	6	0	LOC102582778 | LOC102585214 | LOC102589135 | LOC102591413 | LOC102600657 | LOC102601902
GO:0019201	nucleotide kinase activity	19	6	6.18	777	0.62069	0.62069	3	3	LOC102577898 | LOC102585944 | LOC102587515	LOC102577591 | LOC102581819 | LOC102599782
GO:0016861	intramolecular oxidoreductase activity, interconverting aldoses and ketoses	19	6	6.18	778	0.62069	0.62069	6	0	LOC102577900 | LOC102583463 | LOC102585856 | LOC102588569 | LOC102601486 | LOC102602821
GO:0004675	transmembrane receptor protein serine/threonine kinase activity	158	50	51.42	779	0.62529	0.62529	17	33	LOC102581512 | LOC102584694 | LOC102585340 | LOC102585650 | LOC102586213 | LOC102589350 | LOC102591476 | LOC102591802 | LOC102599434 | LOC102599590 | LOC102601043 | LOC102604233 | LOC102604262 | LOC102604453 | LOC102604943 | LOC102605959 | LOC107057660	LOC102578494 | LOC102579705 | LOC102580227 | LOC102581898 | LOC102584422 | LOC102586111 | LOC102586923 | LOC102587784 | LOC102588848 | LOC102591885 | LOC102592330 | LOC102593118 | LOC102593595 | LOC102594132 | LOC102594269 | LOC102594648 | LOC102594996 | LOC102596420 | LOC102596450 | LOC102597462 | LOC102597665 | LOC102597976 | LOC102598033 | LOC102598544 | LOC102599239 | LOC102600547 | LOC102602…
GO:0003727	single-stranded RNA binding	67	21	21.81	780	0.62832	0.62832	17	4	LOC102577643 | LOC102583610 | LOC102584074 | LOC102584332 | LOC102586495 | LOC102586865 | LOC102588461 | LOC102590165 | LOC102590183 | LOC102590727 | LOC102592119 | LOC102592200 | LOC102599398 | LOC102601319 | LOC102601992 | LOC102602234 | LOC107058496	LOC102580515 | LOC102583118 | LOC102585556 | LOC102590065
GO:0022832	voltage-gated channel activity	48	15	15.62	781	0.6292	0.6292	7	8	LOC102585804 | LOC102589750 | LOC102591882 | LOC102601748 | LOC102603214 | LOC107059918 | SKT2	LOC102580958 | LOC102581965 | LOC102583846 | LOC102583901 | LOC102595398 | LOC102597988 | LOC102604369 | SKT3
GO:0005244	voltage-gated ion channel activity	48	15	15.62	782	0.6292	0.6292	7	8	LOC102585804 | LOC102589750 | LOC102591882 | LOC102601748 | LOC102603214 | LOC107059918 | SKT2	LOC102580958 | LOC102581965 | LOC102583846 | LOC102583901 | LOC102595398 | LOC102597988 | LOC102604369 | SKT3
GO:0016229	steroid dehydrogenase activity	80	40	26.04	38	0.6312	0.00087	16	24	LOC102583421 | LOC102584059 | LOC102586200 | LOC102587313 | LOC102588666 | LOC102589759 | LOC102595721 | LOC102596717 | LOC102600094 | LOC102602150 | LOC102602338 | LOC102603120 | LOC102603364 | LOC102603504 | LOC102605263 | LOC102605419	CP100 | LOC102577453 | LOC102577831 | LOC102577923 | LOC102579617 | LOC102579690 | LOC102580754 | LOC102581093 | LOC102581503 | LOC102581884 | LOC102583682 | LOC102584718 | LOC102584871 | LOC102585937 | LOC102586375 | LOC102592280 | LOC102597534 | LOC102597624 | LOC102599604 | LOC102601049 | LOC102601283 | LOC102602061 | LOC102603888 | LOC102604685
GO:0008661	1-deoxy-D-xylulose-5-phosphate synthase activity	6	2	1.95	783	0.63315	0.63315	1	1	DXS1	LOC102580777
GO:0004550	nucleoside diphosphate kinase activity	6	2	1.95	784	0.63315	0.63315	0	2		LOC102578209 | LOC102594235
GO:0004557	alpha-galactosidase activity	6	2	1.95	785	0.63315	0.63315	1	1	LOC102600756	LOC102601840
GO:0004332	fructose-bisphosphate aldolase activity	6	2	1.95	786	0.63315	0.63315	0	2		LOC102577667 | LOC102577738
GO:0003886	DNA (cytosine-5-)-methyltransferase activity	6	2	1.95	787	0.63315	0.63315	0	2		LOC102598254 | LOC102606058
GO:0047325	inositol tetrakisphosphate 1-kinase activity	6	2	1.95	788	0.63315	0.63315	1	1	LOC102598871	LOC107060680
GO:0051861	glycolipid binding	6	2	1.95	789	0.63315	0.63315	1	1	LOC102601335	LOC102591244
GO:0004470	malic enzyme activity	6	2	1.95	790	0.63315	0.63315	2	0	LOC102580952 | NAD-ME
GO:0016530	metallochaperone activity	6	2	1.95	791	0.63315	0.63315	1	1	LOC102597804	LOC102597281
GO:0004471	malate dehydrogenase (decarboxylating) (NAD+) activity	6	2	1.95	792	0.63315	0.63315	2	0	LOC102580952 | NAD-ME
GO:0008121	ubiquinol-cytochrome-c reductase activity	6	2	1.95	793	0.63315	0.63315	0	2		LOC102583699 | LOC102599860
GO:0017150	tRNA dihydrouridine synthase activity	6	2	1.95	794	0.63315	0.63315	2	0	LOC102598558 | LOC102599476
GO:0052692	raffinose alpha-galactosidase activity	6	2	1.95	795	0.63315	0.63315	1	1	LOC102600756	LOC102601840
GO:0015385	sodium:proton antiporter activity	6	2	1.95	796	0.63315	0.63315	2	0	LOC102578176 | LOC102589621
GO:0008083	growth factor activity	6	2	1.95	797	0.63315	0.63315	0	2		LOC102586237 | LOC102593302
GO:0016681	oxidoreductase activity, acting on diphenols and related substances as donors, cytochrome as acceptor	6	2	1.95	798	0.63315	0.63315	0	2		LOC102583699 | LOC102599860
GO:0048040	UDP-glucuronate decarboxylase activity	6	2	1.95	799	0.63315	0.63315	1	1	LOC102589759	LOC102592280
GO:0033879	acetylajmaline esterase activity	6	2	1.95	800	0.63315	0.63315	0	2		LOC102585911 | LOC102600150
GO:0034485	phosphatidylinositol-3,4,5-trisphosphate 5-phosphatase activity	6	2	1.95	801	0.63315	0.63315	0	2		LOC102598120 | LOC102605375
GO:0010295	(+)-abscisic acid 8'-hydroxylase activity	6	2	1.95	802	0.63315	0.63315	1	1	LOC102577541	LOC102605008
GO:0030371	translation repressor activity	6	2	1.95	803	0.63315	0.63315	0	2		MADS16 | STMADS11
GO:0045300	acyl-[acyl-carrier-protein] desaturase activity	6	2	1.95	804	0.63315	0.63315	0	2		LOC102593930 | LOC102601511
GO:0005471	ATP:ADP antiporter activity	6	2	1.95	805	0.63315	0.63315	2	0	LOC102602965 | LOC102605062
GO:0051183	vitamin transporter activity	6	2	1.95	806	0.63315	0.63315	2	0	LOC102599205 | LOC102602444
GO:0070180	large ribosomal subunit rRNA binding	6	2	1.95	807	0.63315	0.63315	0	2		LOC102592234 | LOC102598879
GO:0008889	glycerophosphodiester phosphodiesterase activity	6	2	1.95	808	0.63315	0.63315	0	2		LOC102585312 | LOC102595856
GO:0052726	inositol-1,3,4-trisphosphate 5-kinase activity	6	2	1.95	809	0.63315	0.63315	1	1	LOC102598871	LOC107060680
GO:0042132	fructose 1,6-bisphosphate 1-phosphatase activity	6	2	1.95	810	0.63315	0.63315	2	0	LOC102588954 | LOC102590778
GO:0008574	ATP-dependent microtubule motor activity, plus-end-directed	6	2	1.95	811	0.63315	0.63315	1	1	LOC102603353	LOC102592999
GO:0070006	metalloaminopeptidase activity	6	2	1.95	812	0.63315	0.63315	2	0	LOC102587246 | LOC102592985
GO:0003997	acyl-CoA oxidase activity	6	2	1.95	813	0.63315	0.63315	2	0	LOC102579351 | LOC102592258
GO:0004352	glutamate dehydrogenase (NAD+) activity	6	2	1.95	814	0.63315	0.63315	1	1	LOC102580808	LOC102585678
GO:0004353	glutamate dehydrogenase [NAD(P)+] activity	6	2	1.95	815	0.63315	0.63315	1	1	LOC102580808	LOC102585678
GO:0001012	RNA polymerase II regulatory region DNA binding	83	26	27.01	816	0.6343	0.6343	8	18	AP1 | LOC102581702 | LOC102583048 | LOC102583099 | LOC102592735 | LOC102598811 | LOC102600483 | LOC102602089	LOC102578279 | LOC102578627 | LOC102582793 | LOC102583106 | LOC102584259 | LOC102585059 | LOC102585472 | LOC102587834 | LOC102588526 | LOC102592177 | LOC102592300 | LOC102593535 | LOC102595522 | LOC102595859 | LOC102599642 | LOC107058273 | MADS16 | STMADS11
GO:0000977	RNA polymerase II regulatory region sequence-specific DNA binding	83	26	27.01	817	0.6343	0.6343	8	18	AP1 | LOC102581702 | LOC102583048 | LOC102583099 | LOC102592735 | LOC102598811 | LOC102600483 | LOC102602089	LOC102578279 | LOC102578627 | LOC102582793 | LOC102583106 | LOC102584259 | LOC102585059 | LOC102585472 | LOC102587834 | LOC102588526 | LOC102592177 | LOC102592300 | LOC102593535 | LOC102595522 | LOC102595859 | LOC102599642 | LOC107058273 | MADS16 | STMADS11
GO:0016307	phosphatidylinositol phosphate kinase activity	16	5	5.21	818	0.63601	0.63601	3	2	LOC102585168 | LOC102585270 | LOC102599943	LOC102580713 | LOC102584859
GO:0042910	xenobiotic transmembrane transporter activity	16	5	5.21	819	0.63601	0.63601	3	2	LOC102585882 | LOC102589832 | LOC102604359	LOC102594319 | LOC102595270
GO:0008559	xenobiotic transmembrane transporting ATPase activity	16	5	5.21	820	0.63601	0.63601	3	2	LOC102585882 | LOC102589832 | LOC102604359	LOC102594319 | LOC102595270
GO:0015297	antiporter activity	118	37	38.4	821	0.6427	0.6427	15	22	LOC102578176 | LOC102579568 | LOC102582538 | LOC102583128 | LOC102583997 | LOC102589621 | LOC102591066 | LOC102593132 | LOC102594262 | LOC102597346 | LOC102598926 | LOC102602820 | LOC102602965 | LOC102605062 | LOC102606365	LOC102580245 | LOC102581213 | LOC102582600 | LOC102582937 | LOC102583640 | LOC102585305 | LOC102588636 | LOC102589030 | LOC102592224 | LOC102592875 | LOC102593689 | LOC102594925 | LOC102595577 | LOC102595757 | LOC102596079 | LOC102596365 | LOC102598596 | LOC102599542 | LOC102602825 | LOC102603417 | LOC102604297 | LOC102604804
GO:0004888	transmembrane signaling receptor activity	209	66	68.02	822	0.6434	0.6434	23	43	LOC102581512 | LOC102584394 | LOC102584694 | LOC102585340 | LOC102585650 | LOC102586213 | LOC102587294 | LOC102587933 | LOC102589350 | LOC102591476 | LOC102591802 | LOC102595907 | LOC102599434 | LOC102599590 | LOC102601043 | LOC102603756 | LOC102604233 | LOC102604262 | LOC102604453 | LOC102604943 | LOC102605959 | LOC102606129 | LOC107057660	LOC102578494 | LOC102578624 | LOC102579501 | LOC102579705 | LOC102580227 | LOC102580416 | LOC102580829 | LOC102581898 | LOC102583521 | LOC102584422 | LOC102586111 | LOC102586923 | LOC102587784 | LOC102588848 | LOC102589131 | LOC102591885 | LOC102592330 | LOC102593118 | LOC102593595 | LOC102594132 | LOC102594269 | LOC102594648 | LOC102594996 | LOC102596420 | LOC102596450 | LOC102597462 | LOC102597…
GO:0008378	galactosyltransferase activity	42	13	13.67	823	0.64371	0.64371	3	10	LOC102578535 | LOC102585986 | LOC102593280	LOC102580477 | LOC102586320 | LOC102588436 | LOC102590435 | LOC102591561 | LOC102593374 | LOC102593903 | LOC102600524 | LOC102601182 | LOC102604293
GO:0140110	transcription regulator activity	1113	357	362.24	825	0.64773	0.64773	169	188	AP1 | LOC102577439 | LOC102577461 | LOC102577469 | LOC102577828 | LOC102578156 | LOC102578266 | LOC102578287 | LOC102578395 | LOC102578564 | LOC102578597 | LOC102579016 | LOC102579405 | LOC102579610 | LOC102579728 | LOC102579962 | LOC102580278 | LOC102581277 | LOC102581525 | LOC102581536 | LOC102581702 | LOC102581906 | LOC102582060 | LOC102582348 | LOC102582354 | LOC102582568 | LOC102582606 | LOC…	CO | JAF13 | LOC102577692 | LOC102578223 | LOC102578279 | LOC102578409 | LOC102578582 | LOC102578627 | LOC102578725 | LOC102578818 | LOC102578956 | LOC102579216 | LOC102579619 | LOC102579878 | LOC102579916 | LOC102580049 | LOC102580642 | LOC102580785 | LOC102580793 | LOC102580956 | LOC102581335 | LOC102581745 | LOC102581911 | LOC102581962 | LOC102582119 | LOC102582155 | LOC102582383 | LOC10258242…
GO:0001046	core promoter sequence-specific DNA binding	26	8	8.46	826	0.64833	0.64833	4	4	LOC102577469 | LOC102582606 | LOC102602254 | LOC102605353	LOC102583094 | LOC102592871 | LOC102606091 | LOC102606118
GO:0004177	aminopeptidase activity	26	8	8.46	827	0.64833	0.64833	7	1	LOC102578826 | LOC102584238 | LOC102587246 | LOC102591471 | LOC102592985 | LOC102597467 | LOC102601334	LOC102595887
GO:0072509	divalent inorganic cation transmembrane transporter activity	93	29	30.27	828	0.64851	0.64851	14	15	LOC102578180 | LOC102578847 | LOC102582034 | LOC102584394 | LOC102584945 | LOC102591066 | LOC102593435 | LOC102595993 | LOC102601323 | LOC102602884 | LOC102604572 | LOC102606129 | LOC107058116 | LOC107058119	LOC102579490 | LOC102581599 | LOC102582557 | LOC102582937 | LOC102589419 | LOC102591680 | LOC102591952 | LOC102593230 | LOC102596079 | LOC102597373 | LOC102600393 | LOC102602825 | LOC102602842 | LOC102604448 | LOC102605116
GO:0008081	phosphoric diester hydrolase activity	39	12	12.69	829	0.65196	0.65196	6	6	LOC102578785 | LOC102588383 | LOC102593473 | LOC102595135 | LOC102596208 | LOC102596402	LOC102585312 | LOC102589221 | LOC102595856 | LOC102600156 | LOC102600860 | LOC102603654
GO:0003714	transcription corepressor activity	39	12	12.69	830	0.65196	0.65196	3	9	LOC102583006 | LOC102592944 | LOC102598970	LOC102578725 | LOC102578956 | LOC102580049 | LOC102582155 | LOC102584798 | LOC102586069 | LOC102592910 | LOC102601137 | LOC102601531
GO:0003906	DNA-(apurinic or apyrimidinic site) lyase activity	13	4	4.23	831	0.6556	0.6556	3	1	LOC102596980 | LOC102597023 | LOC102597039	LOC102599656
GO:0005527	macrolide binding	13	4	4.23	832	0.6556	0.6556	4	0	LOC102578601 | LOC102582466 | LOC102585410 | LOC102606382
GO:0005528	FK506 binding	13	4	4.23	833	0.6556	0.6556	4	0	LOC102578601 | LOC102582466 | LOC102585410 | LOC102606382
GO:0015154	disaccharide transmembrane transporter activity	13	4	4.23	834	0.6556	0.6556	2	2	LOC102597118 | LOC102600803	LOC102600144 | LOC102600477
GO:0015157	oligosaccharide transmembrane transporter activity	13	4	4.23	835	0.6556	0.6556	2	2	LOC102597118 | LOC102600803	LOC102600144 | LOC102600477
GO:0019206	nucleoside kinase activity	13	4	4.23	836	0.6556	0.6556	4	0	LOC102579105 | LOC102598451 | LOC102601271 | LOC102604037
GO:0016774	phosphotransferase activity, carboxyl group as acceptor	13	4	4.23	837	0.6556	0.6556	4	0	LOC102577647 | LOC102583425 | LOC102596625 | LOC102605730
GO:0001067	regulatory region nucleic acid binding	288	91	93.73	838	0.65713	0.65713	33	58	AP1 | LOC102577469 | LOC102578287 | LOC102578564 | LOC102581702 | LOC102582606 | LOC102583048 | LOC102583099 | LOC102583951 | LOC102584809 | LOC102586390 | LOC102587983 | LOC102588795 | LOC102589031 | LOC102589242 | LOC102589616 | LOC102590916 | LOC102592735 | LOC102593553 | LOC102597983 | LOC102598811 | LOC102599228 | LOC102599457 | LOC102599892 | LOC102600483 | LOC102601422 | LOC102601791 | LOC…	LOC102578279 | LOC102578627 | LOC102581745 | LOC102582421 | LOC102582793 | LOC102583094 | LOC102583106 | LOC102583391 | LOC102584259 | LOC102585059 | LOC102585423 | LOC102585472 | LOC102585505 | LOC102586132 | LOC102586742 | LOC102587834 | LOC102587946 | LOC102588265 | LOC102588525 | LOC102588526 | LOC102589240 | LOC102589612 | LOC102589919 | LOC102590949 | LOC102591302 | LOC102591685 | LOC102592…
GO:0000975	regulatory region DNA binding	288	91	93.73	839	0.65713	0.65713	33	58	AP1 | LOC102577469 | LOC102578287 | LOC102578564 | LOC102581702 | LOC102582606 | LOC102583048 | LOC102583099 | LOC102583951 | LOC102584809 | LOC102586390 | LOC102587983 | LOC102588795 | LOC102589031 | LOC102589242 | LOC102589616 | LOC102590916 | LOC102592735 | LOC102593553 | LOC102597983 | LOC102598811 | LOC102599228 | LOC102599457 | LOC102599892 | LOC102600483 | LOC102601422 | LOC102601791 | LOC…	LOC102578279 | LOC102578627 | LOC102581745 | LOC102582421 | LOC102582793 | LOC102583094 | LOC102583106 | LOC102583391 | LOC102584259 | LOC102585059 | LOC102585423 | LOC102585472 | LOC102585505 | LOC102586132 | LOC102586742 | LOC102587834 | LOC102587946 | LOC102588265 | LOC102588525 | LOC102588526 | LOC102589240 | LOC102589612 | LOC102589919 | LOC102590949 | LOC102591302 | LOC102591685 | LOC102592…
GO:0051537	2 iron, 2 sulfur cluster binding	68	21	22.13	840	0.65922	0.65922	16	5	FES | LOC102579316 | LOC102582039 | LOC102582881 | LOC102592765 | LOC102594460 | LOC102595988 | LOC102596224 | LOC102596284 | LOC102598912 | LOC102598947 | LOC102600513 | LOC102601987 | LOC102605482 | LOC107060469 | LOC107060512	LOC102578567 | LOC102579702 | LOC102591260 | LOC102592402 | LOC102594741
GO:0042887	amide transmembrane transporter activity	36	11	11.72	841	0.66102	0.66102	6	5	LOC102581029 | LOC102584946 | LOC102589703 | LOC102589726 | LOC102593761 | LOC102601164	LOC102589439 | LOC102594925 | LOC102595306 | LOC102602073 | LOC102602631
GO:0003746	translation elongation factor activity	36	11	11.72	842	0.66102	0.66102	5	6	LOC102584165 | LOC102584198 | LOC102585459 | LOC102586599 | LOC102602783	LOC102578147 | LOC102586751 | LOC102593337 | LOC102600998 | LOC102604729 | LOC102605379
GO:0047262	polygalacturonate 4-alpha-galacturonosyltransferase activity	23	7	7.49	843	0.66126	0.66126	3	4	LOC102583903 | LOC102584036 | LOC102590887	LOC102581900 | LOC102582368 | LOC102591597 | LOC102595127
GO:0016706	oxidoreductase activity, acting on paired donors, with incorporation or reduction of molecular oxygen, 2-oxoglutarate as one donor, and incorporation of one atom each of oxygen into both donors	49	15	15.95	844	0.66531	0.66531	5	10	LOC102582924 | LOC102584697 | LOC102585933 | LOC102600910 | LOC102602308	LOC102581670 | LOC102582149 | LOC102587312 | LOC102590513 | LOC102591292 | LOC102594912 | LOC102595909 | LOC102599078 | LOC102599620 | LOC102600357
GO:0008408	3'-5' exonuclease activity	46	14	14.97	845	0.67307	0.67307	9	5	LOC102578270 | LOC102588682 | LOC102589561 | LOC102591871 | LOC102592583 | LOC102593069 | LOC102599047 | LOC102599922 | LOC102600317	LOC102585847 | LOC102594631 | LOC102595031 | LOC102600946 | LOC102605889
GO:0003756	protein disulfide isomerase activity	20	6	6.51	846	0.67652	0.67652	3	3	LOC102581673 | LOC102590935 | LOC102601464	LOC102597073 | LOC102597916 | LOC102598670
GO:0016864	intramolecular oxidoreductase activity, transposing S-S bonds	20	6	6.51	847	0.67652	0.67652	3	3	LOC102581673 | LOC102590935 | LOC102601464	LOC102597073 | LOC102597916 | LOC102598670
GO:0004022	alcohol dehydrogenase (NAD) activity	10	3	3.25	848	0.68218	0.68218	0	3		LOC102577476 | LOC102584141 | LOC102587003
GO:0003995	acyl-CoA dehydrogenase activity	10	3	3.25	849	0.68218	0.68218	3	0	LOC102579351 | LOC102589539 | LOC102592258
GO:0005089	Rho guanyl-nucleotide exchange factor activity	10	3	3.25	850	0.68218	0.68218	3	0	LOC102590845 | LOC102594227 | LOC102596759
GO:0016888	endodeoxyribonuclease activity, producing 5'-phosphomonoesters	10	3	3.25	851	0.68218	0.68218	1	2	LOC102578342	LOC102585556 | LOC102603472
GO:0004596	peptide alpha-N-acetyltransferase activity	10	3	3.25	852	0.68218	0.68218	0	3		LOC102601173 | LOC102603162 | LOC107060464
GO:0004791	thioredoxin-disulfide reductase activity	30	9	9.76	853	0.68232	0.68232	5	4	LOC102582471 | LOC102585390 | LOC102588026 | LOC102599560 | LOC102605867	LOC102591548 | LOC102595471 | LOC102603106 | LOC102606289
GO:0005262	calcium channel activity	30	9	9.76	854	0.68232	0.68232	4	5	LOC102582034 | LOC102584394 | LOC102601323 | LOC102606129	LOC102582557 | LOC102597373 | LOC102600393 | LOC102604448 | LOC102605116
GO:0005198	structural molecule activity	456	144	148.41	855	0.6895	0.6895	39	105	LOC102577588 | LOC102577624 | LOC102579146 | LOC102579307 | LOC102580008 | LOC102581050 | LOC102581452 | LOC102583043 | LOC102584623 | LOC102586592 | LOC102586719 | LOC102587160 | LOC102588846 | LOC102590108 | LOC102591299 | LOC102591614 | LOC102593316 | LOC102594131 | LOC102594412 | LOC102594809 | LOC102594934 | LOC102595233 | LOC102595243 | LOC102596224 | LOC102596426 | LOC102596467 | LOC102598…	LOC102577496 | LOC102577521 | LOC102577679 | LOC102577682 | LOC102577695 | LOC102577759 | LOC102577788 | LOC102578567 | LOC102578677 | LOC102580084 | LOC102580390 | LOC102581028 | LOC102582439 | LOC102582481 | LOC102582696 | LOC102582763 | LOC102582768 | LOC102582925 | LOC102582943 | LOC102583036 | LOC102583160 | LOC102583353 | LOC102583424 | LOC102583960 | LOC102584366 | LOC102584420 | LOC102584…
GO:0044212	transcription regulatory region DNA binding	284	89	92.43	856	0.69051	0.69051	31	58	AP1 | LOC102577469 | LOC102578287 | LOC102578564 | LOC102581702 | LOC102582606 | LOC102583048 | LOC102583099 | LOC102583951 | LOC102584809 | LOC102586390 | LOC102587983 | LOC102588795 | LOC102589242 | LOC102589616 | LOC102590916 | LOC102592735 | LOC102593553 | LOC102597983 | LOC102598811 | LOC102599228 | LOC102599457 | LOC102599892 | LOC102600483 | LOC102601422 | LOC102601791 | LOC102602089 | LOC…	LOC102578279 | LOC102578627 | LOC102581745 | LOC102582421 | LOC102582793 | LOC102583094 | LOC102583106 | LOC102583391 | LOC102584259 | LOC102585059 | LOC102585423 | LOC102585472 | LOC102585505 | LOC102586132 | LOC102586742 | LOC102587834 | LOC102587946 | LOC102588265 | LOC102588525 | LOC102588526 | LOC102589240 | LOC102589612 | LOC102589919 | LOC102590949 | LOC102591302 | LOC102591685 | LOC102592…
GO:0016668	oxidoreductase activity, acting on a sulfur group of donors, NAD(P) as acceptor	40	12	13.02	857	0.69059	0.69059	8	4	LOC102580199 | LOC102581092 | LOC102582471 | LOC102585390 | LOC102588026 | LOC102599560 | LOC102605442 | LOC102605867	LOC102591548 | LOC102595471 | LOC102603106 | LOC102606289
GO:0019205	nucleobase-containing compound kinase activity	40	12	13.02	858	0.69059	0.69059	7	5	LOC102577898 | LOC102579105 | LOC102585944 | LOC102587515 | LOC102598451 | LOC102601271 | LOC102604037	LOC102577591 | LOC102578209 | LOC102581819 | LOC102594235 | LOC102599782
GO:0046715	borate transmembrane transporter activity	3	1	0.98	859	0.69311	0.69311	1	0	NIP
GO:0004563	beta-N-acetylhexosaminidase activity	3	1	0.98	860	0.69311	0.69311	1	0	LOC102599076
GO:0008686	3,4-dihydroxy-2-butanone-4-phosphate synthase activity	3	1	0.98	861	0.69311	0.69311	0	1		LOC102600595
GO:0050474	(S)-norcoclaurine synthase activity	3	1	0.98	862	0.69311	0.69311	1	0	LOC107059191
GO:0004348	glucosylceramidase activity	3	1	0.98	863	0.69311	0.69311	0	1		LOC102584095
GO:0034722	gamma-glutamyl-peptidase activity	3	1	0.98	864	0.69311	0.69311	1	0	LOC102581354
GO:0008677	2-dehydropantoate 2-reductase activity	3	1	0.98	865	0.69311	0.69311	1	0	LOC102584035
GO:0003862	3-isopropylmalate dehydrogenase activity	3	1	0.98	866	0.69311	0.69311	1	0	LOC102586564
GO:0003855	3-dehydroquinate dehydratase activity	3	1	0.98	867	0.69311	0.69311	0	1		LOC102578356
GO:0003885	D-arabinono-1,4-lactone oxidase activity	3	1	0.98	868	0.69311	0.69311	0	1		LOC102582456
GO:0004514	nicotinate-nucleotide diphosphorylase (carboxylating) activity	3	1	0.98	869	0.69311	0.69311	0	1		LOC102587000
GO:0010340	carboxyl-O-methyltransferase activity	3	1	0.98	870	0.69311	0.69311	1	0	LOC102598632
GO:0090482	vitamin transmembrane transporter activity	3	1	0.98	871	0.69311	0.69311	1	0	LOC102599205
GO:0003825	alpha,alpha-trehalose-phosphate synthase (UDP-forming) activity	3	1	0.98	872	0.69311	0.69311	1	0	LOC102597825
GO:0003844	1,4-alpha-glucan branching enzyme activity	3	1	0.98	873	0.69311	0.69311	1	0	LOC102590711
GO:0004506	squalene monooxygenase activity	3	1	0.98	874	0.69311	0.69311	0	1		LOC102579136
GO:0047334	diphosphate-fructose-6-phosphate 1-phosphotransferase activity	3	1	0.98	875	0.69311	0.69311	1	0	PFP-BETA
GO:0004450	isocitrate dehydrogenase (NADP+) activity	3	1	0.98	876	0.69311	0.69311	1	0	LOC102591365
GO:0016303	1-phosphatidylinositol-3-kinase activity	3	1	0.98	877	0.69311	0.69311	1	0	LOC102604383
GO:0004484	mRNA guanylyltransferase activity	3	1	0.98	878	0.69311	0.69311	1	0	LOC102600386
GO:0004474	malate synthase activity	3	1	0.98	879	0.69311	0.69311	0	1		LOC102589458
GO:0004476	mannose-6-phosphate isomerase activity	3	1	0.98	880	0.69311	0.69311	1	0	LOC102602821
GO:0102311	8-hydroxygeraniol dehydrogenase activity	3	1	0.98	881	0.69311	0.69311	0	1		LOC102589753
GO:0004421	hydroxymethylglutaryl-CoA synthase activity	3	1	0.98	882	0.69311	0.69311	0	1		LOC102597613
GO:0008113	peptide-methionine (S)-S-oxide reductase activity	3	1	0.98	883	0.69311	0.69311	0	1		LOC102601734
GO:0004651	polynucleotide 5'-phosphatase activity	3	1	0.98	884	0.69311	0.69311	1	0	LOC102600386
GO:0010485	H4 histone acetyltransferase activity	3	1	0.98	885	0.69311	0.69311	0	1		LOC102601173
GO:0004445	inositol-polyphosphate 5-phosphatase activity	3	1	0.98	886	0.69311	0.69311	0	1		LOC102598120
GO:0009383	rRNA (cytosine-C5-)-methyltransferase activity	3	1	0.98	887	0.69311	0.69311	0	1		LOC102603613
GO:0016453	C-acetyltransferase activity	3	1	0.98	888	0.69311	0.69311	0	1		LOC102601957
GO:0052694	jasmonoyl-isoleucine-12-hydroxylase activity	3	1	0.98	889	0.69311	0.69311	0	1		LOC102586169
GO:0033741	adenylyl-sulfate reductase (glutathione) activity	3	1	0.98	890	0.69311	0.69311	0	1		LOC102600029
GO:0015350	methotrexate transporter activity	3	1	0.98	891	0.69311	0.69311	1	0	LOC102602444
GO:0046593	mandelonitrile lyase activity	3	1	0.98	892	0.69311	0.69311	0	1		LOC102603229
GO:0016415	octanoyltransferase activity	3	1	0.98	893	0.69311	0.69311	1	0	LOC102599786
GO:0052654	L-leucine transaminase activity	3	1	0.98	894	0.69311	0.69311	1	0	BCAT2
GO:0052655	L-valine transaminase activity	3	1	0.98	895	0.69311	0.69311	1	0	BCAT2
GO:0052656	L-isoleucine transaminase activity	3	1	0.98	896	0.69311	0.69311	1	0	BCAT2
GO:0052658	inositol-1,4,5-trisphosphate 5-phosphatase activity	3	1	0.98	897	0.69311	0.69311	0	1		LOC102598120
GO:0052659	inositol-1,3,4,5-tetrakisphosphate 5-phosphatase activity	3	1	0.98	898	0.69311	0.69311	0	1		LOC102598120
GO:0030942	endoplasmic reticulum signal peptide binding	3	1	0.98	899	0.69311	0.69311	0	1		LOC102601948
GO:0042903	tubulin deacetylase activity	3	1	0.98	900	0.69311	0.69311	0	1		LOC102588265
GO:0004604	phosphoadenylyl-sulfate reductase (thioredoxin) activity	3	1	0.98	901	0.69311	0.69311	0	1		LOC102600029
GO:0016434	rRNA (cytosine) methyltransferase activity	3	1	0.98	902	0.69311	0.69311	0	1		LOC102603613
GO:0035004	phosphatidylinositol 3-kinase activity	3	1	0.98	903	0.69311	0.69311	1	0	LOC102604383
GO:0008013	beta-catenin binding	3	1	0.98	904	0.69311	0.69311	0	1		LOC102588265
GO:0052640	salicylic acid glucosyltransferase (glucoside-forming) activity	3	1	0.98	905	0.69311	0.69311	0	1		LOC102606101
GO:0052641	benzoic acid glucosyltransferase activity	3	1	0.98	906	0.69311	0.69311	0	1		LOC102606101
GO:0047405	pyrimidine-5'-nucleotide nucleosidase activity	3	1	0.98	907	0.69311	0.69311	1	0	LOC102595274
GO:0016630	protochlorophyllide reductase activity	3	1	0.98	908	0.69311	0.69311	1	0	LOC102599631
GO:0052639	salicylic acid glucosyltransferase (ester-forming) activity	3	1	0.98	909	0.69311	0.69311	0	1		LOC102606101
GO:0005365	myo-inositol transmembrane transporter activity	3	1	0.98	910	0.69311	0.69311	0	1		LOC102599356
GO:0004096	catalase activity	3	1	0.98	911	0.69311	0.69311	1	0	CAT1
GO:0047184	1-acylglycerophosphocholine O-acyltransferase activity	3	1	0.98	912	0.69311	0.69311	0	1		LOC102586748
GO:0106050	tRNA 2'-O-methyltransferase activity	3	1	0.98	913	0.69311	0.69311	1	0	LOC102593449
GO:0015462	ATPase-coupled protein transmembrane transporter activity	3	1	0.98	914	0.69311	0.69311	1	0	LOC102584946
GO:0080116	glucuronoxylan glucuronosyltransferase activity	3	1	0.98	915	0.69311	0.69311	0	1		LOC102593702
GO:0098847	sequence-specific single stranded DNA binding	3	1	0.98	916	0.69311	0.69311	1	0	LOC102603861
GO:0005344	oxygen carrier activity	3	1	0.98	917	0.69311	0.69311	0	1		LOC102577514
GO:0004084	branched-chain-amino-acid transaminase activity	3	1	0.98	918	0.69311	0.69311	1	0	BCAT2
GO:0004088	carbamoyl-phosphate synthase (glutamine-hydrolyzing) activity	3	1	0.98	919	0.69311	0.69311	1	0	LOC102581397
GO:0004020	adenylylsulfate kinase activity	3	1	0.98	920	0.69311	0.69311	0	1		LOC102588333
GO:0015446	ATPase-coupled arsenite transmembrane transporter activity	3	1	0.98	921	0.69311	0.69311	1	0	LOC102599999
GO:0019136	deoxynucleoside kinase activity	3	1	0.98	922	0.69311	0.69311	1	0	LOC102601271
GO:0008999	ribosomal-protein-alanine N-acetyltransferase activity	3	1	0.98	923	0.69311	0.69311	0	1		LOC107060464
GO:0004042	acetyl-CoA:L-glutamate N-acetyltransferase activity	3	1	0.98	924	0.69311	0.69311	1	0	LOC102598178
GO:0004048	anthranilate phosphoribosyltransferase activity	3	1	0.98	925	0.69311	0.69311	1	0	LOC102596808
GO:0008967	phosphoglycolate phosphatase activity	3	1	0.98	926	0.69311	0.69311	1	0	LOC102578665
GO:0016295	myristoyl-[acyl-carrier-protein] hydrolase activity	3	1	0.98	927	0.69311	0.69311	0	1		LOC102596320
GO:0016296	palmitoyl-[acyl-carrier-protein] hydrolase activity	3	1	0.98	928	0.69311	0.69311	0	1		LOC102596320
GO:0016297	acyl-[acyl-carrier-protein] hydrolase activity	3	1	0.98	929	0.69311	0.69311	0	1		LOC102596320
GO:0045544	gibberellin 20-oxidase activity	3	1	0.98	930	0.69311	0.69311	1	0	LOC102584697
GO:0008940	nitrate reductase activity	3	1	0.98	931	0.69311	0.69311	1	0	LOC102599886
GO:0015168	glycerol transmembrane transporter activity	3	1	0.98	932	0.69311	0.69311	0	1		LOC102599356
GO:0080002	UDP-glucose:4-aminobenzoate acylglucosyltransferase activity	3	1	0.98	933	0.69311	0.69311	0	1		LOC102606101
GO:0004792	thiosulfate sulfurtransferase activity	3	1	0.98	934	0.69311	0.69311	1	0	LOC102606407
GO:0004764	shikimate 3-dehydrogenase (NADP+) activity	3	1	0.98	935	0.69311	0.69311	0	1		LOC102578356
GO:0004781	sulfate adenylyltransferase (ATP) activity	3	1	0.98	936	0.69311	0.69311	0	1		LOC102593763
GO:0090704	nicotinate-O-glucosyltransferase activity	3	1	0.98	937	0.69311	0.69311	0	1		LOC102606101
GO:0009020	tRNA (guanosine-2'-O-)-methyltransferase activity	3	1	0.98	938	0.69311	0.69311	1	0	LOC102593449
GO:0002151	G-quadruplex RNA binding	3	1	0.98	939	0.69311	0.69311	1	0	LOC102601992
GO:0004733	pyridoxamine-phosphate oxidase activity	3	1	0.98	940	0.69311	0.69311	1	0	LOC102580598
GO:0030620	U2 snRNA binding	3	1	0.98	941	0.69311	0.69311	1	0	LOC102603469
GO:1990585	hydroxyproline O-arabinosyltransferase activity	3	1	0.98	942	0.69311	0.69311	1	0	LOC102596193
GO:0043047	single-stranded telomeric DNA binding	3	1	0.98	943	0.69311	0.69311	1	0	LOC102603861
GO:0051010	microtubule plus-end binding	3	1	0.98	944	0.69311	0.69311	1	0	LOC102583830
GO:0019788	NEDD8 transferase activity	3	1	0.98	945	0.69311	0.69311	0	1		LOC102589332
GO:1990534	thermospermine oxidase activity	3	1	0.98	946	0.69311	0.69311	0	1		LOC102579310
GO:0016743	carboxyl- or carbamoyltransferase activity	3	1	0.98	947	0.69311	0.69311	1	0	LOC102591304
GO:0035529	NADH pyrophosphatase activity	3	1	0.98	948	0.69311	0.69311	0	1		LOC102605347
GO:0035515	oxidative RNA demethylase activity	3	1	0.98	949	0.69311	0.69311	0	1		LOC102582149
GO:0070259	tyrosyl-DNA phosphodiesterase activity	3	1	0.98	950	0.69311	0.69311	1	0	LOC102578785
GO:0051219	phosphoprotein binding	3	1	0.98	951	0.69311	0.69311	0	1		LOC102600199
GO:0051002	ligase activity, forming nitrogen-metal bonds	3	1	0.98	952	0.69311	0.69311	1	0	LOC102591731
GO:0005090	Sar guanyl-nucleotide exchange factor activity	3	1	0.98	953	0.69311	0.69311	0	1		LOC102586665
GO:0051003	ligase activity, forming nitrogen-metal bonds, forming coordination complexes	3	1	0.98	954	0.69311	0.69311	1	0	LOC102591731
GO:0015231	5-formyltetrahydrofolate transporter activity	3	1	0.98	955	0.69311	0.69311	1	0	LOC102602444
GO:0016707	gibberellin 3-beta-dioxygenase activity	3	1	0.98	956	0.69311	0.69311	1	0	LOC102582924
GO:0004820	glycine-tRNA ligase activity	3	1	0.98	957	0.69311	0.69311	1	0	LOC102601379
GO:0022820	potassium ion symporter activity	3	1	0.98	958	0.69311	0.69311	1	0	LOC102602546
GO:0032450	maltose alpha-glucosidase activity	3	1	0.98	959	0.69311	0.69311	1	0	LOC102597879
GO:0004828	serine-tRNA ligase activity	3	1	0.98	960	0.69311	0.69311	1	0	LOC102585223
GO:0018685	alkane 1-monooxygenase activity	3	1	0.98	961	0.69311	0.69311	0	1		LOC102577568
GO:0008517	folic acid transporter activity	3	1	0.98	962	0.69311	0.69311	1	0	LOC102602444
GO:0004816	asparagine-tRNA ligase activity	3	1	0.98	963	0.69311	0.69311	1	0	LOC102603407
GO:0019894	kinesin binding	3	1	0.98	964	0.69311	0.69311	0	1		LOC102589108
GO:0003960	NADPH:quinone reductase activity	3	1	0.98	965	0.69311	0.69311	0	1		LOC102584270
GO:0008490	arsenite secondary active transmembrane transporter activity	3	1	0.98	966	0.69311	0.69311	1	0	LOC102599999
GO:0016851	magnesium chelatase activity	3	1	0.98	967	0.69311	0.69311	1	0	LOC102591731
GO:0003985	acetyl-CoA C-acetyltransferase activity	3	1	0.98	968	0.69311	0.69311	0	1		LOC102601957
GO:0051998	protein carboxyl O-methyltransferase activity	3	1	0.98	969	0.69311	0.69311	1	0	LOC102598632
GO:0004351	glutamate decarboxylase activity	3	1	0.98	970	0.69311	0.69311	0	1		LOC102581388
GO:0050505	hydroquinone glucosyltransferase activity	3	1	0.98	971	0.69311	0.69311	1	0	LOC102590518
GO:0004385	guanylate kinase activity	3	1	0.98	972	0.69311	0.69311	0	1		LOC102599782
GO:0009973	adenylyl-sulfate reductase activity	3	1	0.98	973	0.69311	0.69311	0	1		LOC102600029
GO:0003935	GTP cyclohydrolase II activity	3	1	0.98	974	0.69311	0.69311	0	1		LOC102600595
GO:0008066	glutamate receptor activity	17	5	5.53	975	0.69501	0.69501	2	3	LOC102584394 | LOC102606129	LOC102600393 | LOC102604448 | LOC102605116
GO:0016624	oxidoreductase activity, acting on the aldehyde or oxo group of donors, disulfide as acceptor	17	5	5.53	976	0.69501	0.69501	2	3	DXS1 | LOC102606109	LOC102580777 | LOC102587414 | LOC102602122
GO:0030594	neurotransmitter receptor activity	17	5	5.53	977	0.69501	0.69501	2	3	LOC102584394 | LOC102606129	LOC102600393 | LOC102604448 | LOC102605116
GO:0004970	ionotropic glutamate receptor activity	17	5	5.53	978	0.69501	0.69501	2	3	LOC102584394 | LOC102606129	LOC102600393 | LOC102604448 | LOC102605116
GO:0022824	transmitter-gated ion channel activity	17	5	5.53	979	0.69501	0.69501	2	3	LOC102584394 | LOC102606129	LOC102600393 | LOC102604448 | LOC102605116
GO:0022835	transmitter-gated channel activity	17	5	5.53	980	0.69501	0.69501	2	3	LOC102584394 | LOC102606129	LOC102600393 | LOC102604448 | LOC102605116
GO:0005230	extracellular ligand-gated ion channel activity	17	5	5.53	981	0.69501	0.69501	2	3	LOC102584394 | LOC102606129	LOC102600393 | LOC102604448 | LOC102605116
GO:0022836	gated channel activity	70	21	22.78	983	0.71677	0.71677	10	11	LOC102579637 | LOC102584394 | LOC102585804 | LOC102589750 | LOC102591882 | LOC102601748 | LOC102603214 | LOC102606129 | LOC107059918 | SKT2	LOC102580958 | LOC102581965 | LOC102583846 | LOC102583901 | LOC102595398 | LOC102597988 | LOC102600393 | LOC102604369 | LOC102604448 | LOC102605116 | SKT3
GO:0004535	poly(A)-specific ribonuclease activity	14	4	4.56	984	0.7182	0.7182	1	3	LOC102578270	LOC102594631 | LOC102595031 | LOC102605889
GO:0016615	malate dehydrogenase activity	14	4	4.56	985	0.7182	0.7182	3	1	LOC102580952 | LOC102606140 | NAD-ME	LOC102585937
GO:0003691	double-stranded telomeric DNA binding	14	4	4.56	986	0.7182	0.7182	4	0	LOC102578199 | LOC102584447 | LOC102584827 | LOC102603861
GO:0060590	ATPase regulator activity	14	4	4.56	987	0.7182	0.7182	3	1	LOC102582736 | LOC102592944 | LOC102605233	LOC102600527
GO:0043733	DNA-3-methylbase glycosylase activity	7	2	2.28	988	0.72192	0.72192	1	1	LOC102594852	LOC102598399
GO:0004567	beta-mannosidase activity	7	2	2.28	989	0.72192	0.72192	2	0	LOC102586571 | LOC102588957
GO:0003905	alkylbase DNA N-glycosylase activity	7	2	2.28	990	0.72192	0.72192	1	1	LOC102594852	LOC102598399
GO:0051920	peroxiredoxin activity	7	2	2.28	991	0.72192	0.72192	2	0	LOC102583123 | LOC102589036
GO:0046923	ER retention sequence binding	7	2	2.28	992	0.72192	0.72192	1	1	LOC102597590	LOC102590073
GO:0004462	lactoylglutathione lyase activity	7	2	2.28	993	0.72192	0.72192	1	1	LOC102600375	LOC102578488
GO:0032050	clathrin heavy chain binding	7	2	2.28	994	0.72192	0.72192	0	2		LOC102602425 | LOC102604022
GO:0004602	glutathione peroxidase activity	7	2	2.28	995	0.72192	0.72192	1	1	LOC102600306	LOC102592114
GO:0017070	U6 snRNA binding	7	2	2.28	996	0.72192	0.72192	1	1	LOC102586113	LOC102588254
GO:0048032	galacturonate binding	7	2	2.28	997	0.72192	0.72192	1	1	LOC102591955	LOC102588911
GO:0005381	iron ion transmembrane transporter activity	7	2	2.28	998	0.72192	0.72192	2	0	LOC102582045 | LOC102594749
GO:0032947	protein complex scaffold activity	7	2	2.28	999	0.72192	0.72192	1	1	LOC102600320	LOC102583960
GO:0008725	DNA-3-methyladenine glycosylase activity	7	2	2.28	1000	0.72192	0.72192	1	1	LOC102594852	LOC102598399
GO:0098599	palmitoyl hydrolase activity	7	2	2.28	1001	0.72192	0.72192	2	0	LOC102582628 | LOC102593417
GO:0097599	xylanase activity	7	2	2.28	1002	0.72192	0.72192	1	1	LOC102588393	LOC102581676
GO:0045182	translation regulator activity	7	2	2.28	1003	0.72192	0.72192	0	2		MADS16 | STMADS11
GO:0001671	ATPase activator activity	7	2	2.28	1004	0.72192	0.72192	1	1	LOC102592944	LOC102600527
GO:0005290	L-histidine transmembrane transporter activity	7	2	2.28	1005	0.72192	0.72192	0	2		LOC102594925 | LOC102602073
GO:0030060	L-malate dehydrogenase activity	7	2	2.28	1006	0.72192	0.72192	1	1	LOC102606140	LOC102585937
GO:0000702	oxidized base lesion DNA N-glycosylase activity	7	2	2.28	1007	0.72192	0.72192	1	1	LOC102596980	LOC102599656
GO:0008474	palmitoyl-(protein) hydrolase activity	7	2	2.28	1008	0.72192	0.72192	2	0	LOC102582628 | LOC102593417
GO:0004693	cyclin-dependent protein serine/threonine kinase activity	31	9	10.09	1009	0.72386	0.72386	5	4	LOC102579867 | LOC102582575 | LOC102583611 | LOC102588701 | LOC102591634	LOC102579973 | LOC102582666 | LOC102593086 | LOC102598342
GO:0097472	cyclin-dependent protein kinase activity	31	9	10.09	1010	0.72386	0.72386	5	4	LOC102579867 | LOC102582575 | LOC102583611 | LOC102588701 | LOC102591634	LOC102579973 | LOC102582666 | LOC102593086 | LOC102598342
GO:0099600	transmembrane receptor activity	217	67	70.63	1011	0.72466	0.72466	23	44	LOC102581512 | LOC102584394 | LOC102584694 | LOC102585340 | LOC102585650 | LOC102586213 | LOC102587294 | LOC102587933 | LOC102589350 | LOC102591476 | LOC102591802 | LOC102595907 | LOC102599434 | LOC102599590 | LOC102601043 | LOC102603756 | LOC102604233 | LOC102604262 | LOC102604453 | LOC102604943 | LOC102605959 | LOC102606129 | LOC107057660	LOC102578494 | LOC102578624 | LOC102579501 | LOC102579705 | LOC102580227 | LOC102580416 | LOC102580829 | LOC102581898 | LOC102581965 | LOC102583521 | LOC102584422 | LOC102586111 | LOC102586923 | LOC102587784 | LOC102588848 | LOC102589131 | LOC102591885 | LOC102592330 | LOC102593118 | LOC102593595 | LOC102594132 | LOC102594269 | LOC102594648 | LOC102594996 | LOC102596420 | LOC102596450 | LOC102597…
GO:0016763	transferase activity, transferring pentosyl groups	80	24	26.04	1012	0.72502	0.72502	14	10	LOC102581533 | LOC102582509 | LOC102587505 | LOC102587571 | LOC102592693 | LOC102596193 | LOC102596808 | LOC102596899 | LOC102597760 | LOC102598076 | LOC107059376 | LOC107060850 | LOC107061086 | LOC107061122	LOC102581540 | LOC102583768 | LOC102587000 | LOC102587175 | LOC102587493 | LOC102589049 | LOC102590920 | LOC102600759 | LOC107061124 | LOC107062006
GO:0005319	lipid transporter activity	41	12	13.34	1013	0.72653	0.72653	4	8	LOC102581856 | LOC102585532 | LOC102587630 | LOC102601335	LOC102585621 | LOC102589917 | LOC102591244 | LOC102593677 | LOC102595628 | LOC102600699 | LOC102602737 | LOC107061417
GO:0008374	O-acyltransferase activity	109	33	35.48	1014	0.72667	0.72667	9	24	LOC102578741 | LOC102580179 | LOC102587978 | LOC102588112 | LOC102590872 | LOC102591066 | LOC102600995 | LOC102602112 | LOC102603778	LOC102577662 | LOC102578380 | LOC102581323 | LOC102582254 | LOC102583117 | LOC102584430 | LOC102585209 | LOC102586193 | LOC102586748 | LOC102587207 | LOC102588095 | LOC102591356 | LOC102592158 | LOC102594356 | LOC102595520 | LOC102598924 | LOC102599643 | LOC102599885 | LOC102601286 | LOC102603295 | LOC102604721 | LOC102605360 | LOC102605828 | LOC107062272
GO:0016814	hydrolase activity, acting on carbon-nitrogen (but not peptide) bonds, in cyclic amidines	21	6	6.83	1015	0.72673	0.72673	4	2	LOC102578570 | LOC102587729 | LOC102592443 | LOC102602993	LOC102600480 | LOC102600595
GO:0004674	protein serine/threonine kinase activity	1009	320	328.39	1016	0.7314	0.7314	127	193	LOC102577438 | LOC102578304 | LOC102578703 | LOC102579507 | LOC102579867 | LOC102580060 | LOC102580156 | LOC102580221 | LOC102580534 | LOC102580768 | LOC102581048 | LOC102581454 | LOC102581512 | LOC102581761 | LOC102582353 | LOC102582520 | LOC102582575 | LOC102583332 | LOC102583611 | LOC102583912 | LOC102583999 | LOC102584244 | LOC102584582 | LOC102584694 | LOC102584903 | LOC102585264 | LOC102585…	LOC102577547 | LOC102578263 | LOC102578289 | LOC102578431 | LOC102578443 | LOC102578494 | LOC102578501 | LOC102578624 | LOC102578630 | LOC102578733 | LOC102579185 | LOC102579282 | LOC102579501 | LOC102579705 | LOC102579814 | LOC102579973 | LOC102580064 | LOC102580099 | LOC102580220 | LOC102580227 | LOC102580513 | LOC102580811 | LOC102580829 | LOC102580888 | LOC102581197 | LOC102581410 | LOC102581…
GO:0043565	sequence-specific DNA binding	604	190	196.58	1018	0.73401	0.73401	91	99	AP1 | LOC102577439 | LOC102577461 | LOC102577469 | LOC102577828 | LOC102578199 | LOC102578287 | LOC102578382 | LOC102578564 | LOC102578814 | LOC102579016 | LOC102579962 | LOC102580278 | LOC102581277 | LOC102581525 | LOC102581536 | LOC102581702 | LOC102581906 | LOC102582107 | LOC102582348 | LOC102582606 | LOC102582834 | LOC102583048 | LOC102583099 | LOC102583689 | LOC102583727 | LOC102583791 | LOC…	LOC102577692 | LOC102578279 | LOC102578409 | LOC102578627 | LOC102578903 | LOC102579216 | LOC102579619 | LOC102579878 | LOC102579916 | LOC102580329 | LOC102581335 | LOC102581745 | LOC102581962 | LOC102582119 | LOC102582421 | LOC102582793 | LOC102583094 | LOC102583106 | LOC102583361 | LOC102583391 | LOC102584069 | LOC102584259 | LOC102585059 | LOC102585472 | LOC102586132 | LOC102586298 | LOC102586…
GO:0051213	dioxygenase activity	135	41	43.94	1019	0.73492	0.73492	15	26	LOC102581808 | LOC102582924 | LOC102583448 | LOC102583541 | LOC102584109 | LOC102584697 | LOC102585933 | LOC102586931 | LOC102589195 | LOC102591001 | LOC102595018 | LOC102595508 | LOC102596780 | LOC102600910 | LOC102602308	LOC102577668 | LOC102579839 | LOC102580160 | LOC102581670 | LOC102582149 | LOC102582752 | LOC102587312 | LOC102589305 | LOC102590301 | LOC102590513 | LOC102591292 | LOC102592808 | LOC102593743 | LOC102594007 | LOC102594912 | LOC102594942 | LOC102595909 | LOC102596122 | LOC102596456 | LOC102597102 | LOC102599078 | LOC102599620 | LOC102600357 | LOC102601416 | LOC102602580 | POTLX-3
GO:0097747	RNA polymerase activity	61	18	19.85	1020	0.73711	0.73711	13	5	LOC102578215 | LOC102578633 | LOC102578970 | LOC102583756 | LOC102590183 | LOC102594031 | LOC102596445 | LOC102597386 | LOC102599083 | LOC102602961 | LOC102603938 | RPB1 | rpoC1	LOC102590791 | LOC102591771 | LOC102596627 | LOC102603859 | LOC107058537
GO:0034062	5'-3' RNA polymerase activity	61	18	19.85	1021	0.73711	0.73711	13	5	LOC102578215 | LOC102578633 | LOC102578970 | LOC102583756 | LOC102590183 | LOC102594031 | LOC102596445 | LOC102597386 | LOC102599083 | LOC102602961 | LOC102603938 | RPB1 | rpoC1	LOC102590791 | LOC102591771 | LOC102596627 | LOC102603859 | LOC107058537
GO:0047134	protein-disulfide reductase activity	28	8	9.11	1022	0.73761	0.73761	4	4	LOC102582471 | LOC102588026 | LOC102599560 | LOC102605867	LOC102591548 | LOC102595471 | LOC102603106 | LOC102606289
GO:0016799	hydrolase activity, hydrolyzing N-glycosyl compounds	28	8	9.11	1023	0.73761	0.73761	6	2	LOC102590399 | LOC102594852 | LOC102595274 | LOC102596980 | LOC102597023 | LOC102597039	LOC102598399 | LOC102599656
GO:0003779	actin binding	84	25	27.34	1024	0.74376	0.74376	16	9	LOC102577881 | LOC102582250 | LOC102584489 | LOC102585099 | LOC102585270 | LOC102586061 | LOC102587180 | LOC102588640 | LOC102588979 | LOC102589635 | LOC102591859 | LOC102592270 | LOC102594782 | LOC102595825 | LOC102600427 | LOC102604066	LOC102579230 | LOC102580713 | LOC102586458 | LOC102588265 | LOC102588502 | LOC102591912 | LOC102593190 | LOC102594164 | LOC102595327
GO:0008144	drug binding	18	5	5.86	1025	0.74706	0.74706	5	0	LOC102578601 | LOC102582466 | LOC102585410 | LOC102601271 | LOC102606382
GO:0004707	MAP kinase activity	18	5	5.86	1026	0.74706	0.74706	3	2	LOC102578703 | LOC102601775 | LOC102603964	LOC102592852 | LOC102602718
GO:0003730	mRNA 3'-UTR binding	18	5	5.86	1027	0.74706	0.74706	2	3	LOC102578344 | LOC102595397	LOC102588348 | LOC102593911 | LOC102604708
GO:0003916	DNA topoisomerase activity	18	5	5.86	1028	0.74706	0.74706	3	2	LOC102586125 | LOC102599971 | LOC102606386	LOC102593771 | LOC102594585
GO:0070567	cytidylyltransferase activity	11	3	3.58	1029	0.74869	0.74869	2	1	LOC102578208 | LOC102597765	LOC102605049
GO:0004124	cysteine synthase activity	11	3	3.58	1030	0.74869	0.74869	1	2	LOC102577740	LOC102592225 | LOC102603277
GO:0048027	mRNA 5'-UTR binding	11	3	3.58	1031	0.74869	0.74869	0	3		LOC102593911 | LOC102595055 | LOC102605043
GO:0004012	phospholipid-translocating ATPase activity	11	3	3.58	1032	0.74869	0.74869	1	2	LOC102585532	LOC102589917 | LOC102593677
GO:0008312	7S RNA binding	11	3	3.58	1033	0.74869	0.74869	1	2	LOC102600205	LOC102580277 | LOC102601948
GO:0016651	oxidoreductase activity, acting on NAD(P)H	94	28	30.59	1034	0.75048	0.75048	17	11	LOC102578812 | LOC102580199 | LOC102581092 | LOC102582471 | LOC102583368 | LOC102583421 | LOC102584712 | LOC102585390 | LOC102587313 | LOC102588026 | LOC102588529 | LOC102595145 | LOC102598594 | LOC102599560 | LOC102604882 | LOC102605442 | LOC102605867	LOC102579392 | LOC102582385 | LOC102584141 | LOC102584270 | LOC102589342 | LOC102590838 | LOC102591548 | LOC102595471 | LOC102598093 | LOC102603106 | LOC102606289
GO:0036442	hydrogen-exporting ATPase activity	25	7	8.14	1035	0.75322	0.75322	7	0	LOC102582778 | LOC102585214 | LOC102589135 | LOC102591413 | LOC102600657 | LOC102601455 | LOC102601902
GO:0016413	O-acetyltransferase activity	52	15	16.92	1036	0.76106	0.76106	4	11	LOC102587978 | LOC102591066 | LOC102602112 | LOC102603778	LOC102581323 | LOC102582254 | LOC102583117 | LOC102584430 | LOC102586193 | LOC102591356 | LOC102595520 | LOC102598924 | LOC102599643 | LOC102599885 | LOC102605360
GO:0015605	organophosphate ester transmembrane transporter activity	32	9	10.41	1037	0.76161	0.76161	4	5	LOC102588269 | LOC102597346 | LOC102602965 | LOC102605062	LOC102577730 | LOC102580245 | LOC102582859 | LOC102593768 | LOC102596365
GO:0016782	transferase activity, transferring sulfur-containing groups	32	9	10.41	1038	0.76161	0.76161	5	4	LOC102581126 | LOC102582116 | LOC102583051 | LOC102588571 | LOC102606407	LOC102578567 | LOC102591732 | LOC102593014 | LOC102601898
GO:0016859	cis-trans isomerase activity	62	18	20.18	1039	0.76413	0.76413	14	4	LOC102578601 | LOC102582066 | LOC102582466 | LOC102585410 | LOC102588177 | LOC102589239 | LOC102591604 | LOC102592388 | LOC102595843 | LOC102598512 | LOC102602280 | LOC102602349 | LOC102604423 | LOC102606382	LOC102582418 | LOC102583481 | LOC102588402 | LOC102589708
GO:0004721	phosphoprotein phosphatase activity	156	47	50.77	1040	0.76707	0.76707	31	16	LOC102578170 | LOC102579707 | LOC102580527 | LOC102580672 | LOC102581560 | LOC102581778 | LOC102582140 | LOC102582305 | LOC102582883 | LOC102583328 | LOC102587178 | LOC102588091 | LOC102590006 | LOC102591383 | LOC102594017 | LOC102595005 | LOC102595218 | LOC102596252 | LOC102598391 | LOC102599567 | LOC102600386 | LOC102600526 | LOC102600673 | LOC102601638 | LOC102602790 | LOC102603222 | LOC102603…	LOC102580475 | LOC102580955 | LOC102582408 | LOC102584584 | LOC102584614 | LOC102586030 | LOC102588009 | LOC102588806 | LOC102591986 | LOC102592669 | LOC102592846 | LOC102597117 | LOC102597588 | LOC102600661 | LOC102602627 | LOC102604242
GO:0031624	ubiquitin conjugating enzyme binding	15	4	4.88	1041	0.77194	0.77194	3	1	LOC102583422 | LOC102595867 | LOC102601773	LOC102606399
GO:1904264	ubiquitin protein ligase activity involved in ERAD pathway	15	4	4.88	1042	0.77194	0.77194	3	1	LOC102592492 | LOC102602348 | LOC102602499	LOC102579093
GO:0004190	aspartic-type endopeptidase activity	89	26	28.97	1044	0.78268	0.78268	12	14	LOC102579167 | LOC102579195 | LOC102580497 | LOC102582436 | LOC102583397 | LOC102583658 | LOC102585095 | LOC102588534 | LOC102590947 | LOC102592303 | LOC102595370 | LOC102600877	LOC102580715 | LOC102584763 | LOC102587740 | LOC102588581 | LOC102589434 | LOC102591722 | LOC102595513 | LOC102595736 | LOC102596158 | LOC102601674 | LOC102602140 | LOC102602891 | LOC102603034 | XEGIP1
GO:0070001	aspartic-type peptidase activity	89	26	28.97	1045	0.78268	0.78268	12	14	LOC102579167 | LOC102579195 | LOC102580497 | LOC102582436 | LOC102583397 | LOC102583658 | LOC102585095 | LOC102588534 | LOC102590947 | LOC102592303 | LOC102595370 | LOC102600877	LOC102580715 | LOC102584763 | LOC102587740 | LOC102588581 | LOC102589434 | LOC102591722 | LOC102595513 | LOC102595736 | LOC102596158 | LOC102601674 | LOC102602140 | LOC102602891 | LOC102603034 | XEGIP1
GO:0008514	organic anion transmembrane transporter activity	126	51	41.01	145	0.78317	0.03661	20	31	LOC102582538 | LOC102587630 | LOC102588269 | LOC102588602 | LOC102590122 | LOC102590337 | LOC102593199 | LOC102594414 | LOC102595536 | LOC102596983 | LOC102597346 | LOC102597463 | LOC102597666 | LOC102597950 | LOC102599205 | LOC102600681 | LOC102602965 | LOC102605062 | LOC102605446 | LOC107060138	LOC102577730 | LOC102578357 | LOC102579205 | LOC102580245 | LOC102580634 | LOC102581955 | LOC102582859 | LOC102589340 | LOC102589367 | LOC102589686 | LOC102589739 | LOC102590159 | LOC102591835 | LOC102592875 | LOC102593025 | LOC102593768 | LOC102594902 | LOC102594925 | LOC102595081 | LOC102596218 | LOC102596365 | LOC102596930 | LOC102597049 | LOC102597538 | LOC102599066 | LOC102599542 | LOC102600…
GO:0051740	ethylene binding	8	2	2.6	1046	0.79178	0.79178	0	2		LOC102587369 | LOC102602170
GO:0031683	G-protein beta/gamma-subunit complex binding	8	2	2.6	1047	0.79178	0.79178	2	0	LOC102597075 | LOC102601197
GO:0034594	phosphatidylinositol trisphosphate phosphatase activity	8	2	2.6	1048	0.79178	0.79178	0	2		LOC102598120 | LOC102605375
GO:0016647	oxidoreductase activity, acting on the CH-NH group of donors, oxygen as acceptor	8	2	2.6	1049	0.79178	0.79178	0	2		LOC102579310 | LOC102591553
GO:0042826	histone deacetylase binding	8	2	2.6	1050	0.79178	0.79178	1	1	LOC102593069	LOC102588265
GO:0103095	wax ester synthase activity	8	2	2.6	1051	0.79178	0.79178	0	2		LOC102587207 | LOC107062272
GO:0047196	long-chain-alcohol O-fatty-acyltransferase activity	8	2	2.6	1052	0.79178	0.79178	0	2		LOC102587207 | LOC107062272
GO:1990714	hydroxyproline O-galactosyltransferase activity	8	2	2.6	1053	0.79178	0.79178	0	2		LOC102593374 | LOC102593903
GO:0038199	ethylene receptor activity	8	2	2.6	1054	0.79178	0.79178	0	2		LOC102587369 | LOC102602170
GO:0004089	carbonate dehydratase activity	8	2	2.6	1055	0.79178	0.79178	0	2		LOC102589374 | LOC102602780
GO:0072328	alkene binding	8	2	2.6	1056	0.79178	0.79178	0	2		LOC102587369 | LOC102602170
GO:0015266	protein channel activity	8	2	2.6	1057	0.79178	0.79178	2	0	LOC102581029 | LOC102589726
GO:0035671	enone reductase activity	8	2	2.6	1058	0.79178	0.79178	1	1	LOC102604604	LOC102599604
GO:0015450	P-P-bond-hydrolysis-driven protein transmembrane transporter activity	19	5	6.18	1059	0.79219	0.79219	4	1	LOC102581029 | LOC102584946 | LOC102589726 | LOC102601164	LOC102602631
GO:0000030	mannosyltransferase activity	19	5	6.18	1060	0.79219	0.79219	0	5		LOC102581411 | LOC102583574 | LOC102590208 | LOC102596162 | LOC102600116
GO:0003954	NADH dehydrogenase activity	19	5	6.18	1061	0.79219	0.79219	3	2	LOC102578812 | LOC102583421 | LOC102587313	LOC102589342 | LOC102590838
GO:0000976	transcription regulatory region sequence-specific DNA binding	135	40	43.94	1062	0.79254	0.79254	17	23	AP1 | LOC102577469 | LOC102581702 | LOC102582606 | LOC102583048 | LOC102583099 | LOC102587983 | LOC102590916 | LOC102592735 | LOC102597983 | LOC102598811 | LOC102599892 | LOC102600483 | LOC102601422 | LOC102602089 | LOC102602254 | LOC102605353	LOC102578279 | LOC102578627 | LOC102582793 | LOC102583094 | LOC102583106 | LOC102584259 | LOC102585059 | LOC102585472 | LOC102587834 | LOC102588525 | LOC102588526 | LOC102592177 | LOC102592300 | LOC102592871 | LOC102593535 | LOC102595522 | LOC102595859 | LOC102599642 | LOC102606091 | LOC102606118 | LOC107058273 | MADS16 | STMADS11
GO:0046964	3'-phosphoadenosine 5'-phosphosulfate transmembrane transporter activity	4	1	1.3	1063	0.79301	0.79301	0	1		LOC102596365
GO:0102867	molybdenum cofactor sulfurtransferase activity	4	1	1.3	1064	0.79301	0.79301	0	1		LOC102593014
GO:0008429	phosphatidylethanolamine binding	4	1	1.3	1065	0.79301	0.79301	1	0	LOC102579194
GO:0004322	ferroxidase activity	4	1	1.3	1066	0.79301	0.79301	0	1		LOC102581985
GO:0004324	ferredoxin-NADP+ reductase activity	4	1	1.3	1067	0.79301	0.79301	1	0	LOC102591399
GO:0004328	formamidase activity	4	1	1.3	1068	0.79301	0.79301	1	0	LOC102591839
GO:0004558	alpha-1,4-glucosidase activity	4	1	1.3	1069	0.79301	0.79301	1	0	LOC102597879
GO:0003909	DNA ligase activity	4	1	1.3	1070	0.79301	0.79301	1	0	LOC102578397
GO:0003865	3-oxo-5-alpha-steroid 4-dehydrogenase activity	4	1	1.3	1071	0.79301	0.79301	0	1		LOC102599604
GO:0008199	ferric iron binding	4	1	1.3	1072	0.79301	0.79301	0	1		LOC102581985
GO:0035173	histone kinase activity	4	1	1.3	1073	0.79301	0.79301	0	1		LOC102598016
GO:0035174	histone serine kinase activity	4	1	1.3	1074	0.79301	0.79301	0	1		LOC102598016
GO:0035175	histone kinase activity (H3-S10 specific)	4	1	1.3	1075	0.79301	0.79301	0	1		LOC102598016
GO:0003839	gamma-glutamylcyclotransferase activity	4	1	1.3	1076	0.79301	0.79301	0	1		LOC102603766
GO:0090448	glucosinolate:proton symporter activity	4	1	1.3	1077	0.79301	0.79301	0	1		LOC102579205
GO:0009824	AMP dimethylallyltransferase activity	4	1	1.3	1078	0.79301	0.79301	1	0	LOC102599418
GO:0004664	prephenate dehydratase activity	4	1	1.3	1079	0.79301	0.79301	1	0	LOC102579641
GO:0004412	homoserine dehydrogenase activity	4	1	1.3	1080	0.79301	0.79301	1	0	LOC102583425
GO:0033765	steroid dehydrogenase activity, acting on the CH-CH group of donors	4	1	1.3	1081	0.79301	0.79301	0	1		LOC102599604
GO:0047501	(+)-neomenthol dehydrogenase activity	4	1	1.3	1082	0.79301	0.79301	0	1		LOC102606373
GO:0017172	cysteine dioxygenase activity	4	1	1.3	1083	0.79301	0.79301	0	1		LOC102602580
GO:0016454	C-palmitoyltransferase activity	4	1	1.3	1084	0.79301	0.79301	0	1		LOC102597761
GO:0004617	phosphoglycerate dehydrogenase activity	4	1	1.3	1085	0.79301	0.79301	0	1		LOC102580248
GO:0046592	polyamine oxidase activity	4	1	1.3	1086	0.79301	0.79301	0	1		LOC102591553
GO:0035035	histone acetyltransferase binding	4	1	1.3	1087	0.79301	0.79301	0	1		LOC102594176
GO:0016670	oxidoreductase activity, acting on a sulfur group of donors, oxygen as acceptor	4	1	1.3	1088	0.79301	0.79301	0	1		LOC102583614
GO:0015334	high-affinity oligopeptide transporter activity	4	1	1.3	1089	0.79301	0.79301	0	1		LOC102592324
GO:0050263	ribosylpyrimidine nucleosidase activity	4	1	1.3	1090	0.79301	0.79301	1	0	LOC102590399
GO:0050213	progesterone 5-alpha-reductase activity	4	1	1.3	1091	0.79301	0.79301	0	1		LOC102599604
GO:0005350	pyrimidine nucleobase transmembrane transporter activity	4	1	1.3	1092	0.79301	0.79301	0	1		LOC102595306
GO:0102406	omega-hydroxypalmitate O-sinapoyl transferase activity	4	1	1.3	1093	0.79301	0.79301	0	1		LOC102577559
GO:0071997	glutathione S-conjugate-transporting ATPase activity	4	1	1.3	1094	0.79301	0.79301	1	0	LOC102589832
GO:0010290	chlorophyll catabolite transmembrane transporter activity	4	1	1.3	1095	0.79301	0.79301	1	0	LOC102589832
GO:0015431	glutathione S-conjugate-exporting ATPase activity	4	1	1.3	1096	0.79301	0.79301	1	0	LOC102589832
GO:0000182	rDNA binding	4	1	1.3	1097	0.79301	0.79301	1	0	LOC102601791
GO:0030331	estrogen receptor binding	4	1	1.3	1098	0.79301	0.79301	0	1		LOC102583960
GO:0005460	UDP-glucose transmembrane transporter activity	4	1	1.3	1099	0.79301	0.79301	0	1		LOC102593768
GO:0005459	UDP-galactose transmembrane transporter activity	4	1	1.3	1100	0.79301	0.79301	0	1		LOC102593768
GO:1990841	promoter-specific chromatin binding	4	1	1.3	1101	0.79301	0.79301	1	0	LOC102590438
GO:0098518	polynucleotide phosphatase activity	4	1	1.3	1102	0.79301	0.79301	1	0	LOC102600386
GO:0030507	spectrin binding	4	1	1.3	1103	0.79301	0.79301	0	1		LOC102599735
GO:0004766	spermidine synthase activity	4	1	1.3	1104	0.79301	0.79301	1	0	LOC102586756
GO:0004751	ribose-5-phosphate isomerase activity	4	1	1.3	1105	0.79301	0.79301	1	0	LOC102588569
GO:0004758	serine C-palmitoyltransferase activity	4	1	1.3	1106	0.79301	0.79301	0	1		LOC102597761
GO:0000254	C-4 methylsterol oxidase activity	4	1	1.3	1107	0.79301	0.79301	1	0	LOC102606141
GO:1990381	ubiquitin-specific protease binding	4	1	1.3	1108	0.79301	0.79301	1	0	LOC102588971
GO:0004779	sulfate adenylyltransferase activity	4	1	1.3	1109	0.79301	0.79301	0	1		LOC102593763
GO:0045437	uridine nucleosidase activity	4	1	1.3	1110	0.79301	0.79301	1	0	LOC102590399
GO:0004748	ribonucleoside-diphosphate reductase activity, thioredoxin disulfide as acceptor	4	1	1.3	1111	0.79301	0.79301	0	1		LOC102605798
GO:0015292	uniporter activity	4	1	1.3	1112	0.79301	0.79301	0	1		LOC102582557
GO:0009041	uridylate kinase activity	4	1	1.3	1113	0.79301	0.79301	1	0	LOC102587515
GO:0047769	arogenate dehydratase activity	4	1	1.3	1114	0.79301	0.79301	1	0	LOC102579641
GO:0047751	cholestenone 5-alpha-reductase activity	4	1	1.3	1115	0.79301	0.79301	0	1		LOC102599604
GO:0061731	ribonucleoside-diphosphate reductase activity	4	1	1.3	1116	0.79301	0.79301	0	1		LOC102605798
GO:0016756	glutathione gamma-glutamylcysteinyltransferase activity	4	1	1.3	1117	0.79301	0.79301	1	0	LOC102581214
GO:0043014	alpha-tubulin binding	4	1	1.3	1118	0.79301	0.79301	0	1		LOC102588265
GO:0015019	heparan-alpha-glucosaminide N-acetyltransferase activity	4	1	1.3	1119	0.79301	0.79301	1	0	LOC102583316
GO:0016724	oxidoreductase activity, oxidizing metal ions, oxygen as acceptor	4	1	1.3	1120	0.79301	0.79301	0	1		LOC102581985
GO:0016728	oxidoreductase activity, acting on CH or CH2 groups, disulfide as acceptor	4	1	1.3	1121	0.79301	0.79301	0	1		LOC102605798
GO:0046030	inositol trisphosphate phosphatase activity	4	1	1.3	1122	0.79301	0.79301	0	1		LOC102598120
GO:0015271	outward rectifier potassium channel activity	4	1	1.3	1123	0.79301	0.79301	0	1		LOC102604369
GO:0052743	inositol tetrakisphosphate phosphatase activity	4	1	1.3	1124	0.79301	0.79301	0	1		LOC102598120
GO:0045159	myosin II binding	4	1	1.3	1125	0.79301	0.79301	1	0	LOC102605961
GO:0015210	uracil transmembrane transporter activity	4	1	1.3	1126	0.79301	0.79301	0	1		LOC102595306
GO:0008568	microtubule-severing ATPase activity	4	1	1.3	1127	0.79301	0.79301	0	1		LOC102585839
GO:0034046	poly(G) binding	4	1	1.3	1128	0.79301	0.79301	1	0	LOC102601992
GO:0005095	GTPase inhibitor activity	4	1	1.3	1129	0.79301	0.79301	1	0	LOC102599158
GO:0008525	phosphatidylcholine transporter activity	4	1	1.3	1130	0.79301	0.79301	0	1		LOC102595628
GO:0008526	phosphatidylinositol transporter activity	4	1	1.3	1131	0.79301	0.79301	0	1		LOC102595628
GO:0045131	pre-mRNA branch point binding	4	1	1.3	1132	0.79301	0.79301	1	0	LOC102602752
GO:0016898	oxidoreductase activity, acting on the CH-OH group of donors, cytochrome as acceptor	4	1	1.3	1133	0.79301	0.79301	1	0	LOC102602008
GO:0004832	valine-tRNA ligase activity	4	1	1.3	1134	0.79301	0.79301	1	0	LOC102595197
GO:0003983	UTP:glucose-1-phosphate uridylyltransferase activity	4	1	1.3	1135	0.79301	0.79301	1	0	LOC102583756
GO:0003984	acetolactate synthase activity	4	1	1.3	1136	0.79301	0.79301	1	0	LOC102595762
GO:0016886	ligase activity, forming phosphoric ester bonds	4	1	1.3	1137	0.79301	0.79301	1	0	LOC102578397
GO:0004366	glycerol-3-phosphate O-acyltransferase activity	4	1	1.3	1138	0.79301	0.79301	0	1		LOC102604721
GO:0003910	DNA ligase (ATP) activity	4	1	1.3	1139	0.79301	0.79301	1	0	LOC102578397
GO:0016813	hydrolase activity, acting on carbon-nitrogen (but not peptide) bonds, in linear amidines	4	1	1.3	1140	0.79301	0.79301	1	0	LOC102601245
GO:0035673	oligopeptide transmembrane transporter activity	4	1	1.3	1141	0.79301	0.79301	1	0	LOC102593761
GO:0003933	GTP cyclohydrolase activity	4	1	1.3	1142	0.79301	0.79301	0	1		LOC102600595
GO:1901505	carbohydrate derivative transmembrane transporter activity	50	14	16.27	1143	0.79753	0.79753	6	8	LOC102588269 | LOC102597346 | LOC102601335 | LOC102602965 | LOC102604359 | LOC102605062	LOC102577730 | LOC102579205 | LOC102580245 | LOC102582859 | LOC102591244 | LOC102593768 | LOC102596365 | LOC102604121
GO:0005102	receptor binding	86	29	27.99	638	0.79867	0.44796	12	17	LOC102579911 | LOC102580156 | LOC102582496 | LOC102583999 | LOC102588971 | LOC102589350 | LOC102593028 | LOC102597075 | LOC102601197 | LOC102601791 | LOC102602562 | LOC102603537	LOC102578494 | LOC102578612 | LOC102581871 | LOC102582329 | LOC102583960 | LOC102586237 | LOC102591885 | LOC102591951 | LOC102592055 | LOC102593302 | LOC102598538 | LOC102598609 | LOC102599117 | LOC102599209 | LOC102600341 | LOC102600777 | LOC107059919
GO:0008198	ferrous iron binding	12	3	3.91	1144	0.80352	0.80352	2	1	LOC102600513 | LOC102601987	LOC102578567
GO:0015217	ADP transmembrane transporter activity	12	3	3.91	1145	0.80352	0.80352	2	1	LOC102602965 | LOC102605062	LOC102580245
GO:0008515	sucrose transmembrane transporter activity	12	3	3.91	1146	0.80352	0.80352	1	2	LOC102600803	LOC102600144 | LOC102600477
GO:0016894	endonuclease activity, active with either ribo- or deoxyribonucleic acids and producing 3'-phosphomonoesters	12	3	3.91	1147	0.80352	0.80352	0	3		LOC102584808 | LOC102604928 | LOC102605271
GO:0050308	sugar-phosphatase activity	12	3	3.91	1148	0.80352	0.80352	3	0	LOC102588954 | LOC102590778 | SPP2
GO:0005516	calmodulin binding	229	69	74.53	1149	0.80376	0.80376	31	38	LOC102577881 | LOC102579016 | LOC102581064 | LOC102581847 | LOC102582520 | LOC102584296 | LOC102584489 | LOC102585099 | LOC102585109 | LOC102586062 | LOC102586938 | LOC102587411 | LOC102589750 | LOC102591187 | LOC102592629 | LOC102593435 | LOC102593716 | LOC102594673 | LOC102595337 | LOC102595825 | LOC102596116 | LOC102599256 | LOC102602068 | LOC102603199 | LOC102604140 | LOC102604359 | LOC107058…	LOC102577547 | LOC102578263 | LOC102578900 | LOC102579450 | LOC102580064 | LOC102580426 | LOC102580949 | LOC102581388 | LOC102581410 | LOC102581635 | LOC102582867 | LOC102583750 | LOC102584078 | LOC102586076 | LOC102588837 | LOC102589419 | LOC102590009 | LOC102591452 | LOC102591680 | LOC102592675 | LOC102594793 | LOC102595327 | LOC102595458 | LOC102596332 | LOC102597546 | LOC102598425 | LOC102598…
GO:0033218	amide binding	67	19	21.81	1150	0.80509	0.80509	12	7	LOC102577776 | LOC102585393 | LOC102589405 | LOC102592985 | LOC102595091 | LOC102595907 | LOC102596919 | LOC102597590 | LOC102598416 | LOC102599158 | LOC102602221 | LOC102605051	DHAR | LOC102586620 | LOC102588949 | LOC102590073 | LOC102594462 | LOC102601948 | LOC107061833
GO:0005484	SNAP receptor activity	47	13	15.3	1151	0.80714	0.80714	5	8	LOC102589318 | LOC102592689 | LOC102598873 | LOC102599714 | LOC102601696	LOC102580205 | LOC102585718 | LOC102587324 | LOC102589897 | LOC102590179 | LOC102596849 | LOC102600579 | LOC102602618
GO:0008234	cysteine-type peptidase activity	107	31	34.82	1152	0.8141	0.8141	18	13	LOC102578939 | LOC102580922 | LOC102581098 | LOC102581491 | LOC102582386 | LOC102582822 | LOC102583159 | LOC102586938 | LOC102588838 | LOC102589967 | LOC102593182 | LOC102596720 | LOC102601554 | LOC102601679 | LOC102602011 | LOC102602101 | LOC102605367 | VPE2	LOC102585555 | LOC102586252 | LOC102586404 | LOC102587126 | LOC102593865 | LOC102593894 | LOC102597048 | LOC102598337 | LOC102599011 | LOC102602646 | LOC102605708 | LOC107058537 | RCR3
GO:0004551	nucleotide diphosphatase activity	16	4	5.21	1153	0.81726	0.81726	0	4		LOC102590204 | LOC102591126 | LOC102601934 | LOC102605347
GO:0036002	pre-mRNA binding	16	4	5.21	1154	0.81726	0.81726	3	1	LOC102588682 | LOC102590524 | LOC102602752	LOC102588254
GO:0005548	phospholipid transporter activity	16	4	5.21	1155	0.81726	0.81726	1	3	LOC102585532	LOC102589917 | LOC102593677 | LOC102595628
GO:0015288	porin activity	16	4	5.21	1156	0.81726	0.81726	2	2	LOC102589399 | LOC102602221	LOC102583846 | LOC102595398
GO:0016742	hydroxymethyl-, formyl- and related transferase activity	16	4	5.21	1157	0.81726	0.81726	4	0	LOC102600879 | LOC102602993 | LOC102605665 | SHMT
GO:0022829	wide pore channel activity	16	4	5.21	1158	0.81726	0.81726	2	2	LOC102589399 | LOC102602221	LOC102583846 | LOC102595398
GO:0031593	polyubiquitin modification-dependent protein binding	16	4	5.21	1159	0.81726	0.81726	3	1	LOC102577665 | LOC102588971 | LOC102599587	LOC102588265
GO:0090484	drug transporter activity	71	20	23.11	1161	0.81955	0.81955	10	10	LOC102579568 | LOC102583997 | LOC102585882 | LOC102586698 | LOC102589832 | LOC102594262 | LOC102598926 | LOC102602444 | LOC102604359 | LOC102606365	LOC102581213 | LOC102583640 | LOC102589030 | LOC102594319 | LOC102594925 | LOC102595270 | LOC102598596 | LOC102602073 | LOC102604297 | LOC102604804
GO:0019888	protein phosphatase regulator activity	34	9	11.07	1162	0.82578	0.82578	3	6	LOC102580567 | LOC102591194 | PYL8	LOC102580526 | LOC102590822 | LOC102591866 | LOC102592592 | LOC102604114 | LOC102605772
GO:0015238	drug transmembrane transporter activity	68	19	22.13	1163	0.8265	0.8265	9	10	LOC102579568 | LOC102583997 | LOC102585882 | LOC102586698 | LOC102589832 | LOC102594262 | LOC102598926 | LOC102604359 | LOC102606365	LOC102581213 | LOC102583640 | LOC102589030 | LOC102594319 | LOC102594925 | LOC102595270 | LOC102598596 | LOC102602073 | LOC102604297 | LOC102604804
GO:0016772	transferase activity, transferring phosphorus-containing groups	1524	483	496	1043	0.8305	0.78208	233	250	GWD3 | LOC102577438 | LOC102577647 | LOC102577790 | LOC102577816 | LOC102577898 | LOC102577925 | LOC102578208 | LOC102578215 | LOC102578304 | LOC102578633 | LOC102578703 | LOC102578970 | LOC102579105 | LOC102579242 | LOC102579374 | LOC102579507 | LOC102579774 | LOC102579867 | LOC102580005 | LOC102580060 | LOC102580156 | LOC102580221 | LOC102580316 | LOC102580411 | LOC102580483 | LOC102580534 | LO…	AGPS1 | IPMK | LOC102577547 | LOC102577591 | LOC102578209 | LOC102578263 | LOC102578289 | LOC102578431 | LOC102578443 | LOC102578494 | LOC102578501 | LOC102578612 | LOC102578620 | LOC102578624 | LOC102578630 | LOC102578733 | LOC102578750 | LOC102579185 | LOC102579282 | LOC102579422 | LOC102579501 | LOC102579705 | LOC102579814 | LOC102579973 | LOC102580064 | LOC102580099 | LOC102580217 | LOC102580…
GO:1901981	phosphatidylinositol phosphate binding	20	5	6.51	1164	0.83074	0.83074	3	2	LOC102581423 | LOC102586412 | LOC102600663	LOC102599126 | LOC102600860
GO:0003824	catalytic activity	8438	2843	2746.24	31	0.83182	0.00027	1375	1468	BCAT2 | CAT1 | CBL | clpP | DE2 | DHAR2 | DXS1 | FES | FTSZ1 | GAMMA-TMT | GWD3 | HPL | LOC102577438 | LOC102577483 | LOC102577502 | LOC102577503 | LOC102577532 | LOC102577541 | LOC102577573 | LOC102577582 | LOC102577588 | LOC102577597 | LOC102577624 | LOC102577626 | LOC102577647 | LOC102577656 | LOC102577674 | LOC102577712 | LOC102577740 | LOC102577750 | LOC102577790 | LOC102577791 | LOC10257780…	ACO1 | ACO2 | AGPS1 | AOMT3 | AOX | CER6 | CKX4 | CKX5 | CP100 | DHAR | GRX2 | IPMK | LOC102577429 | LOC102577453 | LOC102577467 | LOC102577470 | LOC102577476 | LOC102577479 | LOC102577521 | LOC102577547 | LOC102577559 | LOC102577566 | LOC102577568 | LOC102577574 | LOC102577576 | LOC102577591 | LOC102577662 | LOC102577667 | LOC102577668 | LOC102577679 | LOC102577738 | LOC102577741 | LOC102577756 …
GO:0004722	protein serine/threonine phosphatase activity	75	21	24.41	1165	0.83277	0.83277	12	9	LOC102578170 | LOC102579707 | LOC102581778 | LOC102582883 | LOC102583328 | LOC102596252 | LOC102599567 | LOC102600526 | LOC102601638 | LOC102602790 | LOC102603578 | LOC102603883	LOC102580475 | LOC102582408 | LOC102584584 | LOC102588009 | LOC102591986 | LOC102597588 | LOC102600661 | LOC102602627 | LOC102604242
GO:0015036	disulfide oxidoreductase activity	85	24	27.66	1166	0.83299	0.83299	14	10	DHAR2 | LOC102580199 | LOC102581092 | LOC102582471 | LOC102585390 | LOC102585632 | LOC102588026 | LOC102594674 | LOC102595988 | LOC102598912 | LOC102599560 | LOC102605867 | LOC107060469 | LOC107060512	DHAR | GRX2 | LOC102591260 | LOC102591548 | LOC102594741 | LOC102595471 | LOC102600851 | LOC102603106 | LOC102605242 | LOC102606289
GO:0043022	ribosome binding	31	8	10.09	1168	0.83981	0.83981	7	1	LOC102579365 | LOC102584148 | LOC102587284 | LOC102588682 | LOC102588971 | LOC102591066 | LOC102604214	LOC102605379
GO:0018024	histone-lysine N-methyltransferase activity	38	10	12.37	1169	0.83994	0.83994	9	1	LOC102578708 | LOC102582009 | LOC102584332 | LOC102591001 | LOC102593293 | LOC102594965 | LOC102597311 | LOC102597362 | LOC102600616	LOC102602815
GO:0019207	kinase regulator activity	38	10	12.37	1170	0.83994	0.83994	4	6	LOC102579365 | LOC102581183 | LOC102584848 | LOC102599476	LOC102585385 | LOC102586876 | LOC102592708 | LOC102596697 | LOC102599347 | LOC102605030
GO:0008757	S-adenosylmethionine-dependent methyltransferase activity	188	60	61.19	747	0.84478	0.60097	33	27	GAMMA-TMT | LOC102578708 | LOC102579848 | LOC102580238 | LOC102581285 | LOC102581772 | LOC102582009 | LOC102582173 | LOC102583774 | LOC102584332 | LOC102586362 | LOC102586472 | LOC102587578 | LOC102588181 | LOC102588464 | LOC102589016 | LOC102591001 | LOC102592435 | LOC102592447 | LOC102593293 | LOC102593449 | LOC102593548 | LOC102594965 | LOC102597155 | LOC102597311 | LOC102597362 | LOC102598632…	LOC102578946 | LOC102579925 | LOC102583828 | LOC102584645 | LOC102585995 | LOC102586332 | LOC102586657 | LOC102589166 | LOC102589482 | LOC102590422 | LOC102590716 | LOC102593447 | LOC102594943 | LOC102595685 | LOC102596303 | LOC102596533 | LOC102596628 | LOC102597671 | LOC102598254 | LOC102599555 | LOC102601157 | LOC102601252 | LOC102602815 | LOC102602936 | LOC102603613 | LOC102606019 | LOC102606…
GO:1901474	azole transmembrane transporter activity	9	2	2.93	1172	0.84563	0.84563	0	2		LOC102594925 | LOC102602073
GO:0015114	phosphate ion transmembrane transporter activity	9	2	2.93	1173	0.84563	0.84563	0	2		LOC102581157 | LOC102597288
GO:0019202	amino acid kinase activity	9	2	2.93	1174	0.84563	0.84563	2	0	LOC102583425 | LOC102596625
GO:0004738	pyruvate dehydrogenase activity	9	2	2.93	1175	0.84563	0.84563	1	1	LOC102606109	LOC102602122
GO:0004739	pyruvate dehydrogenase (acetyl-transferring) activity	9	2	2.93	1176	0.84563	0.84563	1	1	LOC102606109	LOC102602122
GO:0045118	azole transporter activity	9	2	2.93	1177	0.84563	0.84563	0	2		LOC102594925 | LOC102602073
GO:0005347	ATP transmembrane transporter activity	13	3	4.23	1178	0.8479	0.8479	2	1	LOC102602965 | LOC102605062	LOC102580245
GO:0052745	inositol phosphate phosphatase activity	13	3	4.23	1179	0.8479	0.8479	1	2	LOC102602013	LOC102582317 | LOC102598120
GO:0003735	structural constituent of ribosome	358	108	116.52	1180	0.84852	0.84852	22	86	LOC102579307 | LOC102580008 | LOC102581050 | LOC102583043 | LOC102586592 | LOC102586719 | LOC102587160 | LOC102588846 | LOC102591299 | LOC102593316 | LOC102594809 | LOC102594934 | LOC102595243 | LOC102596426 | LOC102598992 | LOC102599194 | LOC102600285 | LOC102602016 | LOC102602305 | LOC102604819 | LOC102605048 | rps16	LOC102577496 | LOC102577682 | LOC102577695 | LOC102577759 | LOC102577788 | LOC102578677 | LOC102580084 | LOC102580390 | LOC102581028 | LOC102582439 | LOC102582481 | LOC102582696 | LOC102582763 | LOC102582768 | LOC102582925 | LOC102582943 | LOC102583160 | LOC102583353 | LOC102583424 | LOC102584366 | LOC102584420 | LOC102584890 | LOC102584908 | LOC102585207 | LOC102585385 | LOC102585523 | LOC102586…
GO:0016791	phosphatase activity	304	91	98.94	1181	0.85196	0.85196	60	31	LOC102578170 | LOC102578665 | LOC102579707 | LOC102579746 | LOC102580076 | LOC102580527 | LOC102580672 | LOC102581560 | LOC102581778 | LOC102582140 | LOC102582305 | LOC102582883 | LOC102583328 | LOC102583431 | LOC102585196 | LOC102586796 | LOC102587024 | LOC102587178 | LOC102588091 | LOC102588114 | LOC102588194 | LOC102588954 | LOC102590006 | LOC102590778 | LOC102591383 | LOC102592072 | LOC102592…	LOC102580475 | LOC102580647 | LOC102580955 | LOC102581017 | LOC102581554 | LOC102582317 | LOC102582408 | LOC102584584 | LOC102584614 | LOC102586030 | LOC102586310 | LOC102588009 | LOC102588806 | LOC102590720 | LOC102590836 | LOC102591986 | LOC102592669 | LOC102592846 | LOC102595799 | LOC102597117 | LOC102597588 | LOC102598120 | LOC102598279 | LOC102598609 | LOC102599299 | LOC102600661 | LOC102602…
GO:0008194	UDP-glycosyltransferase activity	289	115	94.06	65	0.85213	0.00527	44	71	LOC102577573 | LOC102577674 | LOC102577712 | LOC102578535 | LOC102578787 | LOC102579214 | LOC102579817 | LOC102579965 | LOC102581151 | LOC102581533 | LOC102581928 | LOC102582787 | LOC102583835 | LOC102583903 | LOC102584036 | LOC102585986 | LOC102587505 | LOC102590221 | LOC102590518 | LOC102590545 | LOC102590887 | LOC102592693 | LOC102595703 | LOC102596452 | LOC102596686 | LOC102597344 | LOC102597…	LOC102577470 | LOC102577812 | LOC102578731 | LOC102578982 | LOC102579219 | LOC102580721 | LOC102580971 | LOC102581411 | LOC102581540 | LOC102581597 | LOC102581900 | LOC102582127 | LOC102582137 | LOC102582368 | LOC102582377 | LOC102582440 | LOC102582803 | LOC102582853 | LOC102582902 | LOC102583115 | LOC102583339 | LOC102583510 | LOC102583517 | LOC102583574 | LOC102583768 | LOC102583841 | LOC102584…
GO:0019208	phosphatase regulator activity	35	9	11.39	1182	0.85244	0.85244	3	6	LOC102580567 | LOC102591194 | PYL8	LOC102580526 | LOC102590822 | LOC102591866 | LOC102592592 | LOC102604114 | LOC102605772
GO:0017069	snRNA binding	17	4	5.53	1183	0.85487	0.85487	3	1	LOC102586113 | LOC102601882 | LOC102603469	LOC102588254
GO:0005346	purine ribonucleotide transmembrane transporter activity	17	4	5.53	1184	0.85487	0.85487	2	2	LOC102602965 | LOC102605062	LOC102580245 | LOC102596365
GO:0000295	adenine nucleotide transmembrane transporter activity	17	4	5.53	1185	0.85487	0.85487	2	2	LOC102602965 | LOC102605062	LOC102580245 | LOC102596365
GO:0019213	deacetylase activity	17	4	5.53	1186	0.85487	0.85487	0	4		LOC102588265 | LOC102596243 | LOC102596574 | LOC102606021
GO:0015216	purine nucleotide transmembrane transporter activity	17	4	5.53	1187	0.85487	0.85487	2	2	LOC102602965 | LOC102605062	LOC102580245 | LOC102596365
GO:0008134	transcription factor binding	93	26	30.27	1188	0.85555	0.85555	14	12	LOC102577503 | LOC102577597 | LOC102578266 | LOC102579560 | LOC102579610 | LOC102580278 | LOC102581702 | LOC102586902 | LOC102587514 | LOC102589031 | LOC102592735 | LOC102593687 | LOC102594444 | LOC102600616	LOC102577756 | LOC102583106 | LOC102583751 | LOC102583960 | LOC102584259 | LOC102585472 | LOC102587834 | LOC102592300 | LOC102594176 | LOC102594555 | LOC102595859 | LOC107058273
GO:0004527	exonuclease activity	73	20	23.76	1189	0.85747	0.85747	13	7	LOC102578270 | LOC102578342 | LOC102588682 | LOC102589561 | LOC102589619 | LOC102591871 | LOC102592073 | LOC102592583 | LOC102593069 | LOC102599047 | LOC102599922 | LOC102600317 | LOC102604337	LOC102580633 | LOC102585847 | LOC102587584 | LOC102594631 | LOC102595031 | LOC102600946 | LOC102605889
GO:1990837	sequence-specific double-stranded DNA binding	156	45	50.77	1190	0.85979	0.85979	18	27	AP1 | LOC102577469 | LOC102581702 | LOC102582606 | LOC102583048 | LOC102583099 | LOC102587983 | LOC102590916 | LOC102592735 | LOC102597983 | LOC102598811 | LOC102599892 | LOC102600483 | LOC102601422 | LOC102601791 | LOC102602089 | LOC102602254 | LOC102605353	LOC102578279 | LOC102578627 | LOC102580329 | LOC102581962 | LOC102582793 | LOC102583094 | LOC102583106 | LOC102584259 | LOC102585059 | LOC102585472 | LOC102587834 | LOC102588525 | LOC102588526 | LOC102591115 | LOC102592177 | LOC102592300 | LOC102592871 | LOC102593535 | LOC102595522 | LOC102595859 | LOC102599642 | LOC102604028 | LOC102606091 | LOC102606118 | LOC107058273 | MADS16 | STMADS11
GO:0052833	inositol monophosphate 4-phosphatase activity	5	1	1.63	1191	0.8604	0.8604	1	0	LOC102602013
GO:0052834	inositol monophosphate phosphatase activity	5	1	1.63	1192	0.8604	0.8604	1	0	LOC102602013
GO:0008420	CTD phosphatase activity	5	1	1.63	1193	0.8604	0.8604	0	1		LOC102600661
GO:0008441	3'(2'),5'-bisphosphate nucleotidase activity	5	1	1.63	1194	0.8604	0.8604	1	0	LOC102599046
GO:0035197	siRNA binding	5	1	1.63	1195	0.8604	0.8604	1	0	LOC102604021
GO:0015929	hexosaminidase activity	5	1	1.63	1196	0.8604	0.8604	1	0	LOC102599076
GO:0003852	2-isopropylmalate synthase activity	5	1	1.63	1197	0.8604	0.8604	1	0	LOC102601609
GO:0010521	telomerase inhibitor activity	5	1	1.63	1198	0.8604	0.8604	1	0	LOC102601992
GO:0090440	abscisic acid transporter activity	5	1	1.63	1199	0.8604	0.8604	1	0	LOC102581856
GO:0090447	glycerol-3-phosphate 2-O-acyltransferase activity	5	1	1.63	1200	0.8604	0.8604	0	1		LOC102604721
GO:0008176	tRNA (guanine-N7-)-methyltransferase activity	5	1	1.63	1201	0.8604	0.8604	0	1		LOC102593447
GO:0004473	malate dehydrogenase (decarboxylating) (NADP+) activity	5	1	1.63	1202	0.8604	0.8604	1	0	LOC102580952
GO:0097027	ubiquitin-protein transferase activator activity	5	1	1.63	1203	0.8604	0.8604	0	1		LOC102602712
GO:0008106	alcohol dehydrogenase (NADP+) activity	5	1	1.63	1204	0.8604	0.8604	1	0	LOC102582452
GO:0035258	steroid hormone receptor binding	5	1	1.63	1205	0.8604	0.8604	0	1		LOC102583960
GO:0016428	tRNA (cytosine-5-)-methyltransferase activity	5	1	1.63	1206	0.8604	0.8604	1	0	LOC102583774
GO:0008296	3'-5'-exodeoxyribonuclease activity	5	1	1.63	1207	0.8604	0.8604	1	0	LOC102599922
GO:0017108	5'-flap endonuclease activity	5	1	1.63	1208	0.8604	0.8604	1	0	LOC102578342
GO:0008265	Mo-molybdopterin cofactor sulfurase activity	5	1	1.63	1209	0.8604	0.8604	0	1		LOC102593014
GO:0046556	alpha-L-arabinofuranosidase activity	5	1	1.63	1210	0.8604	0.8604	0	1		LOC102581676
GO:0008251	tRNA-specific adenosine deaminase activity	5	1	1.63	1211	0.8604	0.8604	0	1		LOC102600480
GO:0047627	adenylylsulfatase activity	5	1	1.63	1212	0.8604	0.8604	0	1		LOC102602314
GO:0004148	dihydrolipoyl dehydrogenase activity	5	1	1.63	1213	0.8604	0.8604	1	0	LOC102605442
GO:0008239	dipeptidyl-peptidase activity	5	1	1.63	1214	0.8604	0.8604	1	0	LOC102578826
GO:0034513	box H/ACA snoRNA binding	5	1	1.63	1215	0.8604	0.8604	0	1		LOC102600899
GO:0030523	dihydrolipoamide S-acyltransferase activity	5	1	1.63	1216	0.8604	0.8604	0	1		LOC102589176
GO:0047259	glucomannan 4-beta-mannosyltransferase activity	5	1	1.63	1217	0.8604	0.8604	0	1		LOC102590208
GO:0008934	inositol monophosphate 1-phosphatase activity	5	1	1.63	1218	0.8604	0.8604	1	0	LOC102602013
GO:0008893	guanosine-3',5'-bis(diphosphate) 3'-diphosphatase activity	5	1	1.63	1219	0.8604	0.8604	1	0	LOC102597214
GO:0019003	GDP binding	5	1	1.63	1220	0.8604	0.8604	1	0	LOC102588536
GO:0015131	oxaloacetate transmembrane transporter activity	5	1	1.63	1221	0.8604	0.8604	0	1		LOC102599542
GO:0016794	diphosphoric monoester hydrolase activity	5	1	1.63	1222	0.8604	0.8604	1	0	LOC102597214
GO:0010997	anaphase-promoting complex binding	5	1	1.63	1223	0.8604	0.8604	0	1		LOC102602712
GO:0030628	pre-mRNA 3'-splice site binding	5	1	1.63	1224	0.8604	0.8604	1	0	LOC102590524
GO:0016985	mannan endo-1,4-beta-mannosidase activity	5	1	1.63	1225	0.8604	0.8604	1	0	LOC102588957
GO:0016731	oxidoreductase activity, acting on iron-sulfur proteins as donors, NAD or NADP as acceptor	5	1	1.63	1226	0.8604	0.8604	1	0	LOC102591399
GO:0047938	glucose-6-phosphate 1-epimerase activity	5	1	1.63	1227	0.8604	0.8604	1	0	LOC102597354
GO:0008534	oxidized purine nucleobase lesion DNA N-glycosylase activity	5	1	1.63	1228	0.8604	0.8604	0	1		LOC102599656
GO:0004834	tryptophan synthase activity	5	1	1.63	1229	0.8604	0.8604	0	1		LOC102581209
GO:0003988	acetyl-CoA C-acyltransferase activity	5	1	1.63	1230	0.8604	0.8604	0	1		LOC102601957
GO:0016822	hydrolase activity, acting on acid carbon-carbon bonds	5	1	1.63	1231	0.8604	0.8604	1	0	LOC102590568
GO:0016823	hydrolase activity, acting on acid carbon-carbon bonds, in ketonic substances	5	1	1.63	1232	0.8604	0.8604	1	0	LOC102590568
GO:0016819	hydrolase activity, acting on acid anhydrides, in sulfonyl-containing anhydrides	5	1	1.63	1233	0.8604	0.8604	0	1		LOC102602314
GO:0052832	inositol monophosphate 3-phosphatase activity	5	1	1.63	1234	0.8604	0.8604	1	0	LOC102602013
GO:0003924	GTPase activity	192	56	62.49	1235	0.86112	0.86112	33	23	FTSZ1 | LOC102577483 | LOC102577588 | LOC102577624 | LOC102578267 | LOC102579495 | LOC102579917 | LOC102581173 | LOC102584165 | LOC102584198 | LOC102584564 | LOC102585459 | LOC102585771 | LOC102585946 | LOC102586599 | LOC102588536 | LOC102588627 | LOC102589445 | LOC102589822 | LOC102590108 | LOC102593160 | LOC102594131 | LOC102595954 | LOC102596467 | LOC102597075 | LOC102598186 | LOC102599969 | L…	LOC102577521 | LOC102577679 | LOC102579249 | LOC102579847 | LOC102580277 | LOC102580308 | LOC102580332 | LOC102580452 | LOC102581679 | LOC102582485 | LOC102582533 | LOC102583550 | LOC102585315 | LOC102586140 | LOC102587420 | LOC102591005 | LOC102594964 | LOC102595918 | LOC102596483 | LOC102596834 | LOC102600528 | LOC102600998 | LOC102603180
GO:0017025	TBP-class protein binding	21	5	6.83	1236	0.86325	0.86325	3	2	LOC102578266 | LOC102580278 | LOC102593687	LOC102577756 | LOC102583751
GO:0008375	acetylglucosaminyltransferase activity	46	12	14.97	1237	0.86405	0.86405	2	10	LOC102579817 | LOC102606293	LOC102579219 | LOC102580971 | LOC102582440 | LOC102582902 | LOC102583339 | LOC102590876 | LOC102593563 | LOC102594898 | LOC102596137 | LOC102599337
GO:0003899	DNA-directed 5'-3' RNA polymerase activity	53	14	17.25	1238	0.86559	0.86559	10	4	LOC102578215 | LOC102583756 | LOC102590183 | LOC102594031 | LOC102596445 | LOC102597386 | LOC102599083 | LOC102603938 | RPB1 | rpoC1	LOC102590791 | LOC102591771 | LOC102596627 | LOC102603859
GO:0015276	ligand-gated ion channel activity	25	6	8.14	1239	0.87189	0.87189	2	4	LOC102584394 | LOC102606129	LOC102581965 | LOC102600393 | LOC102604448 | LOC102605116
GO:0022834	ligand-gated channel activity	25	6	8.14	1240	0.87189	0.87189	2	4	LOC102584394 | LOC102606129	LOC102581965 | LOC102600393 | LOC102604448 | LOC102605116
GO:0008168	methyltransferase activity	288	90	93.73	982	0.87332	0.70282	53	37	GAMMA-TMT | LOC102578708 | LOC102579211 | LOC102579763 | LOC102579848 | LOC102580081 | LOC102580183 | LOC102580238 | LOC102581285 | LOC102581546 | LOC102581772 | LOC102581956 | LOC102582009 | LOC102582173 | LOC102583774 | LOC102584332 | LOC102586075 | LOC102586203 | LOC102586362 | LOC102586472 | LOC102586534 | LOC102587578 | LOC102588181 | LOC102588464 | LOC102589016 | LOC102590739 | LOC102591001…	AOMT3 | LOC102578543 | LOC102578946 | LOC102579925 | LOC102581102 | LOC102581199 | LOC102583540 | LOC102583828 | LOC102584645 | LOC102585995 | LOC102586332 | LOC102586657 | LOC102589166 | LOC102589482 | LOC102590422 | LOC102590716 | LOC102592402 | LOC102592966 | LOC102593447 | LOC102593691 | LOC102594016 | LOC102594943 | LOC102595685 | LOC102596303 | LOC102596533 | LOC102596628 | LOC102597671 | L…
GO:0016758	transferase activity, transferring hexosyl groups	416	153	135.39	144	0.87354	0.0356	52	101	DE2 | LOC102577532 | LOC102577573 | LOC102577674 | LOC102577712 | LOC102578535 | LOC102578787 | LOC102579214 | LOC102579817 | LOC102579965 | LOC102580643 | LOC102581151 | LOC102581533 | LOC102581928 | LOC102583835 | LOC102583903 | LOC102584036 | LOC102585986 | LOC102587505 | LOC102587964 | LOC102590221 | LOC102590518 | LOC102590545 | LOC102590711 | LOC102590887 | LOC102591177 | LOC102592693 | LOC…	LOC102577470 | LOC102577812 | LOC102578319 | LOC102578731 | LOC102578982 | LOC102579078 | LOC102579219 | LOC102580161 | LOC102580477 | LOC102580721 | LOC102580971 | LOC102581411 | LOC102581540 | LOC102581597 | LOC102581900 | LOC102582127 | LOC102582137 | LOC102582368 | LOC102582377 | LOC102582440 | LOC102582803 | LOC102582853 | LOC102582902 | LOC102583115 | LOC102583339 | LOC102583510 | LOC102583…
GO:0042054	histone methyltransferase activity	43	11	13.99	1242	0.87417	0.87417	9	2	LOC102578708 | LOC102582009 | LOC102584332 | LOC102591001 | LOC102593293 | LOC102594965 | LOC102597311 | LOC102597362 | LOC102600616	LOC102584645 | LOC102602815
GO:0003755	peptidyl-prolyl cis-trans isomerase activity	57	15	18.55	1243	0.87574	0.87574	11	4	LOC102578601 | LOC102582066 | LOC102582466 | LOC102585410 | LOC102588177 | LOC102592388 | LOC102595843 | LOC102598512 | LOC102602349 | LOC102604423 | LOC102606382	LOC102582418 | LOC102583481 | LOC102588402 | LOC102589708
GO:0009931	calcium-dependent protein serine/threonine kinase activity	36	9	11.72	1244	0.87574	0.87574	3	6	LOC102591187 | LOC102594673 | LOC102596116	LOC102577547 | LOC102581410 | LOC102590009 | LOC102591452 | LOC102592675 | LOC102596332
GO:0004683	calmodulin-dependent protein kinase activity	36	9	11.72	1245	0.87574	0.87574	3	6	LOC102591187 | LOC102594673 | LOC102596116	LOC102577547 | LOC102581410 | LOC102590009 | LOC102591452 | LOC102592675 | LOC102596332
GO:0010857	calcium-dependent protein kinase activity	36	9	11.72	1246	0.87574	0.87574	3	6	LOC102591187 | LOC102594673 | LOC102596116	LOC102577547 | LOC102581410 | LOC102590009 | LOC102591452 | LOC102592675 | LOC102596332
GO:0019887	protein kinase regulator activity	36	9	11.72	1247	0.87574	0.87574	4	5	LOC102579365 | LOC102581183 | LOC102584848 | LOC102599476	LOC102585385 | LOC102586876 | LOC102596697 | LOC102599347 | LOC102605030
GO:0004520	endodeoxyribonuclease activity	29	7	9.44	1248	0.88033	0.88033	4	3	LOC102578342 | LOC102596980 | LOC102597023 | LOC102597039	LOC102585556 | LOC102599656 | LOC102603472
GO:0016411	acylglycerol O-acyltransferase activity	29	7	9.44	1249	0.88033	0.88033	2	5	LOC102580179 | LOC102588112	LOC102578380 | LOC102585209 | LOC102587207 | LOC102592158 | LOC102605828
GO:0010329	auxin efflux transmembrane transporter activity	14	3	4.56	1250	0.88328	0.88328	1	2	LOC102587959	LOC102590445 | LOC102601189
GO:0008079	translation termination factor activity	14	3	4.56	1251	0.88328	0.88328	3	0	LOC102578153 | LOC102579835 | LOC102603194
GO:0080161	auxin transmembrane transporter activity	14	3	4.56	1252	0.88328	0.88328	1	2	LOC102587959	LOC102590445 | LOC102601189
GO:0017048	Rho GTPase binding	14	3	4.56	1253	0.88328	0.88328	3	0	LOC102590845 | LOC102594227 | LOC102596759
GO:0140104	molecular carrier activity	14	3	4.56	1254	0.88328	0.88328	1	2	LOC102597804	LOC102577514 | LOC102597281
GO:0030551	cyclic nucleotide binding	14	3	4.56	1255	0.88328	0.88328	2	1	LOC102589750 | LOC107059918	LOC102603937
GO:0030552	cAMP binding	14	3	4.56	1256	0.88328	0.88328	2	1	LOC102589750 | LOC107059918	LOC102603937
GO:0030553	cGMP binding	14	3	4.56	1257	0.88328	0.88328	2	1	LOC102589750 | LOC107059918	LOC102603937
GO:0030544	Hsp70 protein binding	14	3	4.56	1258	0.88328	0.88328	2	1	LOC102588971 | LOC102592944	LOC102589949
GO:0019239	deaminase activity	14	3	4.56	1259	0.88328	0.88328	1	2	LOC102592443	LOC102581296 | LOC102600480
GO:0008327	methyl-CpG binding	14	3	4.56	1260	0.88328	0.88328	2	1	LOC102578814 | LOC102587100	LOC102597291
GO:0003747	translation release factor activity	14	3	4.56	1261	0.88328	0.88328	3	0	LOC102578153 | LOC102579835 | LOC102603194
GO:0032451	demethylase activity	18	4	5.86	1262	0.88567	0.88567	1	3	LOC102600910	LOC102582149 | LOC102587312 | LOC102599078
GO:0005088	Ras guanyl-nucleotide exchange factor activity	18	4	5.86	1263	0.88567	0.88567	4	0	LOC102590845 | LOC102594227 | LOC102596759 | LOC102604805
GO:0048018	receptor ligand activity	16	8	5.21	261	0.88614	0.11243	0	8		LOC102581871 | LOC102582329 | LOC102586237 | LOC102593302 | LOC102598538 | LOC102599209 | LOC102600341 | LOC102600777
GO:0030545	receptor regulator activity	16	8	5.21	262	0.88614	0.11243	0	8		LOC102581871 | LOC102582329 | LOC102586237 | LOC102593302 | LOC102598538 | LOC102599209 | LOC102600341 | LOC102600777
GO:0016149	translation release factor activity, codon specific	10	2	3.25	1264	0.88649	0.88649	2	0	LOC102578153 | LOC102603194
GO:0019209	kinase activator activity	10	2	3.25	1265	0.88649	0.88649	0	2		LOC102585385 | LOC102599347
GO:0003950	NAD+ ADP-ribosyltransferase activity	10	2	3.25	1266	0.88649	0.88649	1	1	LOC102582509	LOC102589049
GO:0030295	protein kinase activator activity	10	2	3.25	1267	0.88649	0.88649	0	2		LOC102585385 | LOC102599347
GO:0000988	transcription factor activity, protein binding	188	54	61.19	1268	0.88663	0.88663	20	34	LOC102578156 | LOC102578266 | LOC102578287 | LOC102579610 | LOC102580278 | LOC102583006 | LOC102583398 | LOC102585592 | LOC102585657 | LOC102587733 | LOC102587893 | LOC102588838 | LOC102589616 | LOC102592902 | LOC102592944 | LOC102598970 | LOC102599083 | LOC102599838 | LOC102600616 | LOC102602068	LOC102578725 | LOC102578956 | LOC102580049 | LOC102581745 | LOC102582155 | LOC102582421 | LOC102582609 | LOC102583750 | LOC102584205 | LOC102584798 | LOC102586069 | LOC102586132 | LOC102587946 | LOC102589612 | LOC102589919 | LOC102592456 | LOC102592705 | LOC102592910 | LOC102593346 | LOC102594123 | LOC102594176 | LOC102595003 | LOC102596297 | LOC102596417 | LOC102600927 | LOC102600960 | LOC102601…
GO:0016741	transferase activity, transferring one-carbon groups	306	95	99.59	1017	0.88794	0.73353	58	37	GAMMA-TMT | LOC102578708 | LOC102579211 | LOC102579763 | LOC102579848 | LOC102580081 | LOC102580183 | LOC102580238 | LOC102581285 | LOC102581546 | LOC102581772 | LOC102581956 | LOC102582009 | LOC102582173 | LOC102583774 | LOC102584332 | LOC102586075 | LOC102586203 | LOC102586362 | LOC102586472 | LOC102586534 | LOC102587578 | LOC102588181 | LOC102588464 | LOC102589016 | LOC102590739 | LOC102591001…	AOMT3 | LOC102578543 | LOC102578946 | LOC102579925 | LOC102581102 | LOC102581199 | LOC102583540 | LOC102583828 | LOC102584645 | LOC102585995 | LOC102586332 | LOC102586657 | LOC102589166 | LOC102589482 | LOC102590422 | LOC102590716 | LOC102592402 | LOC102592966 | LOC102593447 | LOC102593691 | LOC102594016 | LOC102594943 | LOC102595685 | LOC102596303 | LOC102596533 | LOC102596628 | LOC102597671 | L…
GO:0019706	protein-cysteine S-palmitoyltransferase activity	22	5	7.16	1269	0.89033	0.89033	2	3	LOC102592501 | LOC102600897	LOC102580943 | LOC102592004 | LOC102603095
GO:0019707	protein-cysteine S-acyltransferase activity	22	5	7.16	1270	0.89033	0.89033	2	3	LOC102592501 | LOC102600897	LOC102580943 | LOC102592004 | LOC102603095
GO:0042578	phosphoric ester hydrolase activity	351	104	114.24	1271	0.89286	0.89286	67	37	LOC102578170 | LOC102578665 | LOC102578785 | LOC102579707 | LOC102579746 | LOC102580076 | LOC102580527 | LOC102580672 | LOC102581560 | LOC102581778 | LOC102582140 | LOC102582305 | LOC102582883 | LOC102583328 | LOC102583431 | LOC102585196 | LOC102586796 | LOC102587024 | LOC102587178 | LOC102588091 | LOC102588114 | LOC102588194 | LOC102588383 | LOC102588954 | LOC102590006 | LOC102590778 | LOC102591…	LOC102580475 | LOC102580647 | LOC102580955 | LOC102581017 | LOC102581554 | LOC102582317 | LOC102582408 | LOC102584584 | LOC102584614 | LOC102585312 | LOC102586030 | LOC102586310 | LOC102588009 | LOC102588806 | LOC102589221 | LOC102590720 | LOC102590836 | LOC102591986 | LOC102592669 | LOC102592846 | LOC102595799 | LOC102595856 | LOC102597117 | LOC102597588 | LOC102598120 | LOC102598279 | LOC102598…
GO:0019843	rRNA binding	156	44	50.77	1272	0.89536	0.89536	20	24	LOC102577471 | LOC102581788 | LOC102584074 | LOC102586495 | LOC102586592 | LOC102588461 | LOC102588682 | LOC102591299 | LOC102592200 | LOC102594934 | LOC102595243 | LOC102596426 | LOC102597228 | LOC102598488 | LOC102599194 | LOC102599390 | LOC102602305 | LOC102605048 | LOC102605528 | LOC107058496	LOC102578677 | LOC102580515 | LOC102582481 | LOC102584890 | LOC102584908 | LOC102585207 | LOC102587187 | LOC102587574 | LOC102588879 | LOC102589601 | LOC102590065 | LOC102590343 | LOC102592234 | LOC102593567 | LOC102593618 | LOC102593885 | LOC102593911 | LOC102594083 | LOC102595055 | LOC102596885 | LOC102598876 | LOC102598879 | LOC102600463 | LOC102605043
GO:0016409	palmitoyltransferase activity	26	6	8.46	1273	0.8959	0.8959	2	4	LOC102592501 | LOC102600897	LOC102580943 | LOC102592004 | LOC102597761 | LOC102603095
GO:0016278	lysine N-methyltransferase activity	48	12	15.62	1274	0.90074	0.90074	11	1	LOC102578708 | LOC102582009 | LOC102584332 | LOC102589016 | LOC102591001 | LOC102593293 | LOC102593548 | LOC102594965 | LOC102597311 | LOC102597362 | LOC102600616	LOC102602815
GO:0016279	protein-lysine N-methyltransferase activity	48	12	15.62	1275	0.90074	0.90074	11	1	LOC102578708 | LOC102582009 | LOC102584332 | LOC102589016 | LOC102591001 | LOC102593293 | LOC102593548 | LOC102594965 | LOC102597311 | LOC102597362 | LOC102600616	LOC102602815
GO:0050664	oxidoreductase activity, acting on NAD(P)H, oxygen as acceptor	6	1	1.95	1276	0.90585	0.90585	0	1		LOC102579392
GO:0004579	dolichyl-diphosphooligosaccharide-protein glycotransferase activity	6	1	1.95	1277	0.90585	0.90585	0	1		LOC102599835
GO:0017176	phosphatidylinositol N-acetylglucosaminyltransferase activity	6	1	1.95	1278	0.90585	0.90585	0	1		LOC102593563
GO:0016427	tRNA (cytosine) methyltransferase activity	6	1	1.95	1279	0.90585	0.90585	1	0	LOC102583774
GO:0048256	flap endonuclease activity	6	1	1.95	1280	0.90585	0.90585	1	0	LOC102578342
GO:0099094	ligand-gated cation channel activity	6	1	1.95	1281	0.90585	0.90585	0	1		LOC102581965
GO:0005384	manganese ion transmembrane transporter activity	6	1	1.95	1282	0.90585	0.90585	0	1		LOC102582321
GO:1901567	fatty acid derivative binding	6	1	1.95	1283	0.90585	0.90585	0	1		LOC102596081
GO:0009678	hydrogen-translocating pyrophosphatase activity	6	1	1.95	1284	0.90585	0.90585	1	0	LOC102585214
GO:0005546	phosphatidylinositol-4,5-bisphosphate binding	6	1	1.95	1285	0.90585	0.90585	0	1		LOC102600860
GO:0004033	aldo-keto reductase (NADP) activity	6	1	1.95	1286	0.90585	0.90585	1	0	LOC102582452
GO:0005536	glucose binding	6	1	1.95	1287	0.90585	0.90585	1	0	LOC102604144
GO:0055103	ligase regulator activity	6	1	1.95	1288	0.90585	0.90585	0	1		LOC102602712
GO:0055106	ubiquitin-protein transferase regulator activity	6	1	1.95	1289	0.90585	0.90585	0	1		LOC102602712
GO:0072349	modified amino acid transmembrane transporter activity	6	1	1.95	1290	0.90585	0.90585	0	1		LOC102589367
GO:0015165	pyrimidine nucleotide-sugar transmembrane transporter activity	6	1	1.95	1291	0.90585	0.90585	0	1		LOC102593768
GO:0033549	MAP kinase phosphatase activity	6	1	1.95	1292	0.90585	0.90585	1	0	LOC102595005
GO:0015181	arginine transmembrane transporter activity	6	1	1.95	1293	0.90585	0.90585	0	1		LOC102592875
GO:0000062	fatty-acyl-CoA binding	6	1	1.95	1294	0.90585	0.90585	0	1		LOC102596081
GO:0015189	L-lysine transmembrane transporter activity	6	1	1.95	1295	0.90585	0.90585	0	1		LOC102592875
GO:0004749	ribose phosphate diphosphokinase activity	6	1	1.95	1296	0.90585	0.90585	1	0	LOC102586346
GO:0008553	hydrogen-exporting ATPase activity, phosphorylative mechanism	6	1	1.95	1297	0.90585	0.90585	1	0	LOC102601455
GO:0005242	inward rectifier potassium channel activity	6	1	1.95	1298	0.90585	0.90585	0	1		LOC102581965
GO:1902936	phosphatidylinositol bisphosphate binding	6	1	1.95	1299	0.90585	0.90585	0	1		LOC102600860
GO:0015197	peptide transporter activity	104	28	33.85	1300	0.91057	0.91057	18	10	LOC102577776 | LOC102579380 | LOC102581029 | LOC102581665 | LOC102584946 | LOC102587239 | LOC102589726 | LOC102590622 | LOC102593761 | LOC102594014 | LOC102595091 | LOC102596773 | LOC102596919 | LOC102597845 | LOC102599158 | LOC102601164 | LOC102601586 | LOC102605051	LOC102579621 | LOC102580688 | LOC102580919 | LOC102583861 | LOC102589659 | LOC102592324 | LOC102600763 | LOC102602631 | LOC102604358 | LOC102605994
GO:0015923	mannosidase activity	15	3	4.88	1301	0.91111	0.91111	3	0	LOC102586571 | LOC102588957 | LOC102589644
GO:0035064	methylated histone binding	15	3	4.88	1302	0.91111	0.91111	3	0	LOC102584443 | LOC102599892 | LOC102601422
GO:0140034	methylation-dependent protein binding	15	3	4.88	1303	0.91111	0.91111	3	0	LOC102584443 | LOC102599892 | LOC102601422
GO:0000987	core promoter proximal region sequence-specific DNA binding	15	3	4.88	1304	0.91111	0.91111	2	1	LOC102583099 | LOC102590916	LOC102578279
GO:0001159	core promoter proximal region DNA binding	15	3	4.88	1305	0.91111	0.91111	2	1	LOC102583099 | LOC102590916	LOC102578279
GO:0070063	RNA polymerase binding	23	5	7.49	1306	0.91265	0.91265	4	1	LOC102582930 | LOC102589655 | LOC102597878 | LOC102601791	LOC102587866
GO:0008320	protein transmembrane transporter activity	23	5	7.49	1307	0.91265	0.91265	4	1	LOC102581029 | LOC102584946 | LOC102589726 | LOC102601164	LOC102602631
GO:0022884	macromolecule transmembrane transporter activity	23	5	7.49	1308	0.91265	0.91265	4	1	LOC102581029 | LOC102584946 | LOC102589726 | LOC102601164	LOC102602631
GO:0004536	deoxyribonuclease activity	38	9	12.37	1309	0.91332	0.91332	6	3	LOC102578342 | LOC102593069 | LOC102596980 | LOC102597023 | LOC102597039 | LOC102599922	LOC102585556 | LOC102599656 | LOC102603472
GO:0015932	nucleobase-containing compound transmembrane transporter activity	56	14	18.23	1310	0.91423	0.91423	6	8	LOC102579559 | LOC102580279 | LOC102581812 | LOC102602965 | LOC102605023 | LOC102605062	LOC102579572 | LOC102580245 | LOC102580805 | LOC102589062 | LOC102593768 | LOC102595306 | LOC102596365 | LOC102604121
GO:0035091	phosphatidylinositol binding	56	14	18.23	1311	0.91423	0.91423	9	5	LOC102579830 | LOC102581423 | LOC102586412 | LOC102589538 | LOC102589635 | LOC102589959 | LOC102590840 | LOC102592270 | LOC102600663	LOC102581646 | LOC102584812 | LOC102596237 | LOC102599126 | LOC102600860
GO:1904680	peptide transmembrane transporter activity	27	6	8.79	1312	0.91595	0.91595	5	1	LOC102581029 | LOC102584946 | LOC102589726 | LOC102593761 | LOC102601164	LOC102602631
GO:0071617	lysophospholipid acyltransferase activity	11	2	3.58	1313	0.91711	0.91711	1	1	LOC102588112	LOC102586748
GO:0004529	exodeoxyribonuclease activity	11	2	3.58	1314	0.91711	0.91711	2	0	LOC102593069 | LOC102599922
GO:0034979	NAD-dependent protein deacetylase activity	11	2	3.58	1315	0.91711	0.91711	0	2		LOC102588265 | LOC102606021
GO:0032041	NAD-dependent histone deacetylase activity (H3-K14 specific)	11	2	3.58	1316	0.91711	0.91711	0	2		LOC102588265 | LOC102606021
GO:0004407	histone deacetylase activity	11	2	3.58	1317	0.91711	0.91711	0	2		LOC102588265 | LOC102606021
GO:0017136	NAD-dependent histone deacetylase activity	11	2	3.58	1318	0.91711	0.91711	0	2		LOC102588265 | LOC102606021
GO:0008253	5'-nucleotidase activity	11	2	3.58	1319	0.91711	0.91711	2	0	LOC102592072 | LOC102600953
GO:0070568	guanylyltransferase activity	11	2	3.58	1320	0.91711	0.91711	2	0	LOC102591786 | LOC102600386
GO:0004144	diacylglycerol O-acyltransferase activity	11	2	3.58	1321	0.91711	0.91711	1	1	LOC102580179	LOC102587207
GO:0031078	histone deacetylase activity (H3-K14 specific)	11	2	3.58	1322	0.91711	0.91711	0	2		LOC102588265 | LOC102606021
GO:0033558	protein deacetylase activity	11	2	3.58	1323	0.91711	0.91711	0	2		LOC102588265 | LOC102606021
GO:0019789	SUMO transferase activity	11	2	3.58	1324	0.91711	0.91711	1	1	LOC102599774	LOC102596104
GO:0001664	G-protein coupled receptor binding	11	2	3.58	1325	0.91711	0.91711	2	0	LOC102597075 | LOC102601197
GO:0016895	exodeoxyribonuclease activity, producing 5'-phosphomonoesters	11	2	3.58	1326	0.91711	0.91711	2	0	LOC102593069 | LOC102599922
GO:0002020	protease binding	11	2	3.58	1327	0.91711	0.91711	2	0	LOC102580328 | LOC102588971
GO:0003729	mRNA binding	264	76	85.92	1328	0.91759	0.91759	42	34	LOC102577704 | LOC102578344 | LOC102580924 | LOC102581364 | LOC102581715 | LOC102582930 | LOC102583587 | LOC102583609 | LOC102584103 | LOC102585145 | LOC102587160 | LOC102587757 | LOC102589352 | LOC102590165 | LOC102590714 | LOC102592136 | LOC102593956 | LOC102594129 | LOC102595397 | LOC102595869 | LOC102597499 | LOC102598264 | LOC102598992 | LOC102599228 | LOC102599398 | LOC102599971 | LOC102600…	LOC102577496 | LOC102577695 | LOC102577891 | LOC102579361 | LOC102581600 | LOC102582177 | LOC102582943 | LOC102583092 | LOC102584566 | LOC102584908 | LOC102585028 | LOC102586458 | LOC102587120 | LOC102587187 | LOC102587450 | LOC102587452 | LOC102588348 | LOC102588502 | LOC102593911 | LOC102595055 | LOC102595553 | LOC102596014 | LOC102596561 | LOC102598249 | LOC102599327 | LOC102600412 | LOC102600…
GO:0046872	metal ion binding	3434	1137	1117.63	355	0.91917	0.2157	587	550	CAT1 | DXS1 | FES | GWD3 | HPL | LOC102577458 | LOC102577502 | LOC102577536 | LOC102577541 | LOC102577573 | LOC102577592 | LOC102577750 | LOC102577828 | LOC102577881 | LOC102577900 | LOC102578170 | LOC102578233 | LOC102578242 | LOC102578270 | LOC102578342 | LOC102578395 | LOC102578397 | LOC102578540 | LOC102578583 | LOC102578708 | LOC102578785 | LOC102578812 | LOC102578826 | LOC102578831 | LOC102…	ACO1 | ACO2 | AOMT3 | AOX | CO | LOC102577470 | LOC102577476 | LOC102577479 | LOC102577507 | LOC102577514 | LOC102577566 | LOC102577568 | LOC102577603 | LOC102577667 | LOC102577668 | LOC102577760 | LOC102577779 | LOC102577812 | LOC102578144 | LOC102578209 | LOC102578359 | LOC102578364 | LOC102578391 | LOC102578406 | LOC102578421 | LOC102578449 | LOC102578488 | LOC102578543 | LOC102578567 | LOC102…
GO:0043169	cation binding	3454	1143	1124.14	363	0.92143	0.22241	592	551	CAT1 | DXS1 | FES | GWD3 | HPL | LOC102577458 | LOC102577502 | LOC102577536 | LOC102577541 | LOC102577573 | LOC102577592 | LOC102577750 | LOC102577828 | LOC102577881 | LOC102577900 | LOC102578170 | LOC102578233 | LOC102578242 | LOC102578270 | LOC102578342 | LOC102578395 | LOC102578397 | LOC102578540 | LOC102578583 | LOC102578708 | LOC102578785 | LOC102578812 | LOC102578826 | LOC102578831 | LOC102…	ACO1 | ACO2 | AOMT3 | AOX | CO | LOC102577470 | LOC102577476 | LOC102577479 | LOC102577507 | LOC102577514 | LOC102577566 | LOC102577568 | LOC102577603 | LOC102577667 | LOC102577668 | LOC102577760 | LOC102577779 | LOC102577812 | LOC102578144 | LOC102578209 | LOC102578245 | LOC102578359 | LOC102578364 | LOC102578391 | LOC102578406 | LOC102578421 | LOC102578449 | LOC102578488 | LOC102578543 | LOC102…
GO:0000989	transcription factor activity, transcription factor binding	176	49	57.28	1329	0.92392	0.92392	15	34	LOC102578156 | LOC102578266 | LOC102578287 | LOC102579610 | LOC102580278 | LOC102583006 | LOC102583398 | LOC102587733 | LOC102587893 | LOC102588838 | LOC102589616 | LOC102592944 | LOC102598970 | LOC102600616 | LOC102602068	LOC102578725 | LOC102578956 | LOC102580049 | LOC102581745 | LOC102582155 | LOC102582421 | LOC102582609 | LOC102583750 | LOC102584205 | LOC102584798 | LOC102586069 | LOC102586132 | LOC102587946 | LOC102589612 | LOC102589919 | LOC102592456 | LOC102592705 | LOC102592910 | LOC102593346 | LOC102594123 | LOC102594176 | LOC102595003 | LOC102596297 | LOC102596417 | LOC102600927 | LOC102600960 | LOC102601…
GO:0016655	oxidoreductase activity, acting on NAD(P)H, quinone or similar compound as acceptor	35	8	11.39	1330	0.92398	0.92398	5	3	LOC102578812 | LOC102583368 | LOC102584712 | LOC102588529 | LOC102595145	LOC102584270 | LOC102589342 | LOC102590838
GO:0015035	protein disulfide oxidoreductase activity	71	18	23.11	1331	0.92537	0.92537	12	6	LOC102580199 | LOC102582471 | LOC102585390 | LOC102585632 | LOC102588026 | LOC102594674 | LOC102595988 | LOC102598912 | LOC102599560 | LOC102605867 | LOC107060469 | LOC107060512	GRX2 | LOC102591260 | LOC102594741 | LOC102595471 | LOC102600851 | LOC102605242
GO:0005525	GTP binding	259	74	84.29	1332	0.92696	0.92696	51	23	FTSZ1 | LOC102577483 | LOC102577588 | LOC102577624 | LOC102578267 | LOC102578498 | LOC102579495 | LOC102579917 | LOC102581173 | LOC102582505 | LOC102584148 | LOC102584165 | LOC102584198 | LOC102584564 | LOC102584745 | LOC102585459 | LOC102585771 | LOC102585946 | LOC102586599 | LOC102587028 | LOC102588536 | LOC102588627 | LOC102589822 | LOC102590108 | LOC102590687 | LOC102591786 | LOC102593160 | L…	LOC102577521 | LOC102577679 | LOC102579249 | LOC102579847 | LOC102580277 | LOC102580332 | LOC102580452 | LOC102581679 | LOC102582485 | LOC102582533 | LOC102585143 | LOC102585315 | LOC102586140 | LOC102587420 | LOC102591005 | LOC102594964 | LOC102595918 | LOC102596483 | LOC102596834 | LOC102600528 | LOC102600595 | LOC102600998 | LOC102603180
GO:0008252	nucleotidase activity	20	4	6.51	1333	0.93056	0.93056	4	0	LOC102592072 | LOC102595274 | LOC102599046 | LOC102600953
GO:0044390	ubiquitin-like protein conjugating enzyme binding	20	4	6.51	1334	0.93056	0.93056	3	1	LOC102583422 | LOC102595867 | LOC102601773	LOC102606399
GO:0030276	clathrin binding	24	5	7.81	1335	0.93087	0.93087	2	3	LOC102585872 | LOC102590302	LOC102581646 | LOC102602425 | LOC102604022
GO:0016538	cyclin-dependent protein serine/threonine kinase regulator activity	16	3	5.21	1336	0.93277	0.93277	1	2	LOC102581183	LOC102586876 | LOC102596697
GO:0008137	NADH dehydrogenase (ubiquinone) activity	16	3	5.21	1337	0.93277	0.93277	1	2	LOC102578812	LOC102589342 | LOC102590838
GO:0050136	NADH dehydrogenase (quinone) activity	16	3	5.21	1338	0.93277	0.93277	1	2	LOC102578812	LOC102589342 | LOC102590838
GO:0016780	phosphotransferase activity, for other substituted phosphate groups	16	3	5.21	1339	0.93277	0.93277	1	2	LOC102581883	LOC102585809 | LOC102595821
GO:0005096	GTPase activator activity	79	20	25.71	1340	0.93529	0.93529	13	7	LOC102577536 | LOC102579830 | LOC102579832 | LOC102581270 | LOC102582770 | LOC102589151 | LOC102589691 | LOC102591683 | LOC102593627 | LOC102595463 | LOC102595696 | LOC102596496 | LOC102599030	LOC102585714 | LOC102586337 | LOC102586665 | LOC102587117 | LOC102592837 | LOC102596202 | LOC102598270
GO:0048487	beta-tubulin binding	7	1	2.28	1341	0.9365	0.9365	0	1		LOC102588265
GO:0031491	nucleosome binding	7	1	2.28	1342	0.9365	0.9365	0	1		LOC102603132
GO:0004576	oligosaccharyl transferase activity	7	1	2.28	1343	0.9365	0.9365	0	1		LOC102599835
GO:0004448	isocitrate dehydrogenase activity	7	1	2.28	1344	0.9365	0.9365	1	0	LOC102591365
GO:0035257	nuclear hormone receptor binding	7	1	2.28	1345	0.9365	0.9365	0	1		LOC102583960
GO:0016623	oxidoreductase activity, acting on the aldehyde or oxo group of donors, oxygen as acceptor	7	1	2.28	1346	0.9365	0.9365	1	0	LOC102594566
GO:0070547	L-tyrosine aminotransferase activity	7	1	2.28	1347	0.9365	0.9365	0	1		LOC102586777
GO:0004069	L-aspartate:2-oxoglutarate aminotransferase activity	7	1	2.28	1348	0.9365	0.9365	0	1		LOC102601259
GO:0051427	hormone receptor binding	7	1	2.28	1349	0.9365	0.9365	0	1		LOC102583960
GO:0005338	nucleotide-sugar transmembrane transporter activity	7	1	2.28	1350	0.9365	0.9365	0	1		LOC102593768
GO:0004031	aldehyde oxidase activity	7	1	2.28	1351	0.9365	0.9365	1	0	LOC102594566
GO:0004000	adenosine deaminase activity	7	1	2.28	1352	0.9365	0.9365	0	1		LOC102600480
GO:0045543	gibberellin 2-beta-dioxygenase activity	7	1	2.28	1353	0.9365	0.9365	0	1		LOC102600357
GO:0008948	oxaloacetate decarboxylase activity	7	1	2.28	1354	0.9365	0.9365	1	0	LOC102580952
GO:0000285	1-phosphatidylinositol-3-phosphate 5-kinase activity	7	1	2.28	1355	0.9365	0.9365	1	0	LOC102599943
GO:0005092	GDP-dissociation inhibitor activity	7	1	2.28	1356	0.9365	0.9365	1	0	LOC102593627
GO:0016929	SUMO-specific protease activity	7	1	2.28	1357	0.9365	0.9365	1	0	LOC102581098
GO:0015203	polyamine transmembrane transporter activity	7	1	2.28	1358	0.9365	0.9365	0	1		LOC102603417
GO:0004838	L-tyrosine:2-oxoglutarate aminotransferase activity	7	1	2.28	1359	0.9365	0.9365	0	1		LOC102586777
GO:0016849	phosphorus-oxygen lyase activity	7	1	2.28	1360	0.9365	0.9365	1	0	LOC102596208
GO:0030695	GTPase regulator activity	83	21	27.01	1361	0.93969	0.93969	14	7	LOC102577536 | LOC102579830 | LOC102579832 | LOC102581270 | LOC102582770 | LOC102589151 | LOC102589691 | LOC102591683 | LOC102593627 | LOC102595463 | LOC102595696 | LOC102596496 | LOC102599030 | LOC102599158	LOC102585714 | LOC102586337 | LOC102586665 | LOC102587117 | LOC102592837 | LOC102596202 | LOC102598270
GO:0008195	phosphatidate phosphatase activity	12	2	3.91	1362	0.93983	0.93983	1	1	LOC102593568	LOC102590836
GO:0017022	myosin binding	12	2	3.91	1363	0.93983	0.93983	2	0	LOC102586054 | LOC102605961
GO:0000150	recombinase activity	12	2	3.91	1364	0.93983	0.93983	1	1	LOC102585921	LOC102588226
GO:0072341	modified amino acid binding	12	2	3.91	1365	0.93983	0.93983	1	1	LOC102589405	DHAR
GO:0016711	flavonoid 3'-monooxygenase activity	12	2	3.91	1366	0.93983	0.93983	0	2		LOC102588381 | LOC102597167
GO:0052742	phosphatidylinositol kinase activity	12	2	3.91	1367	0.93983	0.93983	2	0	LOC102598593 | LOC102604383
GO:0031369	translation initiation factor binding	12	2	3.91	1368	0.93983	0.93983	0	2		LOC102595553 | LOC102600199
GO:0060589	nucleoside-triphosphatase regulator activity	97	25	31.57	1369	0.94032	0.94032	17	8	LOC102577536 | LOC102579830 | LOC102579832 | LOC102581270 | LOC102582736 | LOC102582770 | LOC102589151 | LOC102589691 | LOC102591683 | LOC102592944 | LOC102593627 | LOC102595463 | LOC102595696 | LOC102596496 | LOC102599030 | LOC102599158 | LOC102605233	LOC102585714 | LOC102586337 | LOC102586665 | LOC102587117 | LOC102592837 | LOC102596202 | LOC102598270 | LOC102600527
GO:0008276	protein methyltransferase activity	62	15	20.18	1370	0.94173	0.94173	13	2	LOC102578708 | LOC102580183 | LOC102582009 | LOC102584332 | LOC102589016 | LOC102591001 | LOC102593293 | LOC102593548 | LOC102594965 | LOC102597311 | LOC102597362 | LOC102598632 | LOC102600616	LOC102584645 | LOC102602815
GO:0005085	guanyl-nucleotide exchange factor activity	55	13	17.9	1371	0.94377	0.94377	11	2	LOC102584509 | LOC102589034 | LOC102589969 | LOC102590845 | LOC102594227 | LOC102596759 | LOC102597485 | LOC102597693 | LOC102600493 | LOC102602090 | LOC102604805	LOC102586665 | LOC102591878
GO:0015211	purine nucleoside transmembrane transporter activity	21	4	6.83	1372	0.9464	0.9464	2	2	LOC102602965 | LOC102605062	LOC102580245 | LOC102596365
GO:0019001	guanyl nucleotide binding	273	77	88.85	1374	0.94776	0.94776	53	24	FTSZ1 | LOC102577483 | LOC102577588 | LOC102577624 | LOC102578267 | LOC102578498 | LOC102579495 | LOC102579917 | LOC102581173 | LOC102582505 | LOC102584148 | LOC102584165 | LOC102584198 | LOC102584564 | LOC102584745 | LOC102585459 | LOC102585771 | LOC102585946 | LOC102586599 | LOC102587028 | LOC102588536 | LOC102588627 | LOC102589750 | LOC102589822 | LOC102590108 | LOC102590687 | LOC102591786 | L…	LOC102577521 | LOC102577679 | LOC102579249 | LOC102579847 | LOC102580277 | LOC102580332 | LOC102580452 | LOC102581679 | LOC102582485 | LOC102582533 | LOC102585143 | LOC102585315 | LOC102586140 | LOC102587420 | LOC102591005 | LOC102594964 | LOC102595918 | LOC102596483 | LOC102596834 | LOC102600528 | LOC102600595 | LOC102600998 | LOC102603180 | LOC102603937
GO:0032561	guanyl ribonucleotide binding	273	77	88.85	1375	0.94776	0.94776	53	24	FTSZ1 | LOC102577483 | LOC102577588 | LOC102577624 | LOC102578267 | LOC102578498 | LOC102579495 | LOC102579917 | LOC102581173 | LOC102582505 | LOC102584148 | LOC102584165 | LOC102584198 | LOC102584564 | LOC102584745 | LOC102585459 | LOC102585771 | LOC102585946 | LOC102586599 | LOC102587028 | LOC102588536 | LOC102588627 | LOC102589750 | LOC102589822 | LOC102590108 | LOC102590687 | LOC102591786 | L…	LOC102577521 | LOC102577679 | LOC102579249 | LOC102579847 | LOC102580277 | LOC102580332 | LOC102580452 | LOC102581679 | LOC102582485 | LOC102582533 | LOC102585143 | LOC102585315 | LOC102586140 | LOC102587420 | LOC102591005 | LOC102594964 | LOC102595918 | LOC102596483 | LOC102596834 | LOC102600528 | LOC102600595 | LOC102600998 | LOC102603180 | LOC102603937
GO:0003712	transcription cofactor activity	112	29	36.45	1376	0.94863	0.94863	11	18	LOC102578156 | LOC102578266 | LOC102579610 | LOC102583006 | LOC102583398 | LOC102587733 | LOC102588838 | LOC102592944 | LOC102598970 | LOC102600616 | LOC102602068	LOC102578725 | LOC102578956 | LOC102580049 | LOC102582155 | LOC102582609 | LOC102583750 | LOC102584205 | LOC102584798 | LOC102586069 | LOC102592456 | LOC102592705 | LOC102592910 | LOC102593346 | LOC102594176 | LOC102600927 | LOC102601137 | LOC102601531 | LOC102603738
GO:0016877	ligase activity, forming carbon-sulfur bonds	42	13	13.67	824	0.949	0.64371	5	8	LOC102581384 | LOC102589212 | LOC102590201 | LOC102594153 | LOC102603540	LOC102578151 | LOC102581073 | LOC102584603 | LOC102593155 | LOC102594072 | LOC102594991 | LOC102596056 | LOC102596399
GO:0043175	RNA polymerase core enzyme binding	17	3	5.53	1377	0.94946	0.94946	2	1	LOC102582930 | LOC102601791	LOC102587866
GO:0003774	motor activity	63	15	20.5	1378	0.95049	0.95049	9	6	LOC102577881 | LOC102583157 | LOC102584489 | LOC102585099 | LOC102585643 | LOC102587477 | LOC102595825 | LOC102603353 | LOC102606418	LOC102578602 | LOC102579019 | LOC102591912 | LOC102592999 | LOC102595327 | LOC102604241
GO:0008017	microtubule binding	116	30	37.75	1379	0.95204	0.95204	18	12	LOC102577881 | LOC102578562 | LOC102581300 | LOC102583157 | LOC102583830 | LOC102584815 | LOC102585302 | LOC102585643 | LOC102586966 | LOC102587477 | LOC102589822 | LOC102592543 | LOC102594368 | LOC102597764 | LOC102598205 | LOC102603353 | LOC102604140 | LOC102606418	LOC102578602 | LOC102579019 | LOC102579249 | LOC102580332 | LOC102581679 | LOC102588265 | LOC102589108 | LOC102592999 | LOC102596014 | LOC102604035 | LOC102604241 | LOC102605537
GO:0003777	microtubule motor activity	45	10	14.65	1380	0.95359	0.95359	6	4	LOC102577881 | LOC102583157 | LOC102585643 | LOC102587477 | LOC102603353 | LOC102606418	LOC102578602 | LOC102579019 | LOC102592999 | LOC102604241
GO:0004540	ribonuclease activity	92	23	29.94	1381	0.95436	0.95436	13	10	LOC102578270 | LOC102580979 | LOC102582005 | LOC102588682 | LOC102589561 | LOC102589619 | LOC102592073 | LOC102595869 | LOC102598402 | LOC102599047 | LOC102601788 | LOC102604021 | LOC102604337	LOC102584808 | LOC102585556 | LOC102594631 | LOC102595031 | LOC102599637 | LOC102599964 | LOC102604928 | LOC102605271 | LOC102605889 | LOC107060357
GO:0010385	double-stranded methylated DNA binding	13	2	4.23	1382	0.95654	0.95654	2	0	LOC102580511 | LOC102580909
GO:0031490	chromatin DNA binding	13	2	4.23	1383	0.95654	0.95654	1	1	LOC102590438	LOC102592705
GO:0008146	sulfotransferase activity	13	2	4.23	1384	0.95654	0.95654	1	1	LOC102588571	LOC102601898
GO:0000400	four-way junction DNA binding	13	2	4.23	1385	0.95654	0.95654	1	1	LOC102585921	LOC102588226
GO:0000217	DNA secondary structure binding	13	2	4.23	1386	0.95654	0.95654	1	1	LOC102585921	LOC102588226
GO:0016778	diphosphotransferase activity	13	6	4.23	362	0.95706	0.22205	6	0	LOC102586346 | LOC102594006 | LOC102595956 | LOC102597214 | LOC102603842 | LOC102606017
GO:0004559	alpha-mannosidase activity	8	1	2.6	1387	0.95718	0.95718	1	0	LOC102589644
GO:0004526	ribonuclease P activity	8	1	2.6	1388	0.95718	0.95718	1	0	LOC102598402
GO:0003841	1-acylglycerol-3-phosphate O-acyltransferase activity	8	1	2.6	1389	0.95718	0.95718	1	0	LOC102588112
GO:0061505	DNA topoisomerase II activity	8	1	2.6	1390	0.95718	0.95718	0	1		LOC102594585
GO:0017112	Rab guanyl-nucleotide exchange factor activity	8	1	2.6	1391	0.95718	0.95718	1	0	LOC102604805
GO:0003688	DNA replication origin binding	8	1	2.6	1392	0.95718	0.95718	0	1		LOC102591115
GO:0004045	aminoacyl-tRNA hydrolase activity	8	1	2.6	1393	0.95718	0.95718	1	0	LOC102579835
GO:0005545	1-phosphatidylinositol binding	8	1	2.6	1394	0.95718	0.95718	0	1		LOC102581646
GO:0043139	5'-3' DNA helicase activity	8	1	2.6	1395	0.95718	0.95718	1	0	LOC102578342
GO:0042171	lysophosphatidic acid acyltransferase activity	8	1	2.6	1396	0.95718	0.95718	1	0	LOC102588112
GO:0003918	DNA topoisomerase type II (ATP-hydrolyzing) activity	8	1	2.6	1397	0.95718	0.95718	0	1		LOC102594585
GO:0016417	S-acyltransferase activity	30	6	9.76	1398	0.95726	0.95726	2	4	LOC102592501 | LOC102600897	LOC102580943 | LOC102589176 | LOC102592004 | LOC102603095
GO:0005337	nucleoside transmembrane transporter activity	26	5	8.46	1401	0.95745	0.95745	2	3	LOC102602965 | LOC102605062	LOC102580245 | LOC102596365 | LOC102604121
GO:0050897	cobalt ion binding	26	5	8.46	1402	0.95745	0.95745	3	2	LOC102596438 | LOC102600879 | LOC102605442	LOC102588923 | LOC102590838
GO:0015215	nucleotide transmembrane transporter activity	26	5	8.46	1403	0.95745	0.95745	2	3	LOC102602965 | LOC102605062	LOC102580245 | LOC102593768 | LOC102596365
GO:0140030	modification-dependent protein binding	34	7	11.07	1404	0.95783	0.95783	6	1	LOC102577665 | LOC102584443 | LOC102588971 | LOC102599587 | LOC102599892 | LOC102601422	LOC102588265
GO:0016887	ATPase activity	489	148	159.15	1241	0.95851	0.87403	99	49	LOC102577503 | LOC102577597 | LOC102577864 | LOC102577881 | LOC102578342 | LOC102578382 | LOC102578847 | LOC102578967 | LOC102579805 | LOC102579996 | LOC102580303 | LOC102580362 | LOC102580637 | LOC102580747 | LOC102581284 | LOC102581738 | LOC102581797 | LOC102582505 | LOC102582577 | LOC102582778 | LOC102583157 | LOC102583700 | LOC102584107 | LOC102584121 | LOC102584530 | LOC102584711 | LOC102584…	LOC102577756 | LOC102577768 | LOC102578602 | LOC102578605 | LOC102578794 | LOC102580570 | LOC102581157 | LOC102582059 | LOC102584018 | LOC102584823 | LOC102585621 | LOC102585839 | LOC102586029 | LOC102588226 | LOC102589419 | LOC102589917 | LOC102590160 | LOC102590445 | LOC102591680 | LOC102591847 | LOC102591912 | LOC102591952 | LOC102592999 | LOC102593677 | LOC102594095 | LOC102594319 | LOC102594…
GO:0042162	telomeric DNA binding	22	4	7.16	1405	0.95886	0.95886	4	0	LOC102578199 | LOC102584447 | LOC102584827 | LOC102603861
GO:0140101	catalytic activity, acting on a tRNA	121	31	39.38	1406	0.96052	0.96052	26	5	LOC102577502 | LOC102579285 | LOC102579835 | LOC102583774 | LOC102584652 | LOC102585223 | LOC102585772 | LOC102587571 | LOC102589658 | LOC102591893 | LOC102591931 | LOC102593449 | LOC102595197 | LOC102595939 | LOC102596523 | LOC102597850 | LOC102598402 | LOC102598558 | LOC102599476 | LOC102600166 | LOC102600652 | LOC102601379 | LOC102601446 | LOC102603407 | LOC102604325 | LOC102604688	LOC102578711 | LOC102584645 | LOC102593447 | LOC102597671 | LOC102601214
GO:0030234	enzyme regulator activity	320	122	104.15	97	0.96074	0.01907	47	75	LOC102577536 | LOC102579365 | LOC102579830 | LOC102579832 | LOC102580567 | LOC102581183 | LOC102581270 | LOC102581529 | LOC102582736 | LOC102582770 | LOC102583156 | LOC102583978 | LOC102584848 | LOC102585142 | LOC102585390 | LOC102586456 | LOC102586490 | LOC102586789 | LOC102586828 | LOC102588026 | LOC102588169 | LOC102589151 | LOC102589691 | LOC102589789 | LOC102589829 | LOC102591194 | LOC102591…	LOC102577555 | LOC102577681 | LOC102577909 | LOC102579244 | LOC102580526 | LOC102580584 | LOC102580870 | LOC102583996 | LOC102584206 | LOC102585385 | LOC102585421 | LOC102585714 | LOC102586337 | LOC102586384 | LOC102586496 | LOC102586665 | LOC102586876 | LOC102587031 | LOC102587117 | LOC102587273 | LOC102587310 | LOC102587430 | LOC102587467 | LOC102587590 | LOC102587840 | LOC102590014 | LOC102590…
GO:0051117	ATPase binding	18	3	5.86	1408	0.96222	0.96222	3	0	LOC102579754 | LOC102585214 | LOC102592944
GO:0009982	pseudouridine synthase activity	18	3	5.86	1409	0.96222	0.96222	2	1	LOC102594663 | LOC102601559	LOC102599479
GO:0008565	protein transporter activity	90	22	29.29	1410	0.9634	0.9634	17	5	LOC102577776 | LOC102579380 | LOC102581029 | LOC102581665 | LOC102584946 | LOC102587239 | LOC102589726 | LOC102590622 | LOC102594014 | LOC102595091 | LOC102596773 | LOC102596919 | LOC102597845 | LOC102599158 | LOC102601164 | LOC102601586 | LOC102605051	LOC102580688 | LOC102580919 | LOC102589659 | LOC102600763 | LOC102602631
GO:0000049	tRNA binding	39	8	12.69	1412	0.96683	0.96683	7	1	LOC102577502 | LOC102579285 | LOC102583774 | LOC102585772 | LOC102591893 | LOC102593449 | LOC102600166	LOC102593447
GO:0008175	tRNA methyltransferase activity	27	5	8.79	1413	0.96688	0.96688	2	3	LOC102583774 | LOC102593449	LOC102584645 | LOC102593447 | LOC102597671
GO:0016757	transferase activity, transferring glycosyl groups	569	194	185.19	365	0.96782	0.22339	76	118	DE2 | LOC102577532 | LOC102577573 | LOC102577674 | LOC102577712 | LOC102578535 | LOC102578787 | LOC102578805 | LOC102579214 | LOC102579380 | LOC102579817 | LOC102579965 | LOC102580076 | LOC102580643 | LOC102581052 | LOC102581151 | LOC102581533 | LOC102581928 | LOC102582509 | LOC102582787 | LOC102583835 | LOC102583903 | LOC102584036 | LOC102585196 | LOC102585641 | LOC102585752 | LOC102585986 | LOC…	LOC102577470 | LOC102577812 | LOC102578309 | LOC102578319 | LOC102578731 | LOC102578982 | LOC102579078 | LOC102579219 | LOC102580161 | LOC102580268 | LOC102580477 | LOC102580688 | LOC102580721 | LOC102580971 | LOC102581411 | LOC102581540 | LOC102581597 | LOC102581900 | LOC102582127 | LOC102582137 | LOC102582368 | LOC102582377 | LOC102582440 | LOC102582803 | LOC102582853 | LOC102582902 | LOC102583…
GO:0016833	oxo-acid-lyase activity	14	2	4.56	1415	0.96875	0.96875	2	0	LOC102581970 | LOC102595737
GO:0016423	tRNA (guanine) methyltransferase activity	14	2	4.56	1416	0.96875	0.96875	1	1	LOC102593449	LOC102593447
GO:0000993	RNA polymerase II core binding	14	2	4.56	1417	0.96875	0.96875	1	1	LOC102582930	LOC102587866
GO:0004712	protein serine/threonine/tyrosine kinase activity	51	11	16.6	1418	0.96991	0.96991	9	2	LOC102585267 | LOC102588190 | LOC102588766 | LOC102589343 | LOC102598264 | LOC102603450 | LOC102603964 | LOC102604394 | LOC102606190	LOC102584088 | LOC102599347
GO:0031545	peptidyl-proline 4-dioxygenase activity	9	1	2.93	1419	0.97112	0.97112	0	1		LOC102581670
GO:0102391	decanoate--CoA ligase activity	9	1	2.93	1420	0.97112	0.97112	0	1		LOC102578151
GO:0004467	long-chain fatty acid-CoA ligase activity	9	1	2.93	1421	0.97112	0.97112	0	1		LOC102578151
GO:0004656	procollagen-proline 4-dioxygenase activity	9	1	2.93	1422	0.97112	0.97112	0	1		LOC102581670
GO:0004430	1-phosphatidylinositol 4-kinase activity	9	1	2.93	1423	0.97112	0.97112	1	0	LOC102598593
GO:0015645	fatty acid ligase activity	9	1	2.93	1424	0.97112	0.97112	0	1		LOC102578151
GO:0015562	efflux transmembrane transporter activity	19	3	6.18	1425	0.9719	0.9719	1	2	LOC102587959	LOC102590445 | LOC102601189
GO:0005543	phospholipid binding	103	25	33.52	1426	0.974	0.974	12	13	LOC102579194 | LOC102579830 | LOC102581423 | LOC102586412 | LOC102589538 | LOC102589635 | LOC102589959 | LOC102590840 | LOC102592270 | LOC102596496 | LOC102598404 | LOC102600663	LOC102581646 | LOC102584812 | LOC102585714 | LOC102586035 | LOC102586975 | LOC102589557 | LOC102590515 | LOC102592837 | LOC102596202 | LOC102596237 | LOC102598270 | LOC102599126 | LOC102600860
GO:0008536	Ran GTPase binding	28	5	9.11	1427	0.97435	0.97435	5	0	LOC102581665 | LOC102583995 | LOC102595091 | LOC102599158 | LOC102600448
GO:0000149	SNARE binding	52	11	16.92	1428	0.9753	0.9753	5	6	LOC102584377 | LOC102589318 | LOC102592689 | LOC102598873 | LOC102599714	LOC102587324 | LOC102589897 | LOC102590179 | LOC102596849 | LOC102600579 | LOC102602618
GO:0015020	glucuronosyltransferase activity	24	4	7.81	1430	0.97614	0.97614	0	4		LOC102590476 | LOC102590876 | LOC102593702 | LOC102594898
GO:0008170	N-methyltransferase activity	71	16	23.11	1431	0.97632	0.97632	13	3	LOC102578708 | LOC102582009 | LOC102584332 | LOC102587578 | LOC102589016 | LOC102591001 | LOC102593293 | LOC102593548 | LOC102594965 | LOC102597155 | LOC102597311 | LOC102597362 | LOC102600616	LOC102584645 | LOC102596533 | LOC102602815
GO:0042393	histone binding	86	20	27.99	1432	0.97763	0.97763	11	9	LOC102578708 | LOC102580511 | LOC102580909 | LOC102584443 | LOC102584530 | LOC102589031 | LOC102590438 | LOC102591551 | LOC102593293 | LOC102599892 | LOC102601422	LOC102578725 | LOC102590298 | LOC102591967 | LOC102597735 | LOC102603132 | LOC102603658 | LOC102604694 | LOC102604795 | LOC102605056
GO:0008649	rRNA methyltransferase activity	20	3	6.51	1433	0.97919	0.97919	1	2	LOC102582173	LOC102584645 | LOC102603613
GO:0031543	peptidyl-proline dioxygenase activity	10	1	3.25	1435	0.98053	0.98053	0	1		LOC102581670
GO:0008169	C-methyltransferase activity	10	1	3.25	1436	0.98053	0.98053	0	1		LOC102603613
GO:0016675	oxidoreductase activity, acting on a heme group of donors	10	1	3.25	1437	0.98053	0.98053	0	1		LOC102589509
GO:0016676	oxidoreductase activity, acting on a heme group of donors, oxygen as acceptor	10	1	3.25	1438	0.98053	0.98053	0	1		LOC102589509
GO:0004129	cytochrome-c oxidase activity	10	1	3.25	1439	0.98053	0.98053	0	1		LOC102589509
GO:0042800	histone methyltransferase activity (H3-K4 specific)	10	1	3.25	1440	0.98053	0.98053	1	0	LOC102600616
GO:0019798	procollagen-proline dioxygenase activity	10	1	3.25	1441	0.98053	0.98053	0	1		LOC102581670
GO:0015002	heme-copper terminal oxidase activity	10	1	3.25	1442	0.98053	0.98053	0	1		LOC102589509
GO:0032403	protein complex binding	213	56	69.32	1443	0.98062	0.98062	32	24	LOC102577665 | LOC102577881 | LOC102578562 | LOC102581300 | LOC102582930 | LOC102583157 | LOC102583830 | LOC102584815 | LOC102585270 | LOC102585302 | LOC102585643 | LOC102586061 | LOC102586966 | LOC102587180 | LOC102587477 | LOC102588971 | LOC102589635 | LOC102589822 | LOC102591329 | LOC102592270 | LOC102592543 | LOC102594368 | LOC102597075 | LOC102597764 | LOC102598205 | LOC102599587 | LOC102601…	LOC102577788 | LOC102578602 | LOC102579019 | LOC102579249 | LOC102580332 | LOC102580713 | LOC102581679 | LOC102586458 | LOC102587117 | LOC102587866 | LOC102588265 | LOC102588502 | LOC102589108 | LOC102591912 | LOC102592999 | LOC102596014 | LOC102599598 | LOC102602377 | LOC102602712 | LOC102603132 | LOC102604035 | LOC102604241 | LOC102605537 | LOC102605708
GO:0036094	small molecule binding	3351	1068	1090.62	1167	0.98231	0.83443	577	491	atpF | CBL | FTSZ1 | GWD3 | LOC102577431 | LOC102577438 | LOC102577483 | LOC102577502 | LOC102577503 | LOC102577525 | LOC102577532 | LOC102577588 | LOC102577597 | LOC102577624 | LOC102577647 | LOC102577656 | LOC102577751 | LOC102577790 | LOC102577791 | LOC102577816 | LOC102577864 | LOC102577881 | LOC102577898 | LOC102578233 | LOC102578267 | LOC102578304 | LOC102578342 | LOC102578382 | LOC10257839…	ACO1 | ACO2 | AGPS1 | CKX4 | CKX5 | IPMK | LOC102577429 | LOC102577467 | LOC102577521 | LOC102577547 | LOC102577574 | LOC102577576 | LOC102577591 | LOC102577603 | LOC102577672 | LOC102577679 | LOC102577756 | LOC102577768 | LOC102577899 | LOC102577923 | LOC102578151 | LOC102578209 | LOC102578245 | LOC102578263 | LOC102578289 | LOC102578356 | LOC102578431 | LOC102578443 | LOC102578494 | LOC10257850…
GO:0016891	endoribonuclease activity, producing 5'-phosphomonoesters	42	8	13.67	1444	0.983	0.983	4	4	LOC102580979 | LOC102582005 | LOC102598402 | LOC102601788	LOC102585556 | LOC102599637 | LOC102599964 | LOC107060357
GO:0043021	ribonucleoprotein complex binding	54	11	17.57	1445	0.98353	0.98353	8	3	LOC102579365 | LOC102581057 | LOC102584148 | LOC102587284 | LOC102588682 | LOC102588971 | LOC102591066 | LOC102604214	LOC102587719 | LOC102598876 | LOC102605379
GO:0016779	nucleotidyltransferase activity	187	48	60.86	1446	0.9836	0.9836	32	16	LOC102577790 | LOC102578208 | LOC102578215 | LOC102578633 | LOC102578970 | LOC102579774 | LOC102581126 | LOC102582750 | LOC102583051 | LOC102583756 | LOC102585264 | LOC102590183 | LOC102591786 | LOC102591871 | LOC102594031 | LOC102596087 | LOC102596105 | LOC102596445 | LOC102597386 | LOC102597765 | LOC102599047 | LOC102599083 | LOC102599886 | LOC102599922 | LOC102600244 | LOC102600386 | LOC102600…	AGPS1 | LOC102578750 | LOC102580633 | LOC102590791 | LOC102591771 | LOC102593763 | LOC102596627 | LOC102599689 | LOC102603585 | LOC102603612 | LOC102603859 | LOC102605049 | LOC102605800 | LOC102606360 | LOC107058537 | LOC107061672
GO:0008135	translation factor activity, RNA binding	124	30	40.36	1447	0.98363	0.98363	15	15	LOC102578153 | LOC102579062 | LOC102579835 | LOC102580924 | LOC102584165 | LOC102584198 | LOC102585459 | LOC102586599 | LOC102587284 | LOC102595924 | LOC102601497 | LOC102601530 | LOC102602783 | LOC102603194 | LOC102605181	LOC102577437 | LOC102578147 | LOC102579361 | LOC102580608 | LOC102586751 | LOC102587123 | LOC102593337 | LOC102595069 | LOC102595553 | LOC102595704 | LOC102597872 | LOC102600998 | LOC102604600 | LOC102604729 | LOC102605379
GO:0003887	DNA-directed DNA polymerase activity	34	6	11.07	1448	0.9838	0.9838	2	4	LOC102591871 | LOC102599922	LOC102580633 | LOC102599689 | LOC102603585 | LOC102606360
GO:0008047	enzyme activator activity	117	28	38.08	1449	0.98395	0.98395	18	10	LOC102577536 | LOC102579830 | LOC102579832 | LOC102581270 | LOC102582770 | LOC102585390 | LOC102588026 | LOC102589151 | LOC102589691 | LOC102591683 | LOC102592944 | LOC102593627 | LOC102595386 | LOC102595463 | LOC102595696 | LOC102596496 | LOC102599030 | LOC102605867	LOC102585385 | LOC102585714 | LOC102586337 | LOC102586665 | LOC102587117 | LOC102592837 | LOC102596202 | LOC102598270 | LOC102599347 | LOC102600527
GO:0001098	basal transcription machinery binding	16	2	5.21	1450	0.98402	0.98402	1	1	LOC102582930	LOC102587866
GO:0001099	basal RNA polymerase II transcription machinery binding	16	2	5.21	1451	0.98402	0.98402	1	1	LOC102582930	LOC102587866
GO:0140102	catalytic activity, acting on a rRNA	21	3	6.83	1452	0.98466	0.98466	1	2	LOC102582173	LOC102584645 | LOC102603613
GO:0016462	pyrophosphatase activity	844	252	274.69	1407	0.98628	0.96113	163	89	FTSZ1 | LOC102577483 | LOC102577503 | LOC102577588 | LOC102577597 | LOC102577624 | LOC102577864 | LOC102577881 | LOC102578233 | LOC102578267 | LOC102578342 | LOC102578382 | LOC102578847 | LOC102578967 | LOC102579495 | LOC102579805 | LOC102579917 | LOC102579996 | LOC102580303 | LOC102580362 | LOC102580637 | LOC102580747 | LOC102580979 | LOC102581173 | LOC102581284 | LOC102581738 | LOC102581797 | L…	LOC102577521 | LOC102577679 | LOC102577756 | LOC102577768 | LOC102578602 | LOC102578605 | LOC102578794 | LOC102579019 | LOC102579249 | LOC102579847 | LOC102580277 | LOC102580308 | LOC102580332 | LOC102580452 | LOC102580570 | LOC102581157 | LOC102581679 | LOC102581709 | LOC102582059 | LOC102582485 | LOC102582533 | LOC102583550 | LOC102584018 | LOC102584823 | LOC102585315 | LOC102585621 | LOC102585…
GO:0043130	ubiquitin binding	51	10	16.6	1453	0.98644	0.98644	6	4	LOC102577665 | LOC102586490 | LOC102588971 | LOC102591551 | LOC102593614 | LOC102599587	LOC102578449 | LOC102588265 | LOC102599126 | LOC102603658
GO:0016893	endonuclease activity, active with either ribo- or deoxyribonucleic acids and producing 5'-phosphomonoesters	51	10	16.6	1454	0.98644	0.98644	5	5	LOC102578342 | LOC102580979 | LOC102582005 | LOC102598402 | LOC102601788	LOC102585556 | LOC102599637 | LOC102599964 | LOC102603472 | LOC107060357
GO:0098772	molecular function regulator	385	142	125.3	148	0.98676	0.03807	58	84	LOC102577536 | LOC102579365 | LOC102579830 | LOC102579832 | LOC102580567 | LOC102581183 | LOC102581270 | LOC102581529 | LOC102582736 | LOC102582770 | LOC102583156 | LOC102583978 | LOC102584509 | LOC102584848 | LOC102585142 | LOC102585390 | LOC102586456 | LOC102586490 | LOC102586789 | LOC102586828 | LOC102588026 | LOC102588169 | LOC102589034 | LOC102589151 | LOC102589691 | LOC102589789 | LOC102589…	LOC102577555 | LOC102577681 | LOC102577909 | LOC102579244 | LOC102580526 | LOC102580584 | LOC102580870 | LOC102581871 | LOC102582329 | LOC102583996 | LOC102584206 | LOC102585385 | LOC102585421 | LOC102585714 | LOC102586237 | LOC102586337 | LOC102586384 | LOC102586496 | LOC102586665 | LOC102586876 | LOC102587031 | LOC102587117 | LOC102587273 | LOC102587310 | LOC102587430 | LOC102587467 | LOC102587…
GO:0003743	translation initiation factor activity	78	17	25.39	1455	0.98677	0.98677	7	10	LOC102579062 | LOC102580924 | LOC102587284 | LOC102595924 | LOC102601497 | LOC102601530 | LOC102605181	LOC102577437 | LOC102579361 | LOC102580608 | LOC102587123 | LOC102595069 | LOC102595553 | LOC102595704 | LOC102597872 | LOC102604600 | LOC102605379
GO:0004549	tRNA-specific ribonuclease activity	11	1	3.58	1456	0.98687	0.98687	1	0	LOC102598402
GO:0002161	aminoacyl-tRNA editing activity	11	1	3.58	1457	0.98687	0.98687	1	0	LOC102600166
GO:0036402	proteasome-activating ATPase activity	11	1	3.58	1458	0.98687	0.98687	0	1		LOC102577756
GO:0016818	hydrolase activity, acting on acid anhydrides, in phosphorus-containing anhydrides	858	256	279.25	1411	0.98713	0.96348	165	91	FTSZ1 | LOC102577483 | LOC102577503 | LOC102577588 | LOC102577597 | LOC102577624 | LOC102577864 | LOC102577881 | LOC102578233 | LOC102578267 | LOC102578342 | LOC102578382 | LOC102578847 | LOC102578967 | LOC102579495 | LOC102579805 | LOC102579917 | LOC102579996 | LOC102580303 | LOC102580362 | LOC102580637 | LOC102580747 | LOC102580979 | LOC102581173 | LOC102581284 | LOC102581738 | LOC102581797 | L…	LOC102577521 | LOC102577679 | LOC102577756 | LOC102577768 | LOC102578602 | LOC102578605 | LOC102578794 | LOC102579019 | LOC102579249 | LOC102579847 | LOC102580277 | LOC102580308 | LOC102580332 | LOC102580452 | LOC102580570 | LOC102581157 | LOC102581679 | LOC102581709 | LOC102582059 | LOC102582485 | LOC102582533 | LOC102583550 | LOC102584018 | LOC102584823 | LOC102585315 | LOC102585621 | LOC102585…
GO:0004521	endoribonuclease activity	63	13	20.5	1459	0.98724	0.98724	6	7	LOC102580979 | LOC102582005 | LOC102595869 | LOC102598402 | LOC102601788 | LOC102604021	LOC102584808 | LOC102585556 | LOC102599637 | LOC102599964 | LOC102604928 | LOC102605271 | LOC107060357
GO:0043168	anion binding	3280	1030	1067.51	1373	0.98802	0.94654	558	472	atpF | CBL | FTSZ1 | GWD3 | LOC102577431 | LOC102577438 | LOC102577483 | LOC102577502 | LOC102577503 | LOC102577525 | LOC102577532 | LOC102577588 | LOC102577597 | LOC102577624 | LOC102577647 | LOC102577656 | LOC102577751 | LOC102577790 | LOC102577791 | LOC102577816 | LOC102577864 | LOC102577881 | LOC102577898 | LOC102578233 | LOC102578267 | LOC102578304 | LOC102578342 | LOC102578382 | LOC10257839…	ACO1 | ACO2 | AGPS1 | CKX4 | CKX5 | DHAR | IPMK | LOC102577521 | LOC102577547 | LOC102577574 | LOC102577576 | LOC102577591 | LOC102577603 | LOC102577679 | LOC102577756 | LOC102577768 | LOC102578151 | LOC102578209 | LOC102578245 | LOC102578263 | LOC102578289 | LOC102578431 | LOC102578443 | LOC102578494 | LOC102578501 | LOC102578602 | LOC102578605 | LOC102578612 | LOC102578620 | LOC102578624 | LOC1…
GO:0015095	magnesium ion transmembrane transporter activity	17	2	5.53	1460	0.98863	0.98863	1	1	LOC102584945	LOC102579490
GO:0016817	hydrolase activity, acting on acid anhydrides	867	258	282.17	1414	0.98899	0.96815	166	92	FTSZ1 | LOC102577483 | LOC102577503 | LOC102577588 | LOC102577597 | LOC102577624 | LOC102577864 | LOC102577881 | LOC102578233 | LOC102578267 | LOC102578342 | LOC102578382 | LOC102578847 | LOC102578967 | LOC102579495 | LOC102579805 | LOC102579917 | LOC102579996 | LOC102580303 | LOC102580362 | LOC102580637 | LOC102580747 | LOC102580979 | LOC102581173 | LOC102581284 | LOC102581738 | LOC102581797 | L…	LOC102577521 | LOC102577679 | LOC102577756 | LOC102577768 | LOC102578602 | LOC102578605 | LOC102578794 | LOC102579019 | LOC102579249 | LOC102579847 | LOC102580277 | LOC102580308 | LOC102580332 | LOC102580452 | LOC102580570 | LOC102581157 | LOC102581679 | LOC102581709 | LOC102582059 | LOC102582485 | LOC102582533 | LOC102583550 | LOC102584018 | LOC102584823 | LOC102585315 | LOC102585621 | LOC102585…
GO:0008186	RNA-dependent ATPase activity	76	16	24.74	1461	0.99047	0.99047	14	2	LOC102580637 | LOC102583700 | LOC102584107 | LOC102586405 | LOC102589433 | LOC102593100 | LOC102594667 | LOC102597290 | LOC102598079 | LOC102599073 | LOC102605476 | LOC102605528 | LOC102605540 | LOC102605904	LOC102584823 | LOC102597715
GO:0004004	ATP-dependent RNA helicase activity	76	16	24.74	1462	0.99047	0.99047	14	2	LOC102580637 | LOC102583700 | LOC102584107 | LOC102586405 | LOC102589433 | LOC102593100 | LOC102594667 | LOC102597290 | LOC102598079 | LOC102599073 | LOC102605476 | LOC102605528 | LOC102605540 | LOC102605904	LOC102584823 | LOC102597715
GO:0003724	RNA helicase activity	80	17	26.04	1463	0.99082	0.99082	15	2	LOC102580637 | LOC102582644 | LOC102583700 | LOC102584107 | LOC102586405 | LOC102589433 | LOC102593100 | LOC102594667 | LOC102597290 | LOC102598079 | LOC102599073 | LOC102605476 | LOC102605528 | LOC102605540 | LOC102605904	LOC102584823 | LOC102597715
GO:0070546	L-phenylalanine aminotransferase activity	12	1	3.91	1464	0.99115	0.99115	0	1		LOC102601259
GO:0080130	L-phenylalanine:2-oxoglutarate aminotransferase activity	12	1	3.91	1465	0.99115	0.99115	0	1		LOC102601259
GO:0032182	ubiquitin-like protein binding	61	12	19.85	1466	0.99134	0.99134	7	5	LOC102577665 | LOC102586490 | LOC102588971 | LOC102591551 | LOC102593614 | LOC102599587 | LOC102601773	LOC102578449 | LOC102588265 | LOC102599126 | LOC102603658 | LOC102606399
GO:0036459	thiol-dependent ubiquitinyl hydrolase activity	49	9	15.95	1467	0.99136	0.99136	7	2	LOC102580922 | LOC102586938 | LOC102588838 | LOC102589967 | LOC102593182 | LOC102601554 | LOC102602101	LOC102598337 | LOC107058537
GO:0101005	ubiquitinyl hydrolase activity	49	9	15.95	1468	0.99136	0.99136	7	2	LOC102580922 | LOC102586938 | LOC102588838 | LOC102589967 | LOC102593182 | LOC102601554 | LOC102602101	LOC102598337 | LOC107058537
GO:0004523	RNA-DNA hybrid ribonuclease activity	18	2	5.86	1469	0.99193	0.99193	1	1	LOC102582005	LOC107060357
GO:0005524	ATP binding	2553	779	830.9	1470	0.9928	0.9928	428	351	atpF | GWD3 | LOC102577431 | LOC102577438 | LOC102577502 | LOC102577503 | LOC102577525 | LOC102577597 | LOC102577647 | LOC102577751 | LOC102577790 | LOC102577791 | LOC102577816 | LOC102577864 | LOC102577881 | LOC102577898 | LOC102578233 | LOC102578304 | LOC102578342 | LOC102578382 | LOC102578397 | LOC102578540 | LOC102578703 | LOC102578754 | LOC102578847 | LOC102579105 | LOC102579285 | LOC1025793…	AGPS1 | IPMK | LOC102577547 | LOC102577576 | LOC102577591 | LOC102577603 | LOC102577756 | LOC102577768 | LOC102578151 | LOC102578209 | LOC102578263 | LOC102578289 | LOC102578431 | LOC102578443 | LOC102578494 | LOC102578501 | LOC102578602 | LOC102578605 | LOC102578612 | LOC102578620 | LOC102578624 | LOC102578630 | LOC102578711 | LOC102578733 | LOC102578748 | LOC102578794 | LOC102578806 | LOC102578…
GO:0009378	four-way junction helicase activity	70	14	22.78	1471	0.99318	0.99318	12	2	LOC102579996 | LOC102580303 | LOC102580362 | LOC102581738 | LOC102582577 | LOC102583635 | LOC102584989 | LOC102585443 | LOC102596115 | LOC102597355 | LOC102597683 | LOC102599709	LOC102585839 | LOC102600837
GO:0015631	tubulin binding	130	30	42.31	1472	0.99331	0.99331	18	12	LOC102577881 | LOC102578562 | LOC102581300 | LOC102583157 | LOC102583830 | LOC102584815 | LOC102585302 | LOC102585643 | LOC102586966 | LOC102587477 | LOC102589822 | LOC102592543 | LOC102594368 | LOC102597764 | LOC102598205 | LOC102603353 | LOC102604140 | LOC102606418	LOC102578602 | LOC102579019 | LOC102579249 | LOC102580332 | LOC102581679 | LOC102588265 | LOC102589108 | LOC102592999 | LOC102596014 | LOC102604035 | LOC102604241 | LOC102605537
GO:0061630	ubiquitin protein ligase activity	212	53	69	1473	0.99353	0.99353	31	22	LOC102578856 | LOC102578906 | LOC102580028 | LOC102580795 | LOC102581423 | LOC102582195 | LOC102582364 | LOC102582551 | LOC102583422 | LOC102586342 | LOC102586461 | LOC102587113 | LOC102587185 | LOC102588640 | LOC102588863 | LOC102590296 | LOC102591333 | LOC102591415 | LOC102592492 | LOC102594606 | LOC102595841 | LOC102595867 | LOC102600663 | LOC102600710 | LOC102600928 | LOC102601442 | LOC102601…	LOC102579093 | LOC102579459 | LOC102580207 | LOC102581312 | LOC102581881 | LOC102585213 | LOC102585645 | LOC102586585 | LOC102587354 | LOC102587647 | LOC102590358 | LOC102592494 | LOC102592686 | LOC102592926 | LOC102594011 | LOC102597750 | LOC102601539 | LOC102601918 | LOC102602984 | LOC102603520 | LOC102605351 | LOC107061636
GO:0016740	transferase activity	3489	1114	1135.53	1160	0.99375	0.81943	530	584	BCAT2 | CBL | DE2 | DHAR2 | DXS1 | GAMMA-TMT | GWD3 | LOC102577438 | LOC102577532 | LOC102577573 | LOC102577647 | LOC102577674 | LOC102577712 | LOC102577740 | LOC102577790 | LOC102577791 | LOC102577816 | LOC102577898 | LOC102577925 | LOC102578208 | LOC102578215 | LOC102578266 | LOC102578304 | LOC102578513 | LOC102578535 | LOC102578614 | LOC102578633 | LOC102578694 | LOC102578703 | LOC102578708 | …	AGPS1 | AOMT3 | CER6 | DHAR | IPMK | LOC102577470 | LOC102577547 | LOC102577559 | LOC102577591 | LOC102577662 | LOC102577741 | LOC102577812 | LOC102578209 | LOC102578263 | LOC102578289 | LOC102578309 | LOC102578319 | LOC102578380 | LOC102578408 | LOC102578431 | LOC102578443 | LOC102578494 | LOC102578501 | LOC102578543 | LOC102578567 | LOC102578612 | LOC102578620 | LOC102578624 | LOC102578630 | LO…
GO:0017111	nucleoside-triphosphatase activity	788	231	256.46	1434	0.99391	0.9795	155	76	FTSZ1 | LOC102577483 | LOC102577503 | LOC102577588 | LOC102577597 | LOC102577624 | LOC102577864 | LOC102577881 | LOC102578233 | LOC102578267 | LOC102578342 | LOC102578382 | LOC102578847 | LOC102578967 | LOC102579495 | LOC102579805 | LOC102579917 | LOC102579996 | LOC102580303 | LOC102580362 | LOC102580637 | LOC102580747 | LOC102580979 | LOC102581173 | LOC102581284 | LOC102581738 | LOC102581797 | L…	LOC102577521 | LOC102577679 | LOC102577756 | LOC102577768 | LOC102578602 | LOC102578605 | LOC102578794 | LOC102579019 | LOC102579249 | LOC102579847 | LOC102580277 | LOC102580308 | LOC102580332 | LOC102580452 | LOC102580570 | LOC102581157 | LOC102581679 | LOC102582059 | LOC102582485 | LOC102582533 | LOC102583550 | LOC102584018 | LOC102584823 | LOC102585315 | LOC102585621 | LOC102585839 | LOC102586…
GO:0004652	polynucleotide adenylyltransferase activity	13	1	4.23	1475	0.99403	0.99403	1	0	LOC102600244
GO:0004843	thiol-dependent ubiquitin-specific protease activity	19	2	6.18	1476	0.99429	0.99429	1	1	LOC102601554	LOC102598337
GO:0030554	adenyl nucleotide binding	2582	786	840.34	1477	0.99462	0.99462	432	354	atpF | GWD3 | LOC102577431 | LOC102577438 | LOC102577502 | LOC102577503 | LOC102577525 | LOC102577597 | LOC102577647 | LOC102577751 | LOC102577790 | LOC102577791 | LOC102577816 | LOC102577864 | LOC102577881 | LOC102577898 | LOC102578233 | LOC102578304 | LOC102578342 | LOC102578382 | LOC102578397 | LOC102578540 | LOC102578703 | LOC102578754 | LOC102578847 | LOC102579105 | LOC102579285 | LOC1025793…	AGPS1 | IPMK | LOC102577547 | LOC102577576 | LOC102577591 | LOC102577603 | LOC102577756 | LOC102577768 | LOC102578151 | LOC102578209 | LOC102578245 | LOC102578263 | LOC102578289 | LOC102578431 | LOC102578443 | LOC102578494 | LOC102578501 | LOC102578602 | LOC102578605 | LOC102578612 | LOC102578620 | LOC102578624 | LOC102578630 | LOC102578711 | LOC102578733 | LOC102578748 | LOC102578794 | LOC102578…
GO:0032559	adenyl ribonucleotide binding	2578	784	839.04	1479	0.99512	0.99512	430	354	atpF | GWD3 | LOC102577431 | LOC102577438 | LOC102577502 | LOC102577503 | LOC102577525 | LOC102577597 | LOC102577647 | LOC102577751 | LOC102577790 | LOC102577791 | LOC102577816 | LOC102577864 | LOC102577881 | LOC102577898 | LOC102578233 | LOC102578304 | LOC102578342 | LOC102578382 | LOC102578397 | LOC102578540 | LOC102578703 | LOC102578754 | LOC102578847 | LOC102579105 | LOC102579285 | LOC1025793…	AGPS1 | IPMK | LOC102577547 | LOC102577576 | LOC102577591 | LOC102577603 | LOC102577756 | LOC102577768 | LOC102578151 | LOC102578209 | LOC102578245 | LOC102578263 | LOC102578289 | LOC102578431 | LOC102578443 | LOC102578494 | LOC102578501 | LOC102578602 | LOC102578605 | LOC102578612 | LOC102578620 | LOC102578624 | LOC102578630 | LOC102578711 | LOC102578733 | LOC102578748 | LOC102578794 | LOC102578…
GO:0061659	ubiquitin-like protein ligase activity	215	53	69.97	1480	0.99558	0.99558	31	22	LOC102578856 | LOC102578906 | LOC102580028 | LOC102580795 | LOC102581423 | LOC102582195 | LOC102582364 | LOC102582551 | LOC102583422 | LOC102586342 | LOC102586461 | LOC102587113 | LOC102587185 | LOC102588640 | LOC102588863 | LOC102590296 | LOC102591333 | LOC102591415 | LOC102592492 | LOC102594606 | LOC102595841 | LOC102595867 | LOC102600663 | LOC102600710 | LOC102600928 | LOC102601442 | LOC102601…	LOC102579093 | LOC102579459 | LOC102580207 | LOC102581312 | LOC102581881 | LOC102585213 | LOC102585645 | LOC102586585 | LOC102587354 | LOC102587647 | LOC102590358 | LOC102592494 | LOC102592686 | LOC102592926 | LOC102594011 | LOC102597750 | LOC102601539 | LOC102601918 | LOC102602984 | LOC102603520 | LOC102605351 | LOC107061636
GO:0019902	phosphatase binding	14	1	4.56	1481	0.99597	0.99597	1	0	LOC102603747
GO:0019903	protein phosphatase binding	14	1	4.56	1482	0.99597	0.99597	1	0	LOC102603747
GO:0042623	ATPase activity, coupled	355	99	115.54	1429	0.99663	0.97581	67	32	LOC102577864 | LOC102577881 | LOC102578342 | LOC102578382 | LOC102578847 | LOC102578967 | LOC102579805 | LOC102579996 | LOC102580362 | LOC102580637 | LOC102580747 | LOC102581284 | LOC102581797 | LOC102582577 | LOC102582778 | LOC102583700 | LOC102584107 | LOC102584121 | LOC102584711 | LOC102584946 | LOC102585214 | LOC102585443 | LOC102585532 | LOC102585612 | LOC102585882 | LOC102585921 | LOC102586…	LOC102577756 | LOC102580570 | LOC102581157 | LOC102584823 | LOC102585621 | LOC102585839 | LOC102586029 | LOC102588226 | LOC102589419 | LOC102589917 | LOC102590160 | LOC102590445 | LOC102591680 | LOC102591912 | LOC102591952 | LOC102592999 | LOC102593677 | LOC102594319 | LOC102594585 | LOC102595270 | LOC102596194 | LOC102596308 | LOC102597715 | LOC102600699 | LOC102602720 | LOC102602737 | LOC102603…
GO:0097367	carbohydrate derivative binding	2900	888	943.84	1474	0.99687	0.99387	494	394	atpF | FTSZ1 | GWD3 | LOC102577431 | LOC102577438 | LOC102577483 | LOC102577502 | LOC102577503 | LOC102577525 | LOC102577588 | LOC102577597 | LOC102577624 | LOC102577647 | LOC102577656 | LOC102577751 | LOC102577790 | LOC102577791 | LOC102577816 | LOC102577864 | LOC102577881 | LOC102577898 | LOC102578233 | LOC102578267 | LOC102578304 | LOC102578342 | LOC102578382 | LOC102578397 | LOC102578498 | LO…	AGPS1 | EI1 | IPMK | LOC102577521 | LOC102577547 | LOC102577576 | LOC102577591 | LOC102577603 | LOC102577679 | LOC102577756 | LOC102577768 | LOC102578151 | LOC102578209 | LOC102578245 | LOC102578263 | LOC102578289 | LOC102578431 | LOC102578443 | LOC102578494 | LOC102578501 | LOC102578602 | LOC102578605 | LOC102578612 | LOC102578620 | LOC102578624 | LOC102578630 | LOC102578711 | LOC102578733 | LOC…
GO:0003684	damaged DNA binding	31	4	10.09	1483	0.99688	0.99688	2	2	LOC102577665 | LOC102599587	LOC102599656 | LOC102599689
GO:0051184	cofactor transporter activity	15	1	4.88	1484	0.99729	0.99729	1	0	LOC102602444
GO:0019783	ubiquitin-like protein-specific protease activity	59	10	19.2	1485	0.99782	0.99782	8	2	LOC102580922 | LOC102581098 | LOC102586938 | LOC102588838 | LOC102589967 | LOC102593182 | LOC102601554 | LOC102602101	LOC102598337 | LOC107058537
GO:0043167	ion binding	6157	1976	2003.87	1171	0.99794	0.84531	1021	955	atpF | CAT1 | CBL | DXS1 | FES | FTSZ1 | GWD3 | HPL | LOC102577431 | LOC102577438 | LOC102577458 | LOC102577483 | LOC102577502 | LOC102577503 | LOC102577525 | LOC102577532 | LOC102577536 | LOC102577541 | LOC102577573 | LOC102577588 | LOC102577592 | LOC102577597 | LOC102577624 | LOC102577647 | LOC102577656 | LOC102577750 | LOC102577751 | LOC102577790 | LOC102577791 | LOC102577816 | LOC102577828 | …	ACO1 | ACO2 | AGPS1 | AOMT3 | AOX | CKX4 | CKX5 | CO | DHAR | IPMK | LOC102577470 | LOC102577476 | LOC102577479 | LOC102577507 | LOC102577514 | LOC102577521 | LOC102577547 | LOC102577566 | LOC102577568 | LOC102577574 | LOC102577576 | LOC102577591 | LOC102577603 | LOC102577667 | LOC102577668 | LOC102577679 | LOC102577756 | LOC102577760 | LOC102577768 | LOC102577779 | LOC102577812 | LOC102578144 | …
GO:0032553	ribonucleotide binding	2852	864	928.22	1487	0.99812	0.99812	483	381	atpF | FTSZ1 | GWD3 | LOC102577431 | LOC102577438 | LOC102577483 | LOC102577502 | LOC102577503 | LOC102577525 | LOC102577588 | LOC102577597 | LOC102577624 | LOC102577647 | LOC102577656 | LOC102577751 | LOC102577790 | LOC102577791 | LOC102577816 | LOC102577864 | LOC102577881 | LOC102577898 | LOC102578233 | LOC102578267 | LOC102578304 | LOC102578342 | LOC102578382 | LOC102578397 | LOC102578498 | LO…	AGPS1 | IPMK | LOC102577521 | LOC102577547 | LOC102577576 | LOC102577591 | LOC102577603 | LOC102577679 | LOC102577756 | LOC102577768 | LOC102578151 | LOC102578209 | LOC102578245 | LOC102578263 | LOC102578289 | LOC102578431 | LOC102578443 | LOC102578494 | LOC102578501 | LOC102578602 | LOC102578605 | LOC102578612 | LOC102578620 | LOC102578624 | LOC102578630 | LOC102578711 | LOC102578733 | LOC102578…
GO:0000166	nucleotide binding	3129	979	1018.37	1399	0.99833	0.9573	532	447	atpF | FTSZ1 | GWD3 | LOC102577431 | LOC102577438 | LOC102577483 | LOC102577502 | LOC102577503 | LOC102577525 | LOC102577588 | LOC102577597 | LOC102577624 | LOC102577647 | LOC102577656 | LOC102577751 | LOC102577790 | LOC102577791 | LOC102577816 | LOC102577864 | LOC102577881 | LOC102577898 | LOC102578233 | LOC102578267 | LOC102578304 | LOC102578342 | LOC102578382 | LOC102578397 | LOC102578498 | LO…	AGPS1 | CKX4 | CKX5 | IPMK | LOC102577429 | LOC102577467 | LOC102577521 | LOC102577547 | LOC102577576 | LOC102577591 | LOC102577603 | LOC102577679 | LOC102577756 | LOC102577768 | LOC102577899 | LOC102577923 | LOC102578151 | LOC102578209 | LOC102578245 | LOC102578263 | LOC102578289 | LOC102578356 | LOC102578431 | LOC102578443 | LOC102578494 | LOC102578501 | LOC102578602 | LOC102578605 | LOC1025786…
GO:1901265	nucleoside phosphate binding	3129	979	1018.37	1400	0.99833	0.9573	532	447	atpF | FTSZ1 | GWD3 | LOC102577431 | LOC102577438 | LOC102577483 | LOC102577502 | LOC102577503 | LOC102577525 | LOC102577588 | LOC102577597 | LOC102577624 | LOC102577647 | LOC102577656 | LOC102577751 | LOC102577790 | LOC102577791 | LOC102577816 | LOC102577864 | LOC102577881 | LOC102577898 | LOC102578233 | LOC102578267 | LOC102578304 | LOC102578342 | LOC102578382 | LOC102578397 | LOC102578498 | LO…	AGPS1 | CKX4 | CKX5 | IPMK | LOC102577429 | LOC102577467 | LOC102577521 | LOC102577547 | LOC102577576 | LOC102577591 | LOC102577603 | LOC102577679 | LOC102577756 | LOC102577768 | LOC102577899 | LOC102577923 | LOC102578151 | LOC102578209 | LOC102578245 | LOC102578263 | LOC102578289 | LOC102578356 | LOC102578431 | LOC102578443 | LOC102578494 | LOC102578501 | LOC102578602 | LOC102578605 | LOC1025786…
GO:0008092	cytoskeletal protein binding	233	56	75.83	1489	0.99834	0.99834	35	21	LOC102577881 | LOC102578562 | LOC102581300 | LOC102582250 | LOC102583157 | LOC102583830 | LOC102584489 | LOC102584815 | LOC102585099 | LOC102585270 | LOC102585302 | LOC102585643 | LOC102586054 | LOC102586061 | LOC102586966 | LOC102587180 | LOC102587477 | LOC102588640 | LOC102588979 | LOC102589635 | LOC102589822 | LOC102591859 | LOC102592270 | LOC102592543 | LOC102594368 | LOC102594782 | LOC102595…	LOC102578602 | LOC102579019 | LOC102579230 | LOC102579249 | LOC102580332 | LOC102580713 | LOC102581679 | LOC102586458 | LOC102588265 | LOC102588502 | LOC102589108 | LOC102591912 | LOC102592999 | LOC102593190 | LOC102594164 | LOC102595327 | LOC102596014 | LOC102599735 | LOC102604035 | LOC102604241 | LOC102605537
GO:0035639	purine ribonucleoside triphosphate binding	2795	845	909.66	1490	0.99836	0.99836	471	374	atpF | FTSZ1 | GWD3 | LOC102577431 | LOC102577438 | LOC102577483 | LOC102577502 | LOC102577503 | LOC102577525 | LOC102577588 | LOC102577597 | LOC102577624 | LOC102577647 | LOC102577751 | LOC102577790 | LOC102577791 | LOC102577816 | LOC102577864 | LOC102577881 | LOC102577898 | LOC102578233 | LOC102578267 | LOC102578304 | LOC102578342 | LOC102578382 | LOC102578397 | LOC102578498 | LOC102578540 | LO…	AGPS1 | IPMK | LOC102577521 | LOC102577547 | LOC102577576 | LOC102577591 | LOC102577603 | LOC102577679 | LOC102577756 | LOC102577768 | LOC102578151 | LOC102578209 | LOC102578263 | LOC102578289 | LOC102578431 | LOC102578443 | LOC102578494 | LOC102578501 | LOC102578602 | LOC102578605 | LOC102578612 | LOC102578620 | LOC102578624 | LOC102578630 | LOC102578711 | LOC102578733 | LOC102578748 | LOC102578…
GO:0017137	Rab GTPase binding	38	5	12.37	1491	0.99839	0.99839	3	2	LOC102591683 | LOC102593627 | LOC102604805	LOC102587117 | LOC102593708
GO:0008173	RNA methyltransferase activity	56	9	18.23	1492	0.9984	0.9984	5	4	LOC102582173 | LOC102583774 | LOC102586075 | LOC102593449 | LOC102599993	LOC102584645 | LOC102593447 | LOC102597671 | LOC102603613
GO:0004298	threonine-type endopeptidase activity	23	2	7.49	1493	0.9986	0.9986	0	2		LOC102587439 | LOC102600772
GO:0070003	threonine-type peptidase activity	23	2	7.49	1494	0.9986	0.9986	0	2		LOC102587439 | LOC102600772
GO:0001883	purine nucleoside binding	2806	847	913.24	1495	0.99868	0.99868	471	376	atpF | FTSZ1 | GWD3 | LOC102577431 | LOC102577438 | LOC102577483 | LOC102577502 | LOC102577503 | LOC102577525 | LOC102577588 | LOC102577597 | LOC102577624 | LOC102577647 | LOC102577751 | LOC102577790 | LOC102577791 | LOC102577816 | LOC102577864 | LOC102577881 | LOC102577898 | LOC102578233 | LOC102578267 | LOC102578304 | LOC102578342 | LOC102578382 | LOC102578397 | LOC102578498 | LOC102578540 | LO…	AGPS1 | IPMK | LOC102577521 | LOC102577547 | LOC102577576 | LOC102577591 | LOC102577603 | LOC102577679 | LOC102577756 | LOC102577768 | LOC102578151 | LOC102578209 | LOC102578245 | LOC102578263 | LOC102578289 | LOC102578431 | LOC102578443 | LOC102578494 | LOC102578501 | LOC102578602 | LOC102578605 | LOC102578612 | LOC102578620 | LOC102578624 | LOC102578630 | LOC102578711 | LOC102578733 | LOC102578…
GO:0032550	purine ribonucleoside binding	2806	847	913.24	1496	0.99868	0.99868	471	376	atpF | FTSZ1 | GWD3 | LOC102577431 | LOC102577438 | LOC102577483 | LOC102577502 | LOC102577503 | LOC102577525 | LOC102577588 | LOC102577597 | LOC102577624 | LOC102577647 | LOC102577751 | LOC102577790 | LOC102577791 | LOC102577816 | LOC102577864 | LOC102577881 | LOC102577898 | LOC102578233 | LOC102578267 | LOC102578304 | LOC102578342 | LOC102578382 | LOC102578397 | LOC102578498 | LOC102578540 | LO…	AGPS1 | IPMK | LOC102577521 | LOC102577547 | LOC102577576 | LOC102577591 | LOC102577603 | LOC102577679 | LOC102577756 | LOC102577768 | LOC102578151 | LOC102578209 | LOC102578245 | LOC102578263 | LOC102578289 | LOC102578431 | LOC102578443 | LOC102578494 | LOC102578501 | LOC102578602 | LOC102578605 | LOC102578612 | LOC102578620 | LOC102578624 | LOC102578630 | LOC102578711 | LOC102578733 | LOC102578…
GO:0017076	purine nucleotide binding	2824	852	919.1	1497	0.99881	0.99881	475	377	atpF | FTSZ1 | GWD3 | LOC102577431 | LOC102577438 | LOC102577483 | LOC102577502 | LOC102577503 | LOC102577525 | LOC102577588 | LOC102577597 | LOC102577624 | LOC102577647 | LOC102577751 | LOC102577790 | LOC102577791 | LOC102577816 | LOC102577864 | LOC102577881 | LOC102577898 | LOC102578233 | LOC102578267 | LOC102578304 | LOC102578342 | LOC102578382 | LOC102578397 | LOC102578498 | LOC102578540 | LO…	AGPS1 | IPMK | LOC102577521 | LOC102577547 | LOC102577576 | LOC102577591 | LOC102577603 | LOC102577679 | LOC102577756 | LOC102577768 | LOC102578151 | LOC102578209 | LOC102578245 | LOC102578263 | LOC102578289 | LOC102578431 | LOC102578443 | LOC102578494 | LOC102578501 | LOC102578602 | LOC102578605 | LOC102578612 | LOC102578620 | LOC102578624 | LOC102578630 | LOC102578711 | LOC102578733 | LOC102578…
GO:0032549	ribonucleoside binding	2812	848	915.2	1498	0.99885	0.99885	472	376	atpF | FTSZ1 | GWD3 | LOC102577431 | LOC102577438 | LOC102577483 | LOC102577502 | LOC102577503 | LOC102577525 | LOC102577588 | LOC102577597 | LOC102577624 | LOC102577647 | LOC102577751 | LOC102577790 | LOC102577791 | LOC102577816 | LOC102577864 | LOC102577881 | LOC102577898 | LOC102578233 | LOC102578267 | LOC102578304 | LOC102578342 | LOC102578382 | LOC102578397 | LOC102578498 | LOC102578540 | LO…	AGPS1 | IPMK | LOC102577521 | LOC102577547 | LOC102577576 | LOC102577591 | LOC102577603 | LOC102577679 | LOC102577756 | LOC102577768 | LOC102578151 | LOC102578209 | LOC102578245 | LOC102578263 | LOC102578289 | LOC102578431 | LOC102578443 | LOC102578494 | LOC102578501 | LOC102578602 | LOC102578605 | LOC102578612 | LOC102578620 | LOC102578624 | LOC102578630 | LOC102578711 | LOC102578733 | LOC102578…
GO:0001882	nucleoside binding	2813	848	915.52	1499	0.9989	0.9989	472	376	atpF | FTSZ1 | GWD3 | LOC102577431 | LOC102577438 | LOC102577483 | LOC102577502 | LOC102577503 | LOC102577525 | LOC102577588 | LOC102577597 | LOC102577624 | LOC102577647 | LOC102577751 | LOC102577790 | LOC102577791 | LOC102577816 | LOC102577864 | LOC102577881 | LOC102577898 | LOC102578233 | LOC102578267 | LOC102578304 | LOC102578342 | LOC102578382 | LOC102578397 | LOC102578498 | LOC102578540 | LO…	AGPS1 | IPMK | LOC102577521 | LOC102577547 | LOC102577576 | LOC102577591 | LOC102577603 | LOC102577679 | LOC102577756 | LOC102577768 | LOC102578151 | LOC102578209 | LOC102578245 | LOC102578263 | LOC102578289 | LOC102578431 | LOC102578443 | LOC102578494 | LOC102578501 | LOC102578602 | LOC102578605 | LOC102578612 | LOC102578620 | LOC102578624 | LOC102578630 | LOC102578711 | LOC102578733 | LOC102578…
GO:0032555	purine ribonucleotide binding	2820	850	917.8	1500	0.99894	0.99894	473	377	atpF | FTSZ1 | GWD3 | LOC102577431 | LOC102577438 | LOC102577483 | LOC102577502 | LOC102577503 | LOC102577525 | LOC102577588 | LOC102577597 | LOC102577624 | LOC102577647 | LOC102577751 | LOC102577790 | LOC102577791 | LOC102577816 | LOC102577864 | LOC102577881 | LOC102577898 | LOC102578233 | LOC102578267 | LOC102578304 | LOC102578342 | LOC102578382 | LOC102578397 | LOC102578498 | LOC102578540 | LO…	AGPS1 | IPMK | LOC102577521 | LOC102577547 | LOC102577576 | LOC102577591 | LOC102577603 | LOC102577679 | LOC102577756 | LOC102577768 | LOC102578151 | LOC102578209 | LOC102578245 | LOC102578263 | LOC102578289 | LOC102578431 | LOC102578443 | LOC102578494 | LOC102578501 | LOC102578602 | LOC102578605 | LOC102578612 | LOC102578620 | LOC102578624 | LOC102578630 | LOC102578711 | LOC102578733 | LOC102578…
GO:0140096	catalytic activity, acting on a protein	2476	746	805.84	1486	0.99901	0.99785	386	360	clpP | LOC102577438 | LOC102577925 | LOC102578170 | LOC102578304 | LOC102578382 | LOC102578601 | LOC102578614 | LOC102578703 | LOC102578708 | LOC102578728 | LOC102578826 | LOC102578851 | LOC102578856 | LOC102578906 | LOC102578939 | LOC102579014 | LOC102579167 | LOC102579195 | LOC102579242 | LOC102579308 | LOC102579381 | LOC102579454 | LOC102579507 | LOC102579560 | LOC102579642 | LOC102579707 | LO…	LOC102577547 | LOC102577760 | LOC102578263 | LOC102578289 | LOC102578431 | LOC102578443 | LOC102578494 | LOC102578501 | LOC102578612 | LOC102578620 | LOC102578624 | LOC102578630 | LOC102578651 | LOC102578733 | LOC102579093 | LOC102579185 | LOC102579240 | LOC102579282 | LOC102579319 | LOC102579459 | LOC102579501 | LOC102579705 | LOC102579814 | LOC102579973 | LOC102580064 | LOC102580099 | LOC102580…
GO:0003713	transcription coactivator activity	51	7	16.6	1501	0.99943	0.99943	3	4	LOC102578266 | LOC102579610 | LOC102600616	LOC102592705 | LOC102593346 | LOC102594176 | LOC102600927
GO:0031625	ubiquitin protein ligase binding	102	19	33.2	1502	0.99945	0.99945	8	11	LOC102582520 | LOC102585506 | LOC102588971 | LOC102591333 | LOC102598385 | LOC102600264 | LOC102600996 | LOC102602068	LOC102580207 | LOC102582867 | LOC102583750 | LOC102584078 | LOC102586525 | LOC102586585 | LOC102588265 | LOC102593767 | LOC102596835 | LOC102603921 | LOC102605351
GO:0140098	catalytic activity, acting on RNA	386	97	125.63	1503	0.99947	0.99947	72	25	LOC102577502 | LOC102578215 | LOC102578270 | LOC102578633 | LOC102578785 | LOC102578970 | LOC102579285 | LOC102579835 | LOC102580637 | LOC102580979 | LOC102582005 | LOC102582173 | LOC102582644 | LOC102583700 | LOC102583756 | LOC102583774 | LOC102584107 | LOC102584652 | LOC102585223 | LOC102585264 | LOC102585772 | LOC102586075 | LOC102586405 | LOC102587571 | LOC102588682 | LOC102589433 | LOC102589…	LOC102578711 | LOC102582149 | LOC102584645 | LOC102584808 | LOC102584823 | LOC102585556 | LOC102590791 | LOC102591771 | LOC102593447 | LOC102594631 | LOC102595031 | LOC102596627 | LOC102597671 | LOC102597715 | LOC102599637 | LOC102599964 | LOC102601214 | LOC102603613 | LOC102603859 | LOC102604928 | LOC102605271 | LOC102605800 | LOC102605889 | LOC107058537 | LOC107060357
GO:0003690	double-stranded DNA binding	271	64	88.2	1504	0.99955	0.99955	30	34	AP1 | LOC102577469 | LOC102578199 | LOC102580511 | LOC102580909 | LOC102581702 | LOC102582606 | LOC102583048 | LOC102583099 | LOC102584074 | LOC102584447 | LOC102584827 | LOC102585921 | LOC102587983 | LOC102588461 | LOC102590916 | LOC102592200 | LOC102592735 | LOC102597983 | LOC102598811 | LOC102599892 | LOC102600483 | LOC102601422 | LOC102601791 | LOC102602089 | LOC102602254 | LOC102602747 | LOC…	LOC102578279 | LOC102578627 | LOC102580329 | LOC102580515 | LOC102581962 | LOC102582793 | LOC102583094 | LOC102583106 | LOC102584259 | LOC102584566 | LOC102585059 | LOC102585472 | LOC102587834 | LOC102588226 | LOC102588525 | LOC102588526 | LOC102590065 | LOC102591115 | LOC102592177 | LOC102592300 | LOC102592871 | LOC102593535 | LOC102595522 | LOC102595859 | LOC102599606 | LOC102599642 | LOC102604…
GO:0034061	DNA polymerase activity	52	7	16.92	1505	0.99957	0.99957	2	5	LOC102591871 | LOC102599922	LOC102580633 | LOC102599689 | LOC102603585 | LOC102606360 | LOC107061672
GO:0044389	ubiquitin-like protein ligase binding	104	19	33.85	1506	0.99964	0.99964	8	11	LOC102582520 | LOC102585506 | LOC102588971 | LOC102591333 | LOC102598385 | LOC102600264 | LOC102600996 | LOC102602068	LOC102580207 | LOC102582867 | LOC102583750 | LOC102584078 | LOC102586525 | LOC102586585 | LOC102588265 | LOC102593767 | LOC102596835 | LOC102603921 | LOC102605351
GO:0043138	3'-5' DNA helicase activity	27	2	8.79	1507	0.99966	0.99966	2	0	LOC102585443 | LOC102601979
GO:0017016	Ras GTPase binding	80	13	26.04	1508	0.9997	0.9997	11	2	LOC102581665 | LOC102583995 | LOC102590845 | LOC102591683 | LOC102593627 | LOC102594227 | LOC102595091 | LOC102596759 | LOC102599158 | LOC102600448 | LOC102604805	LOC102587117 | LOC102593708
GO:0031267	small GTPase binding	80	13	26.04	1509	0.9997	0.9997	11	2	LOC102581665 | LOC102583995 | LOC102590845 | LOC102591683 | LOC102593627 | LOC102594227 | LOC102595091 | LOC102596759 | LOC102599158 | LOC102600448 | LOC102604805	LOC102587117 | LOC102593708
GO:0003697	single-stranded DNA binding	67	10	21.81	1510	0.99971	0.99971	6	4	LOC102578785 | LOC102580702 | LOC102585921 | LOC102590183 | LOC102596968 | LOC102603861	LOC102577603 | LOC102584566 | LOC102588226 | LOC102605902
GO:0004842	ubiquitin-protein transferase activity	466	117	151.66	1511	0.99985	0.99985	72	45	LOC102578614 | LOC102578728 | LOC102578856 | LOC102578906 | LOC102579014 | LOC102579308 | LOC102579560 | LOC102579642 | LOC102579911 | LOC102580028 | LOC102580434 | LOC102580795 | LOC102581024 | LOC102581359 | LOC102581423 | LOC102582123 | LOC102582195 | LOC102582364 | LOC102582496 | LOC102582551 | LOC102583018 | LOC102583422 | LOC102583607 | LOC102585646 | LOC102586342 | LOC102586461 | LOC102587…	LOC102579093 | LOC102579185 | LOC102579240 | LOC102579459 | LOC102580207 | LOC102580324 | LOC102580538 | LOC102581312 | LOC102581881 | LOC102583494 | LOC102584351 | LOC102585213 | LOC102585645 | LOC102585949 | LOC102586585 | LOC102587354 | LOC102587647 | LOC102588071 | LOC102588185 | LOC102588944 | LOC102590358 | LOC102592384 | LOC102592494 | LOC102592686 | LOC102592926 | LOC102594011 | LOC102595…
GO:0003682	chromatin binding	125	23	40.68	1512	0.99987	0.99987	13	10	LOC102579324 | LOC102581702 | LOC102589031 | LOC102589073 | LOC102590438 | LOC102591551 | LOC102592735 | LOC102597693 | LOC102599228 | LOC102599892 | LOC102600493 | LOC102601422 | LOC102604021	LOC102583106 | LOC102584259 | LOC102585472 | LOC102587834 | LOC102592300 | LOC102592705 | LOC102595859 | LOC102597735 | LOC102603132 | LOC102603658
GO:0003677	DNA binding	1904	550	619.68	1513	0.9999	0.9999	289	261	AP1 | LOC102577439 | LOC102577461 | LOC102577469 | LOC102577665 | LOC102577828 | LOC102578199 | LOC102578215 | LOC102578233 | LOC102578266 | LOC102578287 | LOC102578342 | LOC102578344 | LOC102578382 | LOC102578397 | LOC102578564 | LOC102578597 | LOC102578708 | LOC102578785 | LOC102578814 | LOC102579016 | LOC102579068 | LOC102579405 | LOC102579610 | LOC102579656 | LOC102579728 | LOC102579730 | LOC…	CO | JAF13 | LOC102577603 | LOC102577692 | LOC102578223 | LOC102578279 | LOC102578341 | LOC102578409 | LOC102578582 | LOC102578627 | LOC102578725 | LOC102578818 | LOC102578903 | LOC102578986 | LOC102578992 | LOC102579216 | LOC102579619 | LOC102579751 | LOC102579878 | LOC102579916 | LOC102580329 | LOC102580515 | LOC102580633 | LOC102580642 | LOC102580793 | LOC102580949 | LOC102580956 | LOC10258130…
GO:0019787	ubiquitin-like protein transferase activity	482	120	156.87	1514	0.99992	0.99992	73	47	LOC102578614 | LOC102578728 | LOC102578856 | LOC102578906 | LOC102579014 | LOC102579308 | LOC102579560 | LOC102579642 | LOC102579911 | LOC102580028 | LOC102580434 | LOC102580795 | LOC102581024 | LOC102581359 | LOC102581423 | LOC102582123 | LOC102582195 | LOC102582364 | LOC102582496 | LOC102582551 | LOC102583018 | LOC102583422 | LOC102583607 | LOC102585646 | LOC102586342 | LOC102586461 | LOC102587…	LOC102579093 | LOC102579185 | LOC102579240 | LOC102579459 | LOC102580207 | LOC102580324 | LOC102580538 | LOC102581312 | LOC102581881 | LOC102583494 | LOC102584351 | LOC102585213 | LOC102585645 | LOC102585949 | LOC102586585 | LOC102587354 | LOC102587647 | LOC102588071 | LOC102588185 | LOC102588944 | LOC102589332 | LOC102590358 | LOC102592384 | LOC102592494 | LOC102592686 | LOC102592926 | LOC102594…
GO:0043140	ATP-dependent 3'-5' DNA helicase activity	24	1	7.81	1515	0.99992	0.99992	1	0	LOC102585443
GO:0051020	GTPase binding	125	22	40.68	1516	0.99995	0.99995	18	4	LOC102581665 | LOC102583995 | LOC102584509 | LOC102589034 | LOC102589969 | LOC102590845 | LOC102591683 | LOC102593627 | LOC102594227 | LOC102595091 | LOC102596759 | LOC102597485 | LOC102597693 | LOC102599158 | LOC102600448 | LOC102600493 | LOC102602090 | LOC102604805	LOC102586665 | LOC102587117 | LOC102591878 | LOC102593708
GO:0003964	RNA-directed DNA polymerase activity	26	1	8.46	1517	0.99996	0.99996	0	1		LOC107061672
GO:0044877	macromolecular complex binding	383	89	124.65	1518	0.99998	0.99998	53	36	LOC102577665 | LOC102577881 | LOC102578562 | LOC102579324 | LOC102579365 | LOC102581057 | LOC102581300 | LOC102581702 | LOC102582930 | LOC102583157 | LOC102583830 | LOC102584148 | LOC102584815 | LOC102585270 | LOC102585302 | LOC102585643 | LOC102586061 | LOC102586966 | LOC102587180 | LOC102587284 | LOC102587477 | LOC102588682 | LOC102588971 | LOC102589031 | LOC102589073 | LOC102589635 | LOC102589…	LOC102577788 | LOC102578602 | LOC102579019 | LOC102579249 | LOC102580332 | LOC102580713 | LOC102581679 | LOC102583106 | LOC102584259 | LOC102585472 | LOC102586458 | LOC102587117 | LOC102587719 | LOC102587834 | LOC102587866 | LOC102588265 | LOC102588502 | LOC102589108 | LOC102591912 | LOC102592300 | LOC102592705 | LOC102592999 | LOC102595859 | LOC102596014 | LOC102597735 | LOC102598876 | LOC102599…
GO:0004386	helicase activity	253	53	82.34	1520	0.99999	0.99999	47	6	LOC102578233 | LOC102578342 | LOC102579996 | LOC102580303 | LOC102580362 | LOC102580637 | LOC102580979 | LOC102581738 | LOC102582577 | LOC102582644 | LOC102583635 | LOC102583700 | LOC102584107 | LOC102584530 | LOC102584989 | LOC102585443 | LOC102586405 | LOC102587835 | LOC102588195 | LOC102589433 | LOC102589835 | LOC102592949 | LOC102593100 | LOC102594667 | LOC102595924 | LOC102596115 | LOC102597…	LOC102584823 | LOC102585839 | LOC102595069 | LOC102597715 | LOC102597872 | LOC102600837
GO:0003678	DNA helicase activity	110	17	35.8	1521	0.99999	0.99999	15	2	LOC102578342 | LOC102579996 | LOC102580303 | LOC102580362 | LOC102581738 | LOC102582577 | LOC102583635 | LOC102583700 | LOC102584989 | LOC102585443 | LOC102596115 | LOC102597355 | LOC102597683 | LOC102599709 | LOC102601979	LOC102585839 | LOC102600837
GO:0016787	hydrolase activity	3162	970	1029.11	1478	1	0.99486	524	446	clpP | FTSZ1 | LOC102577483 | LOC102577503 | LOC102577588 | LOC102577597 | LOC102577624 | LOC102577626 | LOC102577806 | LOC102577824 | LOC102577864 | LOC102577881 | LOC102578170 | LOC102578233 | LOC102578267 | LOC102578270 | LOC102578342 | LOC102578382 | LOC102578424 | LOC102578570 | LOC102578665 | LOC102578785 | LOC102578826 | LOC102578847 | LOC102578851 | LOC102578906 | LOC102578932 | LOC102578…	LOC102577521 | LOC102577679 | LOC102577756 | LOC102577760 | LOC102577768 | LOC102577835 | LOC102578193 | LOC102578319 | LOC102578380 | LOC102578561 | LOC102578602 | LOC102578605 | LOC102578651 | LOC102578794 | LOC102578905 | LOC102579019 | LOC102579249 | LOC102579319 | LOC102579347 | LOC102579350 | LOC102579470 | LOC102579519 | LOC102579557 | LOC102579748 | LOC102579847 | LOC102579888 | LOC102579…
GO:0008026	ATP-dependent helicase activity	122	18	39.71	1523	1	1	16	2	LOC102580637 | LOC102583700 | LOC102584107 | LOC102585443 | LOC102586405 | LOC102589433 | LOC102593100 | LOC102594667 | LOC102597290 | LOC102598079 | LOC102599073 | LOC102601979 | LOC102605476 | LOC102605528 | LOC102605540 | LOC102605904	LOC102584823 | LOC102597715
GO:0070035	purine NTP-dependent helicase activity	122	18	39.71	1524	1	1	16	2	LOC102580637 | LOC102583700 | LOC102584107 | LOC102585443 | LOC102586405 | LOC102589433 | LOC102593100 | LOC102594667 | LOC102597290 | LOC102598079 | LOC102599073 | LOC102601979 | LOC102605476 | LOC102605528 | LOC102605540 | LOC102605904	LOC102584823 | LOC102597715
GO:0140097	catalytic activity, acting on DNA	259	51	84.29	1525	1	1	32	19	LOC102578342 | LOC102578397 | LOC102578785 | LOC102579996 | LOC102580303 | LOC102580362 | LOC102581738 | LOC102582577 | LOC102583635 | LOC102583700 | LOC102584989 | LOC102585443 | LOC102585921 | LOC102586125 | LOC102588464 | LOC102591871 | LOC102593069 | LOC102594799 | LOC102594852 | LOC102596115 | LOC102596980 | LOC102597023 | LOC102597039 | LOC102597355 | LOC102597683 | LOC102599709 | LOC102599…	LOC102580633 | LOC102585556 | LOC102585839 | LOC102587312 | LOC102588226 | LOC102593771 | LOC102594585 | LOC102598254 | LOC102598399 | LOC102599078 | LOC102599656 | LOC102599689 | LOC102600837 | LOC102603472 | LOC102603585 | LOC102606058 | LOC102606360 | LOC107058228 | LOC107061672
GO:0008094	DNA-dependent ATPase activity	77	8	25.06	1526	1	1	6	2	LOC102578342 | LOC102583700 | LOC102585443 | LOC102585921 | LOC102601979 | LOC102604147	LOC102588226 | LOC102594585
GO:0004003	ATP-dependent DNA helicase activity	51	3	16.6	1527	1	1	3	0	LOC102583700 | LOC102585443 | LOC102601979
GO:0043531	ADP binding	286	54	93.08	1528	1	1	25	29	LOC102577881 | LOC102579429 | LOC102580123 | LOC102585651 | LOC102587953 | LOC102588049 | LOC102590103 | LOC102591039 | LOC102591377 | LOC102593010 | LOC102593348 | LOC102594054 | LOC102594706 | LOC102597618 | LOC102598942 | LOC102600040 | LOC102600816 | LOC102601499 | LOC102602658 | LOC102602996 | LOC102604447 | LOC107057718 | LOC107061128 | LOC107061330 | LOC107062386	LOC102578748 | LOC102579089 | LOC102580763 | LOC102581026 | LOC102583364 | LOC102584764 | LOC102585897 | LOC102592526 | LOC102592838 | LOC102592863 | LOC102593177 | LOC102594264 | LOC102594838 | LOC102596933 | LOC102597316 | LOC102597811 | LOC102599401 | LOC102599503 | LOC102599763 | LOC102600631 | LOC102601626 | LOC102604414 | LOC102604559 | LOC102605768 | LOC107058010 | LOC107059587 | LOC107059…
GO:0019899	enzyme binding	417	88	135.72	1529	1	1	54	34	LOC102577881 | LOC102579365 | LOC102579754 | LOC102580328 | LOC102581665 | LOC102582520 | LOC102582930 | LOC102583422 | LOC102583611 | LOC102583995 | LOC102584509 | LOC102585214 | LOC102585506 | LOC102585872 | LOC102587294 | LOC102588971 | LOC102589034 | LOC102589655 | LOC102589969 | LOC102590302 | LOC102590406 | LOC102590845 | LOC102590891 | LOC102591333 | LOC102591683 | LOC102592944 | LOC102593…	LOC102579788 | LOC102579973 | LOC102580207 | LOC102582867 | LOC102582923 | LOC102583750 | LOC102584078 | LOC102586525 | LOC102586585 | LOC102586665 | LOC102587117 | LOC102587169 | LOC102587866 | LOC102588265 | LOC102589108 | LOC102590361 | LOC102590795 | LOC102591878 | LOC102593315 | LOC102593708 | LOC102593767 | LOC102594176 | LOC102594648 | LOC102596835 | LOC102597117 | LOC102600199 | LOC102600…
GO:0005515	protein binding	3525	1046	1147.25	1522	1	0.99999	547	499	AP1 | BRP1 | DHAR2 | FTSZ1 | LOC102577431 | LOC102577469 | LOC102577503 | LOC102577597 | LOC102577626 | LOC102577656 | LOC102577665 | LOC102577776 | LOC102577881 | LOC102577904 | LOC102577925 | LOC102578140 | LOC102578197 | LOC102578212 | LOC102578266 | LOC102578394 | LOC102578395 | LOC102578540 | LOC102578562 | LOC102578597 | LOC102578614 | LOC102578679 | LOC102578708 | LOC102578728 | LOC1025787…	16R | CO | DHAR | JAF13 | LOC102577507 | LOC102577547 | LOC102577756 | LOC102577788 | LOC102577858 | LOC102578147 | LOC102578263 | LOC102578341 | LOC102578402 | LOC102578406 | LOC102578431 | LOC102578449 | LOC102578493 | LOC102578494 | LOC102578602 | LOC102578612 | LOC102578620 | LOC102578725 | LOC102578733 | LOC102578748 | LOC102578806 | LOC102578860 | LOC102578900 | LOC102578986 | LOC102578992 …
GO:0016788	hydrolase activity, acting on ester bonds	1316	362	428.31	1519	1	0.99999	196	166	LOC102578170 | LOC102578270 | LOC102578342 | LOC102578424 | LOC102578665 | LOC102578785 | LOC102578906 | LOC102579317 | LOC102579434 | LOC102579534 | LOC102579691 | LOC102579692 | LOC102579707 | LOC102579746 | LOC102579803 | LOC102579835 | LOC102580076 | LOC102580285 | LOC102580493 | LOC102580527 | LOC102580672 | LOC102580979 | LOC102581364 | LOC102581500 | LOC102581560 | LOC102581778 | LOC102581…	LOC102578380 | LOC102578561 | LOC102578905 | LOC102579519 | LOC102579557 | LOC102579748 | LOC102579888 | LOC102580475 | LOC102580633 | LOC102580647 | LOC102580653 | LOC102580856 | LOC102580955 | LOC102581017 | LOC102581046 | LOC102581191 | LOC102581390 | LOC102581554 | LOC102582023 | LOC102582317 | LOC102582408 | LOC102582497 | LOC102582529 | LOC102582574 | LOC102582767 | LOC102583491 | LOC102584…
GO:0046914	transition metal ion binding	1493	437	485.91	1488	1	0.99815	218	219	HPL | LOC102577502 | LOC102577541 | LOC102577750 | LOC102577900 | LOC102578233 | LOC102578395 | LOC102578583 | LOC102578708 | LOC102578785 | LOC102578831 | LOC102578856 | LOC102578906 | LOC102578924 | LOC102579482 | LOC102579560 | LOC102579571 | LOC102579642 | LOC102580028 | LOC102580043 | LOC102580048 | LOC102580148 | LOC102580168 | LOC102580434 | LOC102580511 | LOC102580516 | LOC102580702 | LOC…	CO | LOC102577476 | LOC102577479 | LOC102577568 | LOC102577603 | LOC102577667 | LOC102577812 | LOC102578359 | LOC102578406 | LOC102578421 | LOC102578449 | LOC102578488 | LOC102578567 | LOC102578606 | LOC102578725 | LOC102578747 | LOC102578860 | LOC102578992 | LOC102579007 | LOC102579027 | LOC102579093 | LOC102579200 | LOC102579240 | LOC102579312 | LOC102579330 | LOC102579396 | LOC102579426 | LOC1…
GO:0008270	zinc ion binding	957	215	311.47	1533	1	1	136	79	LOC102577502 | LOC102577750 | LOC102578233 | LOC102578395 | LOC102578708 | LOC102578831 | LOC102578856 | LOC102578906 | LOC102579482 | LOC102579560 | LOC102579571 | LOC102579642 | LOC102580028 | LOC102580043 | LOC102580048 | LOC102580434 | LOC102580511 | LOC102580795 | LOC102580909 | LOC102581423 | LOC102581702 | LOC102582009 | LOC102582052 | LOC102582116 | LOC102582123 | LOC102582187 | LOC102582…	CO | LOC102577476 | LOC102577812 | LOC102578449 | LOC102578488 | LOC102578725 | LOC102578992 | LOC102579093 | LOC102579240 | LOC102579459 | LOC102580785 | LOC102581312 | LOC102581881 | LOC102582422 | LOC102583106 | LOC102583232 | LOC102583311 | LOC102583481 | LOC102583750 | LOC102584141 | LOC102584205 | LOC102584259 | LOC102584566 | LOC102584791 | LOC102585213 | LOC102585472 | LOC102585645 | LOC1…
GO:1901363	heterocyclic compound binding	6773	2044	2204.35	1531	1	1	1056	988	AP1 | atpF | CAT1 | CBL | FTSZ1 | GWD3 | HPL | LOC102577431 | LOC102577438 | LOC102577439 | LOC102577461 | LOC102577469 | LOC102577471 | LOC102577483 | LOC102577502 | LOC102577503 | LOC102577524 | LOC102577525 | LOC102577532 | LOC102577541 | LOC102577588 | LOC102577597 | LOC102577624 | LOC102577643 | LOC102577647 | LOC102577656 | LOC102577665 | LOC102577704 | LOC102577751 | LOC102577790 | LOC1025…	AGPS1 | CKX4 | CKX5 | CO | IPMK | JAF13 | LOC102577429 | LOC102577437 | LOC102577467 | LOC102577479 | LOC102577496 | LOC102577514 | LOC102577521 | LOC102577547 | LOC102577568 | LOC102577574 | LOC102577576 | LOC102577591 | LOC102577603 | LOC102577679 | LOC102577692 | LOC102577695 | LOC102577756 | LOC102577768 | LOC102577891 | LOC102577899 | LOC102577923 | LOC102578144 | LOC102578147 | LOC102578151…
GO:0097159	organic cyclic compound binding	6778	2045	2205.98	1532	1	1	1056	989	AP1 | atpF | CAT1 | CBL | FTSZ1 | GWD3 | HPL | LOC102577431 | LOC102577438 | LOC102577439 | LOC102577461 | LOC102577469 | LOC102577471 | LOC102577483 | LOC102577502 | LOC102577503 | LOC102577524 | LOC102577525 | LOC102577532 | LOC102577541 | LOC102577588 | LOC102577597 | LOC102577624 | LOC102577643 | LOC102577647 | LOC102577656 | LOC102577665 | LOC102577704 | LOC102577751 | LOC102577790 | LOC1025…	AGPS1 | CKX4 | CKX5 | CO | IPMK | JAF13 | LOC102577429 | LOC102577437 | LOC102577467 | LOC102577479 | LOC102577496 | LOC102577514 | LOC102577521 | LOC102577547 | LOC102577568 | LOC102577574 | LOC102577576 | LOC102577591 | LOC102577603 | LOC102577672 | LOC102577679 | LOC102577692 | LOC102577695 | LOC102577756 | LOC102577768 | LOC102577891 | LOC102577899 | LOC102577923 | LOC102578144 | LOC102578147…
GO:0004518	nuclease activity	643	107	209.27	1534	1	1	75	32	LOC102578270 | LOC102578342 | LOC102578424 | LOC102578785 | LOC102578906 | LOC102579317 | LOC102579691 | LOC102579692 | LOC102579803 | LOC102580285 | LOC102580979 | LOC102581364 | LOC102581788 | LOC102582005 | LOC102582104 | LOC102584578 | LOC102586763 | LOC102587579 | LOC102587961 | LOC102588281 | LOC102588542 | LOC102588682 | LOC102588840 | LOC102589561 | LOC102589619 | LOC102590956 | LOC102591…	LOC102580633 | LOC102581046 | LOC102582767 | LOC102584808 | LOC102585028 | LOC102585556 | LOC102585847 | LOC102586937 | LOC102587584 | LOC102587755 | LOC102591141 | LOC102591254 | LOC102591257 | LOC102591791 | LOC102594631 | LOC102594985 | LOC102595031 | LOC102599637 | LOC102599656 | LOC102599964 | LOC102600946 | LOC102601565 | LOC102602489 | LOC102602763 | LOC102603472 | LOC102604238 | LOC102604…
GO:0004519	endonuclease activity	553	78	179.98	1535	1	1	54	24	LOC102578342 | LOC102578424 | LOC102579317 | LOC102579691 | LOC102579803 | LOC102580979 | LOC102581364 | LOC102581788 | LOC102582005 | LOC102582104 | LOC102584578 | LOC102586763 | LOC102587579 | LOC102587961 | LOC102588281 | LOC102588542 | LOC102588840 | LOC102591432 | LOC102591557 | LOC102591563 | LOC102591702 | LOC102592371 | LOC102593457 | LOC102593490 | LOC102593610 | LOC102593620 | LOC102594…	LOC102581046 | LOC102582767 | LOC102584808 | LOC102585028 | LOC102585556 | LOC102586937 | LOC102591141 | LOC102591254 | LOC102591257 | LOC102591791 | LOC102594985 | LOC102599637 | LOC102599656 | LOC102599964 | LOC102601565 | LOC102602489 | LOC102602763 | LOC102603472 | LOC102604238 | LOC102604928 | LOC102605271 | LOC107059800 | LOC107060357 | LOC107061672
GO:0033764	steroid dehydrogenase activity, acting on the CH-OH group of donors, NAD or NADP as acceptor	75	38	24.41	37	1	0.00084	16	22	LOC102583421 | LOC102584059 | LOC102586200 | LOC102587313 | LOC102588666 | LOC102589759 | LOC102595721 | LOC102596717 | LOC102600094 | LOC102602150 | LOC102602338 | LOC102603120 | LOC102603364 | LOC102603504 | LOC102605263 | LOC102605419	CP100 | LOC102577453 | LOC102577831 | LOC102577923 | LOC102579617 | LOC102579690 | LOC102580754 | LOC102581093 | LOC102581503 | LOC102581884 | LOC102583682 | LOC102584718 | LOC102584871 | LOC102585937 | LOC102586375 | LOC102592280 | LOC102597534 | LOC102601049 | LOC102601283 | LOC102602061 | LOC102603888 | LOC102604685
GO:0061134	peptidase regulator activity	61	43	19.85	6	1	1.4e-09	4	39	LOC102583156 | LOC102589789 | LOC102589829 | LOC107061909	LOC102577555 | LOC102577681 | LOC102577909 | LOC102579244 | LOC102580584 | LOC102580870 | LOC102583996 | LOC102585421 | LOC102586384 | LOC102587310 | LOC102587430 | LOC102592480 | LOC102592819 | LOC102593157 | LOC102593917 | LOC102594249 | LOC102594910 | LOC102595908 | LOC102596019 | LOC102596894 | LOC102597537 | LOC102597545 | LOC102597848 | LOC102598989 | LOC102599070 | LOC102601109 | LOC102604…
GO:0061135	endopeptidase regulator activity	60	43	19.53	5	1	5.9e-10	4	39	LOC102583156 | LOC102589789 | LOC102589829 | LOC107061909	LOC102577555 | LOC102577681 | LOC102577909 | LOC102579244 | LOC102580584 | LOC102580870 | LOC102583996 | LOC102585421 | LOC102586384 | LOC102587310 | LOC102587430 | LOC102592480 | LOC102592819 | LOC102593157 | LOC102593917 | LOC102594249 | LOC102594910 | LOC102595908 | LOC102596019 | LOC102596894 | LOC102597537 | LOC102597545 | LOC102597848 | LOC102598989 | LOC102599070 | LOC102601109 | LOC102604…
GO:0003674	molecular_function	14524	4727	4727	1536	1	1	2297	2430	AAP2 | AP1 | atpF | BCAT2 | BRP1 | CAT1 | CBL | clpP | DE2 | DHAR2 | DXS1 | FES | FTSZ1 | GAMMA-TMT | GWD3 | HPL | LOC102577431 | LOC102577438 | LOC102577439 | LOC102577458 | LOC102577461 | LOC102577469 | LOC102577471 | LOC102577483 | LOC102577502 | LOC102577503 | LOC102577524 | LOC102577525 | LOC102577532 | LOC102577536 | LOC102577541 | LOC102577573 | LOC102577582 | LOC102577588 | LOC102577592 |…	16R | ACO1 | ACO2 | AGPS1 | AOMT3 | AOX | CER6 | CKX4 | CKX5 | CO | CP100 | DHAR | EI1 | GRX2 | IPMK | JAF13 | LOC102577429 | LOC102577437 | LOC102577453 | LOC102577467 | LOC102577470 | LOC102577476 | LOC102577479 | LOC102577496 | LOC102577501 | LOC102577507 | LOC102577514 | LOC102577521 | LOC102577547 | LOC102577555 | LOC102577559 | LOC102577566 | LOC102577568 | LOC102577574 | LOC102577576 | LOC…
GO:0003676	nucleic acid binding	3532	910	1149.53	1537	1	1	500	410	AP1 | LOC102577439 | LOC102577461 | LOC102577469 | LOC102577471 | LOC102577502 | LOC102577524 | LOC102577643 | LOC102577665 | LOC102577704 | LOC102577828 | LOC102577904 | LOC102578153 | LOC102578199 | LOC102578215 | LOC102578233 | LOC102578249 | LOC102578266 | LOC102578270 | LOC102578287 | LOC102578342 | LOC102578344 | LOC102578382 | LOC102578394 | LOC102578397 | LOC102578424 | LOC102578564 | LOC…	CO | JAF13 | LOC102577437 | LOC102577496 | LOC102577603 | LOC102577692 | LOC102577695 | LOC102577891 | LOC102578147 | LOC102578223 | LOC102578279 | LOC102578341 | LOC102578409 | LOC102578441 | LOC102578582 | LOC102578596 | LOC102578627 | LOC102578677 | LOC102578725 | LOC102578818 | LOC102578903 | LOC102578986 | LOC102578992 | LOC102579216 | LOC102579361 | LOC102579366 | LOC102579619 | LOC10257975…
GO:0005488	binding	10738	3355	3494.8	1530	1	1	1724	1631	AP1 | atpF | BRP1 | CAT1 | CBL | DE2 | DHAR2 | DXS1 | FES | FTSZ1 | GWD3 | HPL | LOC102577431 | LOC102577438 | LOC102577439 | LOC102577458 | LOC102577461 | LOC102577469 | LOC102577471 | LOC102577483 | LOC102577502 | LOC102577503 | LOC102577524 | LOC102577525 | LOC102577532 | LOC102577536 | LOC102577541 | LOC102577573 | LOC102577588 | LOC102577592 | LOC102577597 | LOC102577624 | LOC102577626 | LOC…	16R | ACO1 | ACO2 | AGPS1 | AOMT3 | AOX | CKX4 | CKX5 | CO | CP100 | DHAR | EI1 | IPMK | JAF13 | LOC102577429 | LOC102577437 | LOC102577453 | LOC102577467 | LOC102577470 | LOC102577476 | LOC102577479 | LOC102577496 | LOC102577501 | LOC102577507 | LOC102577514 | LOC102577521 | LOC102577547 | LOC102577566 | LOC102577568 | LOC102577574 | LOC102577576 | LOC102577591 | LOC102577603 | LOC102577667 | LO…
GO:0030414	peptidase inhibitor activity	59	43	19.2	4	1	2.4e-10	4	39	LOC102583156 | LOC102589789 | LOC102589829 | LOC107061909	LOC102577555 | LOC102577681 | LOC102577909 | LOC102579244 | LOC102580584 | LOC102580870 | LOC102583996 | LOC102585421 | LOC102586384 | LOC102587310 | LOC102587430 | LOC102592480 | LOC102592819 | LOC102593157 | LOC102593917 | LOC102594249 | LOC102594910 | LOC102595908 | LOC102596019 | LOC102596894 | LOC102597537 | LOC102597545 | LOC102597848 | LOC102598989 | LOC102599070 | LOC102601109 | LOC102604…
GO:0016721	oxidoreductase activity, acting on superoxide radicals as acceptor	11	8	3.58	76	1	0.00748	3	5	LOC102577750 | LOC102594810 | LOC102605869	LOC102577566 | LOC102588174 | LOC102602313 | LOC102602644 | LOC102604743
GO:0016723	oxidoreductase activity, oxidizing metal ions, NAD or NADP as acceptor	5	5	1.63	60	1	0.00365	1	4	LOC102594930	LOC102578364 | LOC102579252 | LOC102579721 | LOC102606355
GO:0003723	RNA binding	1677	370	545.8	1538	1	1	222	148	LOC102577471 | LOC102577502 | LOC102577524 | LOC102577643 | LOC102577704 | LOC102577904 | LOC102578153 | LOC102578249 | LOC102578270 | LOC102578344 | LOC102578394 | LOC102578424 | LOC102578633 | LOC102578970 | LOC102579062 | LOC102579263 | LOC102579285 | LOC102579317 | LOC102579691 | LOC102579803 | LOC102579835 | LOC102580008 | LOC102580637 | LOC102580702 | LOC102580924 | LOC102580979 | LOC102581…	LOC102577437 | LOC102577496 | LOC102577603 | LOC102577695 | LOC102577891 | LOC102578147 | LOC102578279 | LOC102578441 | LOC102578596 | LOC102578677 | LOC102579361 | LOC102579366 | LOC102579856 | LOC102580277 | LOC102580308 | LOC102580515 | LOC102580608 | LOC102581046 | LOC102581600 | LOC102581828 | LOC102582177 | LOC102582439 | LOC102582481 | LOC102582767 | LOC102582943 | LOC102582969 | LOC102583…

## Sheet: BP
GO.ID	Term	Annotated	Significant	Expected	Rank in Fisher.classic	Fisher.elim	Fisher.classic	GO_upregulated_genes_count	GO_downregulated_genes_count	GO_upregulated_genes	GO_downregulated_genes
GO:0055114	oxidation-reduction process	1259	545	408.52	1	3e-16	2.3e-17	211	334	CAT1 | FES | HPL | LOC102577541 | LOC102577582 | LOC102577656 | LOC102577750 | LOC102577790 | LOC102578570 | LOC102578583 | LOC102578855 | LOC102578924 | LOC102579009 | LOC102579316 | LOC102579351 | LOC102579434 | LOC102579582 | LOC102579602 | LOC102579688 | LOC102579763 | LOC102579774 | LOC102579886 | LOC102580068 | LOC102580168 | LOC102580483 | LOC102580516 | LOC102580747 | LOC102580758 | LOC10…	ACO1 | ACO2 | AGPS1 | AOX | CKX4 | CKX5 | CP100 | LOC102577429 | LOC102577453 | LOC102577467 | LOC102577476 | LOC102577479 | LOC102577566 | LOC102577568 | LOC102577668 | LOC102577831 | LOC102577899 | LOC102577923 | LOC102578144 | LOC102578356 | LOC102578359 | LOC102578364 | LOC102578391 | LOC102578406 | LOC102578421 | LOC102578606 | LOC102578747 | LOC102579007 | LOC102579027 | LOC102579136 | LOC1…
GO:0009768	photosynthesis, light harvesting in photosystem I	31	26	10.06	8	4.9e-09	4.9e-09	26	0	LOC102578242 | LOC102583949 | LOC102584316 | LOC102584787 | LOC102586172 | LOC102586284 | LOC102586581 | LOC102586836 | LOC102587257 | LOC102589532 | LOC102589781 | LOC102589865 | LOC102590384 | LOC102593779 | LOC102594096 | LOC102594652 | LOC102594790 | LOC102598575 | LOC102601093 | LOC102602224 | LOC102603980 | LOC102604320 | LOC102604990 | LOC102605549 | LOC102605888 | LOC107058602
GO:0009809	lignin biosynthetic process	56	37	18.17	11	2.5e-07	2.5e-07	9	28	LOC102579211 | LOC102580081 | LOC102584059 | LOC102584649 | LOC102586472 | LOC102589015 | LOC102602150 | LOC102602154 | LOC102602494	LOC102577453 | LOC102577831 | LOC102578380 | LOC102578406 | LOC102578747 | LOC102578946 | LOC102579925 | LOC102580092 | LOC102584179 | LOC102584718 | LOC102584791 | LOC102584871 | LOC102585209 | LOC102585799 | LOC102585995 | LOC102586332 | LOC102586375 | LOC102586657 | LOC102590870 | LOC102592158 | LOC102595600 | LOC102595685 | LOC102595940 | LOC102596274 | LOC102601283 | LOC102601955 | LOC102602…
GO:0018298	protein-chromophore linkage	67	39	21.74	20	1.2e-05	1.2e-05	38	1	LOC102577925 | LOC102578242 | LOC102580316 | LOC102580483 | LOC102583141 | LOC102583949 | LOC102584316 | LOC102584787 | LOC102586172 | LOC102586241 | LOC102586284 | LOC102586581 | LOC102586836 | LOC102587257 | LOC102589532 | LOC102589781 | LOC102589865 | LOC102590384 | LOC102590605 | LOC102593553 | LOC102593779 | LOC102594096 | LOC102594652 | LOC102594790 | LOC102596966 | LOC102597308 | LOC102597…	LOC102598436
GO:0071555	cell wall organization	398	169	129.14	21	1.4e-05	1.4e-05	57	112	LOC102577442 | LOC102577497 | LOC102577573 | LOC102577884 | LOC102578562 | LOC102578787 | LOC102578805 | LOC102578847 | LOC102578932 | LOC102579279 | LOC102579462 | LOC102579763 | LOC102580573 | LOC102580643 | LOC102580651 | LOC102581052 | LOC102583800 | LOC102583903 | LOC102583978 | LOC102584036 | LOC102584509 | LOC102584815 | LOC102585752 | LOC102586059 | LOC102586312 | LOC102586456 | LOC102586…	LOC102577470 | LOC102577559 | LOC102577650 | LOC102577812 | LOC102578319 | LOC102578359 | LOC102579019 | LOC102579470 | LOC102579690 | LOC102579878 | LOC102579939 | LOC102580623 | LOC102580721 | LOC102581411 | LOC102581898 | LOC102581900 | LOC102582315 | LOC102582368 | LOC102582654 | LOC102583036 | LOC102583574 | LOC102584052 | LOC102584495 | LOC102584714 | LOC102585179 | LOC102585301 | LOC102585…
GO:0042744	hydrogen peroxide catabolic process	55	33	17.85	27	2.4e-05	2.4e-05	10	23	CAT1 | LOC102579602 | LOC102585390 | LOC102585566 | LOC102591426 | LOC102594915 | LOC102595145 | LOC102595667 | LOC102596217 | LOC102597359	LOC102578144 | LOC102578391 | LOC102580092 | LOC102580657 | LOC102581043 | LOC102582282 | LOC102583921 | LOC102585502 | LOC102585990 | LOC102587234 | LOC102588050 | LOC102590326 | LOC102592222 | LOC102592332 | LOC102592844 | LOC102595116 | LOC102595600 | LOC102595940 | LOC102596274 | LOC102599828 | LOC102601606 | LOC102602226 | LOC102605677
GO:0016042	lipid catabolic process	216	99	70.09	28	2.5e-05	2.5e-05	39	60	LOC102577541 | LOC102579351 | LOC102579434 | LOC102579534 | LOC102581500 | LOC102582162 | LOC102582183 | LOC102582532 | LOC102583349 | LOC102583448 | LOC102585405 | LOC102586515 | LOC102587630 | LOC102587854 | LOC102588383 | LOC102590872 | LOC102591068 | LOC102591654 | LOC102592258 | LOC102593473 | LOC102593916 | LOC102594606 | LOC102595135 | LOC102595617 | LOC102596208 | LOC102596402 | LOC102596…	LOC102578561 | LOC102578905 | LOC102579557 | LOC102579748 | LOC102579860 | LOC102579888 | LOC102580245 | LOC102580653 | LOC102581390 | LOC102582497 | LOC102583491 | LOC102583793 | LOC102584051 | LOC102584095 | LOC102584122 | LOC102584477 | LOC102584508 | LOC102585312 | LOC102585414 | LOC102585794 | LOC102585891 | LOC102585975 | LOC102586126 | LOC102586314 | LOC102586606 | LOC102586622 | LOC102586…
GO:0015995	chlorophyll biosynthetic process	71	40	23.04	30	2.7e-05	2.7e-05	30	10	LOC102577656 | LOC102580238 | LOC102580720 | LOC102581448 | LOC102581533 | LOC102583969 | LOC102584121 | LOC102585390 | LOC102585610 | LOC102585870 | LOC102587505 | LOC102589658 | LOC102591731 | LOC102592693 | LOC102592765 | LOC102593524 | LOC102594460 | LOC102596523 | LOC102597536 | LOC102597760 | LOC102598076 | LOC102599047 | LOC102599631 | LOC102600334 | LOC102601446 | LOC102602338 | LOC102604…	LOC102581540 | LOC102583507 | LOC102583768 | LOC102587175 | LOC102587493 | LOC102587834 | LOC102590920 | LOC102595859 | LOC107061124 | LOC107062006
GO:0031408	oxylipin biosynthetic process	41	26	13.3	33	4.5e-05	4.5e-05	4	22	HPL | LOC102583448 | LOC102588059 | LOC102601797	LOC102577479 | LOC102578561 | LOC102578905 | LOC102579557 | LOC102579964 | LOC102584249 | LOC102588483 | LOC102589003 | LOC102589305 | LOC102594007 | LOC102594942 | LOC102595021 | LOC102596122 | LOC102596456 | LOC102597899 | LOC102598099 | LOC102598213 | LOC102598764 | LOC102599555 | LOC102605882 | LOC102606222 | POTLX-3
GO:0009835	fruit ripening	42	26	13.63	36	8.2e-05	8.2e-05	9	17	LOC102588329 | LOC102591230 | LOC102591523 | LOC102596265 | LOC102597565 | LOC102598195 | LOC102598671 | NAC2 | PME1	ACO1 | ACO2 | LOC102577574 | LOC102581353 | LOC102581381 | LOC102582315 | LOC102582654 | LOC102584001 | LOC102585301 | LOC102585640 | LOC102587791 | LOC102592023 | LOC102597873 | LOC102598934 | LOC102601700 | LOC102602699 | STACS5
GO:0046274	lignin catabolic process	8	8	2.6	41	0.00012	0.00012	0	8		LOC102579330 | LOC102582004 | LOC102584179 | LOC102590317 | LOC102597748 | LOC102601720 | LOC102605547 | LOC102606225
GO:0010020	chloroplast fission	17	13	5.52	45	0.00025	0.00025	13	0	FTSZ1 | LOC102579345 | LOC102579754 | LOC102580362 | LOC102584564 | LOC102585006 | LOC102586731 | LOC102588453 | LOC102589445 | LOC102590890 | LOC102599508 | LOC102599969 | LOC102603504
GO:0015979	photosynthesis	214	129	69.44	2	0.00032	3.6e-17	118	11	FES | LOC102577458 | LOC102577592 | LOC102577647 | LOC102577656 | LOC102577828 | LOC102578242 | LOC102578347 | LOC102579009 | LOC102579242 | LOC102579317 | LOC102579876 | LOC102580747 | LOC102581428 | LOC102582039 | LOC102582106 | LOC102582840 | LOC102582873 | LOC102583051 | LOC102583209 | LOC102583431 | LOC102583463 | LOC102583949 | LOC102584316 | LOC102584759 | LOC102584787 | LOC102585358 | LOC…	LOC102577730 | LOC102582859 | LOC102589620 | LOC102589731 | LOC102589957 | LOC102590174 | LOC102590958 | LOC102596339 | LOC102598436 | LOC102602963 | LOC102603666
GO:0071456	cellular response to hypoxia	22	15	7.14	60	0.00063	0.00063	2	13	LOC102591066 | LOC102600780	LOC102578561 | LOC102578905 | LOC102579557 | LOC102593221 | LOC102595021 | LOC102598099 | LOC102598764 | LOC102600097 | LOC102600199 | LOC102605500 | LOC102605841 | LOC102605882 | LOC102606222
GO:0009637	response to blue light	53	29	17.2	62	0.00066	0.00066	24	5	FTSZ1 | LOC102578719 | LOC102580483 | LOC102581525 | LOC102581723 | LOC102583141 | LOC102583457 | LOC102583949 | LOC102584316 | LOC102584568 | LOC102587072 | LOC102587959 | LOC102589204 | LOC102591140 | LOC102593553 | LOC102595778 | LOC102597308 | LOC102597667 | LOC102598460 | LOC102598967 | LOC102599838 | LOC102599961 | LOC102602517 | LOC102603903	LOC102577822 | LOC102580785 | LOC102587462 | LOC102592561 | LOC102604886
GO:0009627	systemic acquired resistance	61	32	19.79	65	0.00094	0.00094	17	15	LOC102578847 | LOC102580483 | LOC102582813 | LOC102583141 | LOC102583397 | LOC102583398 | LOC102583448 | LOC102583658 | LOC102585109 | LOC102588534 | LOC102591285 | LOC102598772 | LOC102599774 | LOC102600305 | LOC102600780 | LOC102600861 | LOC102600877	LOC102578750 | LOC102580299 | LOC102581335 | LOC102582155 | LOC102589116 | LOC102596207 | LOC102597661 | LOC102598075 | LOC102598255 | LOC102599105 | LOC102600823 | LOC102602124 | LOC102603612 | LOC102605500 | LOC102605841
GO:0019253	reductive pentose-phosphate cycle	25	16	8.11	66	0.00118	0.00118	15	1	LOC102577647 | LOC102583431 | LOC102583463 | LOC102587206 | LOC102588569 | LOC102590778 | LOC102591470 | LOC102594969 | LOC102600488 | LOC102600888 | LOC102601229 | LOC102601486 | LOC102605730 | LOC102606161 | TK	LOC102589731
GO:0042548	regulation of photosynthesis, light reaction	13	10	4.22	68	0.0013	0.0013	10	0	LOC102577458 | LOC102577592 | LOC102580747 | LOC102582840 | LOC102585804 | LOC102589980 | LOC102590010 | LOC102590921 | LOC102593231 | LOC102601797
GO:0009698	phenylpropanoid metabolic process	118	76	38.29	3	0.00136	9.4e-13	20	56	LOC102578287 | LOC102579211 | LOC102580081 | LOC102584059 | LOC102584296 | LOC102584649 | LOC102586472 | LOC102586757 | LOC102587104 | LOC102589015 | LOC102589212 | LOC102592492 | LOC102600264 | LOC102600996 | LOC102602150 | LOC102602154 | LOC102602348 | LOC102602494 | LOC102602499 | LOC107057656	LOC102577453 | LOC102577559 | LOC102577568 | LOC102577831 | LOC102578380 | LOC102578406 | LOC102578747 | LOC102578946 | LOC102579330 | LOC102579519 | LOC102579925 | LOC102580092 | LOC102581073 | LOC102582004 | LOC102582618 | LOC102584179 | LOC102584603 | LOC102584718 | LOC102584791 | LOC102584871 | LOC102585209 | LOC102585799 | LOC102585995 | LOC102586332 | LOC102586375 | LOC102586657 | LOC102588…
GO:0046148	pigment biosynthetic process	143	76	46.4	10	0.00156	2.3e-07	49	27	LOC102577582 | LOC102577656 | LOC102577922 | LOC102580238 | LOC102580697 | LOC102580720 | LOC102581448 | LOC102581533 | LOC102582881 | LOC102583969 | LOC102584121 | LOC102585390 | LOC102585610 | LOC102585870 | LOC102587505 | LOC102587729 | LOC102587923 | LOC102589012 | LOC102589336 | LOC102589658 | LOC102591274 | LOC102591604 | LOC102591731 | LOC102592693 | LOC102592765 | LOC102593524 | LOC102594…	AOMT3 | JAF13 | LOC102579690 | LOC102580033 | LOC102580359 | LOC102581540 | LOC102583507 | LOC102583768 | LOC102584718 | LOC102585454 | LOC102587175 | LOC102587493 | LOC102587834 | LOC102590920 | LOC102592708 | LOC102593756 | LOC102594860 | LOC102595175 | LOC102595327 | LOC102595859 | LOC102596207 | LOC102600759 | LOC102605738 | LOC102605997 | LOC107061124 | LOC107062006 | PPO
[truncated: 4,190 more rows]

## Sheet: CC
GO.ID	Term	Annotated	Significant	Expected	Rank in Fisher.classic	Fisher.elim	Fisher.classic	GO_upregulated_genes_count	GO_downregulated_genes_count	GO_upregulated_genes	GO_downregulated_genes
[truncated: 751 more rows]
