# Supplementary material for: Transcriptional and proteomic insights into phytotoxic activity of interspecific potato hybrids with low glycoalkaloid contents
Source: BMC Plant Biol. 2021 Jan 22;21:60. doi: 10.1186/s12870-021-02825-w (PMC7825178; doi:10.1186/s12870-021-02825-w)
Supplement: Supplementary file 6 — Additional file 6: Supplementary Table S5. TGA content and PP in individuals of 15-1 population. [file 12870_2021_2825_MOESM6_ESM.xlsx]

## Sheet: Title page
Transcriptional and proteomic insights into phytotoxic activity of interspecific potato hybrids with low glycoalkaloid contents.
Katarzyna Szajko1, Jarosław Ciekot2, Iwona Wasilewicz-Flis1, Waldemar Marczewski1, Dorota Sołtys-Kalina1*
1 Plant Breeding and Acclimatization Institute, Młochów Research Centre, Platanowa 19 st. 05-831 Młochów, Poland
2Ludwik Hirszfeld Institute of Immunology and Experimental Therapy, Laboratory of Biomedical Chemistry, Rudolfa Weigla 12 st., 53-114 Wrocław
Corresponding Author: d.soltys@ihar.edu.pl

## Sheet: Arkusz1
Supplementary Table S5. TGA content and PP in individuals of 15-1 population.
	Clone	Phytotoxic potential*	TGA content [µg ml-1]	Bulk
	15-1/1	54.0714	8.90972
	15-1/2	34.1128	18.2153
	15-1/3	43.3935	6.02778
	15-1/4	37.3575	2
	15-1/5	43.6935	8.70139
	15-1/6	-5.70885	7.41667
	15-1/8	28.2298	7.17361
	15-1/9	41.1923	3.31944
	15-1/10	-8.76781	1.375
	15-1/11	36.0111	7.34722
	15-1/13	48.95	2.17361
	15-1/14	58.3819	23.7708
	15-1/15	29.8394	14.6
	15-1/16	13.813	1.09722
	15-1/17	11.1771	2.17361
	15-1/19	31.9303	2.03472
	15-1/21	-3.43513	27.9722
	15-1/22	9.18229	3.45833
	15-1/23	40.1463	6.375
	15-1/24	37.9895	2.38194
	15-1/25	8.35417	27.8333
	15-1/26	43.6457	7
	15-1/27	-33.2004	12.1736
	15-1/28	32.0335	1.82639
	15-1/29	15.6076	12.3646
	15-1/30	21.1863	24.8125
	15-1/31	9.11563	11.4792
	15-1/32	33.0561	3.38889
	15-1/33	44.1062	6.61806
	15-1/34	30.5471	7.48611
	15-1/35	-5.8	3.35417	D
	15-1/37	-13.4338	22.8681
	15-1/38	41.635	3.28472
	15-1/39	-37.336	28.4583
	15-1/40	-30.2826	34.1528
	15-1/41	13.0042	3.52778
	15-1/42	-11.5417	12.4167
	15-1/43	11.6448
	15-1/43	11.6448	34.6736
	15-1/45	26.1788	4.67361
	15-1/49	33.3878	4.53472
	15-1/50	-30.9834	4.25694
	15-1/51	10.0211	6.34028
	15-1/52	3.33558	24.5347
	15-1/53	19.1187	3.5625
	15-1/55	15.7648	32.6597
	15-1/56	24.7748	6.89583
	15-1/57	-16.8452	9.43056
	15-1/58	-33.9832	24.2569
	15-1/59	21.2012	13.6667
	15-1/60	21.2895	6.20139
	15-1/61	-5.18846	3.49306
	15-1/62	-24.0036	20.75
	15-1/64	2.86876	26.1319
	15-1/65	10.715	10.9236
	15-1/66	14.6379	31.2361
	15-1/67	31.8773	2.72917
	15-1/69	26.5635	3.66667
	15-1/70	-8.47516	27.4167
	15-1/71	5.84165	33.6319
	15-1/72	47.3279	5.29861
	15-1/73	33.7887	4.46528
	15-1/74	42.7124	2.34722
	15-1/75	-25.0327	10.5069
	15-1/76	26.8228	1.86111
	15-1/77	4.19219	2.83333
	15-1/78	37.4787	21.3403
	15-1/79	21.2923	7.86806
	15-1/80	9.34461	15.0208
	15-1/81	50.0273	42.4167
	15-1/82	53.0017	30.125
	15-1/83	30.2746	1.6875
	15-1/86	-17.9827	10.8889
	15-1/87	-25.2786	12.5556
	15-1/89	34.9583	1.47917
	15-1/91	-20.6788	25.7153
	15-1/92	16.0662	1.72222
	15-1/93	-9.22595	1.16667
	15-1/94	17.9013	20.8889
	15-1/95	-1.20835	3.875
	15-1/96	15.4754	44.3611
	15-1/97	46.5	3.70139	C
	15-1/98	38.7949	20.6111
	15-1/99	52.477	4.74306
	15-1/100	52.1415	3.52778
	15-1/101	5.15572	3.04167	D
	15-1/102	13.8281	25.0556
	15-1/103	17.951	46.6528
	15-1/104	32.7861	3.52778
	15-1/105	39.3488	2.65972
	15-1/106	33.2339	2.17361
	15-1/107	38.1901	2.17361
	15-1/108	44.7596	8.875
	15-1/110	21.7171	11.1319
	15-1/111	27.4402	34.6736
	15-1/112	47.3082	35.2986
	15-1/114	51.8702	25.5764
	15-1/116	-35.7305	5.95833
	15-1/117	26.1106	11.6875
	15-1/118	54.5823	12.0694
	15-1/119	23.1438	10.75
	15-1/120	57.9516	5.99306
	15-1/121	55.3556	6.13194
	15-1/122	40.2563	4.98611
	15-1/124	33.6338	2.24306
	15-1/125	31.9712	1.44444
	15-1/126	-38.2612	1.0625
	15-1/127	8.90983	4.08333
	15-1/128	-26.8617	19.0833
	15-1/129	-34.2512	9.88194
	15-1/130	-11.7183	1.13194
	15-1/131	23.2144	1.54861
	15-1/132	-40.2265	1.09722
	15-1/133	-30.5955	1.16667
	15-1/134	-1.13584	9.04861
	15-1/135	48.226	6.23611
	15-1/136	30.3314	1.58333
	15-1/137	58.0777	5.95833
	15-1/138	38.3667	2.13889
	15-1/139	47.3026	2.34722
	15-1/140	-9.63354	5.54167
	15-1/142	-2.36481	7.41667
	15-1/147	0.6	1.27083	D
	15-1/148	42.1207	6.23611
	15-1/149	32.2264	8.11111
	15-1/150	33.2737	3.97917
	15-1/151	52.477	4.60417
	15-1/152	-8.67321	29.8125
	15-1/153	1.89319	20.75
	15-1/154	-36.3098	1.375
	15-1/155	18.7576	6.54861
	15-1/158	-36.5774	1.30556
	15-1/160	47.4616	6.54861
	15-1/161	38.9	2.38194	C
	15-1/162	-16.2577	1.40972
	15-1/163	43.0541	2.59028
	15-1/165	46.3632	4.1875
	15-1/167	33.8381	3.31944
	15-1/169	40.0015	5.33333
	15-1/170	-27.4476	24.7083
	15-1/171	31.9712	14.8125
	15-1/174	-5.94498	6.75694
	15-1/177	36.4	1.93056	C
	15-1/178	-36.8417	6.09722
	15-1/180	35.1349	1.16667
	15-1/181	26.3932	9.88194
	15-1/183	-37.1991	12.8333
	15-1/184	-14.9141	2.3125
	15-1/186	-1.00625	2.45139
	15-1/187	-17.3726	9.01389
	15-1/188	-28.0702	5.85417
	15-1/189	-29.6833	1.09722
	15-1/191	42.5067	3.94444
	15-1/192	52.8479	14.7778
	15-1/196	47.8854	5.92361
	15-1/199	37.6779	2.48611
	15-1/202	14.4748	10.3681
	15-1/203	-15.9836	1.30556
	15-1/205	-29.8278	1.86111
	15-1/206	-10.274	14.1181
	15-1/208	-8.56302	14.0486
	15-1/209	38.7375	3.5625
	15-1/210	-18.0213	17.9375
	15-1/212	32.206	1.82639
	15-1/213	-20.1673	22.9722
	15-1/219	-11.1604	28.7361
	* negative value of phytotoxic potential means growth stimulation in regarding to control plants
	Degree of inhibition/stimulation of testing plant growth was calculated according to the formula Inhibition (%) = 1 - ((treated plant length/control plant length) * 100).
